# Supplementary material for: Context-dependent agricultural intensification pathways to increase rice production in India
Source: Nat Commun. 2024 Sep 27;15:8403. doi: 10.1038/s41467-024-52448-6 (PMC11436799; doi:10.1038/s41467-024-52448-6)
Supplement: Supplementary file 4 — Supplementary Data 1-2 [file 41467_2024_52448_MOESM4_ESM.zip › Data/Note.txt]

Data_for_script_3.RData contains model and Shapely values which were used for subsequent scenario analysis. 
all_year_data.RData contains the raw data. 
All other data specific to each figures were provided in Source data file. 
