# Supplementary material for: Context-dependent agricultural intensification pathways to increase rice production in India
Source: Nat Commun. 2024 Sep 27;15:8403. doi: 10.1038/s41467-024-52448-6 (PMC11436799; doi:10.1038/s41467-024-52448-6)
Supplement: Supplementary file 5 — Supplementary Code 1 [file 41467_2024_52448_MOESM5_ESM.zip]

Archive with 4 entries (4 files):
- code/Script_1_FIg1_2_ICE_Yield_gain.Rmd
- code/Script_2_Markdown_final_riceYg_v2_11052023.Rmd
- code/Script_3_Yield_gap_SHAP_and_scenario_script.Rmd
- code/Script_4_Fig1.R
