# Supplementary material for: Context-dependent agricultural intensification pathways to increase rice production in India
Source: Nat Commun. 2024 Sep 27;15:8403. doi: 10.1038/s41467-024-52448-6 (PMC11436799; doi:10.1038/s41467-024-52448-6)
Supplement: Supplementary file 5 — Supplementary Code 1 [file 41467_2024_52448_MOESM5_ESM.zip › code/Script_1_FIg1_2_ICE_Yield_gain.Rmd]

---
title: "Script_seven_state_ICE_Yield_gain"
author: "Hari Sankar Nayak"
date: "2024-01-22"
output: html_document
---

#Data and pre-processing
```{r}
########### Some pre-processing was done based on expert decsion, and some variables were deleted which were less important and less varied across the farms ####################################
################# This script is for getting the state wise yield gain for two most important management practices ############. 
load("C:/Users/hsn28/Downloads/All_postdoc/Rice_yield_gap_all/clean_data_all/all_year_data.RData")


#########  Getting the 3 year data and processing them ################################
library(dplyr)
data_2018 =  data %>% dplyr::select ( "state", "meta.instanceID" , "L.tonPerHectare","district","year", "irrigTimes","seedSource","trans_det", "trans_get_rain", "trans_det_irri","weed_cyperus", "irrigTimes","O.largestPlotGPS.Latitude", "O.largestPlotGPS.Longitude", "Tmax_avg", "Tmin_avg" , "rad_avg", "Rain_avg","dur", "district",  "soilTexture", "soilPerception", "layFlatPipe", "cropResiduePcnt", "FYM",  "land_prep_rotavator", "CropEst", "varType",   "prev_till_rotavator",  "prev_till_wet",    "irri_smc",  "irri_flo",  "irri_till_ini",  "irri_pi",  "J.manualWeedTimes", "J.herbAppTimes", "lodgingPercent", "total_N_ha",  "total_p_ha",  "total_K_ha" ,  'total_Zn_ha',   "total_B_ha" , "seed_ha", "drainClass",  "prevCrop", "Sow", "droughtSeverity", "floodSeverity", `1manualWeeding`, `1herbAppDays`)
data_2019 =  data1 %>% dplyr::select ("state","meta.instanceID" ,"K.tonPerHectare","district","year", "irrigTimes","seedSource","trans_det", "trans_get_rain", "trans_det_irri","weed_cyperus", "irrigTimes","largestPlotGPS.Latitude", "largestPlotGPS.Longitude", "Tmax_avg", "Tmin_avg" , "rad_avg", "Rain_avg","dur", "district", "soilTexture", "soilPerception", "layFlatPipe", "CropResidue", "FYM",  "land_prep_rotavator", "cropest", "varType",   "prev_till_rotavator",  "prev_till_wet",    "irri_smc",  "irri_flo",  "irri_till_ini",  "irri_pi",  "I.manualWeedTimes", "I.herbAppTimes", "lodgingPercent", "total_N_ha",  "total_p_ha",  "total_K_ha" ,  'total_Zn_ha',   "total_B_ha" , "seed_ha", "drainClass",  "prevCrop", "Sow", "drought", "flood", `1manualWeeding`, `1herbAppDays`)
data_2017 =  rice_2017 %>% dplyr::select ("state","meta.instanceID" , "L.tonPerHectare","district","year", "irrigTimes","seedSource","trans_det", "trans_get_rain", "trans_det_irri","weed_cyperus", "irrigTimes","O.largestPlotGPS.Latitude", "O.largestPlotGPS.Longitude", "Tmax_avg", "Tmin_avg" , "rad_avg", "Rain_avg","dur", "district",  "soilTexture", "soilPerception", "layFlatPipe", "cropResiduePcnt", "FYM",  "land_prep_rotavator", "CropEst", "varType",   "prev_till_rotavator",  "prev_till_wet",    "irri_smc",  "irri_flo",  "irri_till_ini",  "irri_pi",  "J.manualWeedTimes", "J.herbAppTimes", "lodgingPercent", "total_N_ha",  "total_p_ha",  "total_K_ha" ,  'total_Zn_ha',   "total_B_ha" , "seed_ha", "drainClass",  "prevCrop", "Sow", "droughtSeverity", "floodSeverity", "X1manualWeeding", "X1herbAppDays")

namess = names(data_2018) 
names(data_2019) = namess
names(data_2017) = namess
merged_data_raw = rbind(data_2018, data_2017, data_2019)


#### The features were re-grouped based on expert judgement on boundaries condition and based on univariate and bi-variate distribution. 
merged_data_raw$`1herbAppDays` = ifelse(merged_data_raw$`1herbAppDays` >60, 60, merged_data_raw$`1herbAppDays`)
merged_data_raw$floodSeverity = ifelse(merged_data_raw$floodSeverity == "no", "None", merged_data_raw$floodSeverity )
merged_data_raw$floodSeverity = ifelse(merged_data_raw$floodSeverity == "High" | merged_data_raw$floodSeverity == "yes", "Medium", merged_data_raw$floodSeverity)
merged_data_raw$droughtSeverity = ifelse(merged_data_raw$droughtSeverity == "no", "None", merged_data_raw$droughtSeverity)
merged_data_raw$droughtSeverity = ifelse(merged_data_raw$droughtSeverity == "yes", "Medium", merged_data_raw$droughtSeverity)
merged_data_raw$Sow = ifelse(merged_data_raw$Sow > 220, 221, merged_data_raw$Sow)
merged_data_raw$Sow = ifelse(merged_data_raw$Sow < 150, 150, merged_data_raw$Sow)
merged_data_raw$prevCrop = ifelse(merged_data_raw$prevCrop == "Rice", "Other", merged_data_raw$prevCrop)
merged_data_raw$irrigTimes = ifelse(merged_data_raw$irrigTimes > 10, 11, merged_data_raw$irrigTimes)
merged_data_raw$seedSource = ifelse(merged_data_raw$seedSource != "PvtSeedDealer", "Govt_and_other", "PvtSeedDealer")
merged_data_raw$dur = as.numeric(merged_data_raw$dur)
merged_data_raw$dur = ifelse(merged_data_raw$dur > 185, 185, merged_data_raw$dur)
merged_data_raw$rad_avg = ifelse(merged_data_raw$rad_avg > 3000, 3000, merged_data_raw$rad_avg)
merged_data_raw$soilTexture = ifelse(merged_data_raw$soilTexture == "Heavy", "Medium", merged_data_raw$soilTexture)
merged_data_raw$soilPerception = ifelse(merged_data_raw$soilPerception == "Low", "Medium", merged_data_raw$soilPerception)
merged_data_raw$layFlatPipe = NULL
merged_data_raw$cropResiduePcnt = ifelse(merged_data_raw$cropResiduePcnt == "removed" | merged_data_raw$cropResiduePcnt == "retained" | merged_data_raw$cropResiduePcnt == 0, merged_data_raw$cropResiduePcnt, "Retained")
merged_data_raw$cropResiduePcnt = ifelse(merged_data_raw$cropResiduePcnt == 0, "Removed", merged_data_raw$cropResiduePcnt)
merged_data_raw$cropResiduePcnt = as.factor(merged_data_raw$cropResiduePcnt)
merged_data_raw$cropResiduePcnt = ifelse(merged_data_raw$cropResiduePcnt == "removed"|merged_data_raw$cropResiduePcnt == "Removed", "Removed", "Retained")
merged_data_raw$CropEst = NULL
merged_data_raw$varType = ifelse(merged_data_raw$varType == "Local", "Improved", merged_data_raw$varType)
merged_data_raw$prev_till_wet = NULL
merged_data_raw$J.manualWeedTimes = ifelse(merged_data_raw$J.manualWeedTimes == 3, 2, merged_data_raw$J.manualWeedTimes)
merged_data_raw$J.herbAppTimes = ifelse(merged_data_raw$J.herbAppTimes == 2, 1, 0)
merged_data_raw$L.tonPerHectare = ifelse(merged_data_raw$L.tonPerHectare > 10, 10, merged_data_raw$L.tonPerHectare)
merged_data_raw$lodgingPercent = ifelse(merged_data_raw$lodgingPercent == 0, "No", "Yes")
merged_data_raw$total_Zn_ha = ifelse(merged_data_raw$total_Zn_ha >= 15, 15, merged_data_raw$total_Zn_ha)
merged_data_raw$total_B_ha = NULL
merged_data_raw$seed_ha = ifelse(merged_data_raw$seed_ha > 80, 80, merged_data_raw$seed_ha)
merged_data_raw["1manualWeeding"][is.na(merged_data_raw["1manualWeeding"])] <- 0
merged_data_raw["cropResiduePcnt"][is.na(merged_data_raw["cropResiduePcnt"])] <- "Removed"
merged_data_raw$`1herbAppDays` = NULL
merged_data_raw$layFlatPipe = NULL
merged_data_raw$X = NULL
merged_data_raw$cropLargestArea = NULL
merged_data_raw$CropEst = NULL
colnames(merged_data_raw)[colnames(merged_data_raw) == "1manualWeeding"] = "time_of_1st_manual_weeding"
merged_data_raw$time_of_1st_manual_weeding = NULL
merged_data_raw = merged_data_raw[complete.cases(merged_data_raw), ]
```


#State wise data 
```{r}
#Getting the state data separately
Odisha_data_gps = merged_data_raw %>% filter(state == "Odisha")
WB_data_gps = merged_data_raw %>% filter(state == "WestBengal")
CG_data_gps = merged_data_raw %>% filter(state == "Chattisgarh")
JK_data_gps = merged_data_raw %>% filter(state == "jharkhand")
#Bihar and UP data as merged data 
merged_data_gps = merged_data_raw %>% filter(state == "Bihar" | state == "UttarPradesh")
AP_data_gps = merged_data_raw %>% filter(state == "Andhra Pradesh")
```

#Odisha data
```{r}
### Some of the variable did not vary within a state. Thus we removed those variable from the yield model. 
Odisha_data = Odisha_data_gps %>% dplyr::select(-c("meta.instanceID", "state","seed_ha",  "O.largestPlotGPS.Longitude", "O.largestPlotGPS.Latitude"))

Odisha_data$droughtSeverity = NULL
Odisha_data$floodSeverity = NULL
Odisha_data$total_Zn_ha = NULL
Odisha_data$varType = NULL
Odisha_data$J.herbAppTimes = NULL
Odisha_data = Odisha_data %>% filter(year == "2018")
Odisha_data$year = NULL
Odisha_data$drainClass[Odisha_data$drainClass == "Upland"] = "MediumLand"
Odisha_data$soilPerception = NULL

#COnverting character to factor for RF yield model
Odisha_data[, unlist(lapply(Odisha_data, is.character))] = lapply(Odisha_data[, unlist(lapply(Odisha_data, is.character))], factor)
```

#Caret function for feature elimination using ranger package for fast implementation
```{r}
library(caret)
rangerFuncs <-  list(summary = defaultSummary,
                     fit = function(x, y, first, last, ...) {
                       loadNamespace("ranger")
                       dat <- if(is.data.frame(x)) 
                         x else as.data.frame(x)
                       dat$.outcome <- y
                       ranger::ranger(.outcome ~ ., data = dat, 
                                      importance = if(first) "impurity" else "none", 
                                      probability = is.factor(y),
                                      write.forest = TRUE,
                                      ...)
                     },
                     pred = function(object, x)  {
                       if(!is.data.frame(x)) x <- as.data.frame(x)
                       out <- predict(object, x)$predictions
                       if(object$treetype == "Probability estimation") {
                         out <- cbind(pred = colnames(out)[apply(out, 1, which.max)],
                                      out)
                       } 
                       out
                     },
                     rank = function(object, x, y) {
                       if(length(object$variable.importance) == 0)
                         stop("No importance values available")
                       imps <- ranger:::importance(object)
                       vimp <- data.frame(Overall = as.vector(imps),
                                          var = names(imps))
                       rownames(vimp) <- names(imps)
                       
                       vimp <- vimp[order(vimp$Overall, decreasing = TRUE),, drop = FALSE]
                       vimp
                     },
                     selectSize = pickSizeBest,
                     selectVar = pickVars)

control_feature <- rfeControl(functions=rangerFuncs, method="cv", number=10)
```

#ODISHA:A-Z
```{r}
set.seed(5246)
############# Recursive feature elimination #####################
feature_selection_od <- rfe(Odisha_data[,2:30], Odisha_data[,1], sizes=c(1:28), rfeControl=control_feature)

opt_variables_od = feature_selection_od[["optVariables"]]
opt_variables_od = opt_variables_od[1:20]
Odisha_data_opt = Odisha_data[, c("L.tonPerHectare", opt_variables_od)]

############ Yield model ##################
Odisha_model = ranger::ranger(L.tonPerHectare ~., data = Odisha_data_opt, mtry = 6, min.node.size = 50)

########### IML objects ###################
library(iml)
Xod = Odisha_data_opt[which(names(Odisha_data_opt) != "L.tonPerHectare")]
yod = Odisha_data_opt$L.tonPerHectare
model_imp_od  = Predictor$new(Odisha_model, data = Xod, y = Odisha_data_opt$L.tonPerHectare)

########### Important predictor #############
set.seed(5246)
imp_rf_od = FeatureImp$new(model_imp_od, loss = "rmse")
########## Total N and Irrigation were two most important management predictor for Odisha #######################

############### ICE plots for N in Odisha ###################
ice_N_iml_od <- FeatureEffect$new(model_imp_od,
                                  feature = "total_N_ha", method = "ice",
                                  grid.points = seq(10, 180, 10))
ice_N_od = data.frame(ice_N_iml_od$results)
ice_N_od = ice_N_od %>% dplyr::select(.id , total_N_ha, .value)
ice_N_od_lng = spread(ice_N_od, total_N_ha, .value)
rownames(ice_N_od_lng) = ice_N_od_lng$.id
ice_N_od_lng$.id = NULL

#### Field wise 1st occurence of maximum yield #############
max_N_response_od = max.col(ice_N_od_lng, ties.method = c("first"))

######### New matrix to get data frame of Maximum yield and corresponding N rate ##############

max_yld_from_N_od = data.frame(matrix(nrow = nrow(Odisha_data_opt), ncol = 0))
for (i in 1:nrow(ice_N_od_lng)){
  max_yld_from_N_od[i,"Yld_max_N"] = ice_N_od_lng[i,max_N_response_od[i]]
}
max_yld_from_N_od$current_yield = predict(Odisha_model, data = Odisha_data_opt)$predictions

####### Yield gap due to N only (Yg1) ###########
max_yld_from_N_od$yld_gap_N = max_yld_from_N_od$Yld_max_N -max_yld_from_N_od$current_yield

######## This N was replaced in data frame and then ICE plot for irrigation was built #################
Odisha_data_opt1 = Odisha_data_opt
Odisha_data_opt1$total_N_ha = max_N_response_od * 10


#### IML objects with N rate corresponding to maximum yield and all other exisiting management practices ##################
Xodirri = Odisha_data_opt1[which(names(Odisha_data_opt1) != "L.tonPerHectare")]
yodirri = Odisha_data_opt1$L.tonPerHectare
model_imp_od_irri  = Predictor$new(Odisha_model, data = Xodirri, y = Odisha_data_opt1$L.tonPerHectare)
ice_irri_N_iml_od <- FeatureEffect$new(model_imp_od_irri,
                                       feature = "irrigTimes", method = "ice",grid.points = 0:8)
ice_irri_N_od = data.frame(ice_irri_N_iml_od$results)
ice_irri_N_od = ice_irri_N_od %>% dplyr::select(.id , irrigTimes, .value)
ice_irri_N_od_lng = spread(ice_irri_N_od, irrigTimes, .value)
rownames(ice_irri_N_od_lng) = ice_irri_N_od_lng$.id
ice_irri_N_od_lng$.id = NULL

#### Irrigation level coresponding to maximum yield ############
max_irri_N_response_od = max.col(ice_irri_N_od_lng, ties.method = c("first"))

####### Yield level corresponding to maximum irrigation 
for (i in 1:nrow(ice_irri_N_od_lng)){
  max_yld_from_N_od[i,"Yld_max_N_irri"] = ice_irri_N_od_lng[i,max_irri_N_response_od[i]]
}

##### This is the yield gain due to irrigation when maximum yield from N is already obtained ##########################
max_yld_from_N_od$yld_gap_irri_afterN = max_yld_from_N_od$Yld_max_N_irri - max_yld_from_N_od$Yld_max_N

### The data frame max_yld_from_N_od contains the data for figure 2 Panel Odisha (For Odisha state)
```


#AP:A-Z
```{r}
AP_data_gps = AP_data_gps %>% filter(district != "Prakasam" & district != "Chittoor")

## State specific dataframe for AP
AP_data = AP_data_gps %>% dplyr::select(-c("meta.instanceID", "state","seed_ha",  "O.largestPlotGPS.Longitude", "O.largestPlotGPS.Latitude"))
AP_data$droughtSeverity = ifelse(AP_data$droughtSeverity == "", "None", AP_data$droughtSeverity)
AP_data$droughtSeverity = ifelse(AP_data$droughtSeverity != "None", "Yes", "None")
AP_data$floodSeverity = ifelse(AP_data$floodSeverity == "", "None", AP_data$floodSeverity)
AP_data$floodSeverity = ifelse(AP_data$floodSeverity != "None", "Yes", "None")

AP_data$total_Zn_ha = NULL
AP_data$J.herbAppTimes = NULL
AP_data$year = NULL
AP_data$drainClass[AP_data$drainClass == "LowLand"] = "MediumLand"
AP_data$prevCrop = NULL
AP_data$prev_till_rotavator = NULL
AP_data$soilTexture = NULL
str(AP_data)
AP_data[, unlist(lapply(AP_data, is.character))] = lapply(AP_data[, unlist(lapply(AP_data, is.character))], factor)

AP_factor_data = AP_data[,unlist(lapply(AP_data, is.factor))] 
sapply(AP_factor_data, table)

############ Recusrsuve feature elimination object ##################
set.seed(5246)
feature_selection_AP <- rfe(AP_data[,2:30], AP_data[,1], sizes=c(1:30), rfeControl=control_feature)

opt_variables_AP = feature_selection_AP[["optVariables"]]
opt_variables_AP = opt_variables_AP[1:20]
AP_data_opt = AP_data[, c("L.tonPerHectare", opt_variables_AP)]

####### Yield model AP #########
set.seed(5236)
AP_model = ranger::ranger(L.tonPerHectare ~., data = AP_data_opt, mtry = 6, min.node.size = 50)
AP_model

###### IML objects ##########
library(iml)
Xap = AP_data_opt[which(names(AP_data_opt) != "L.tonPerHectare")]
yap = AP_data_opt$L.tonPerHectare
model_imp_ap  = Predictor$new(AP_model, data = Xap, y = AP_data_opt$L.tonPerHectare)

######### Important features ###########
plot(5236)
imp_rf_ap = FeatureImp$new(model_imp_ap, loss = "rmse")

####### Total N and Sowing dates are two most important variables, which can be managed, so ICE plots of these variables were created. 

### ICE plot due to N, 
ice_N_iml_ap <- FeatureEffect$new(model_imp_ap,
                                  feature = "total_N_ha", method = "ice",
                                  grid.points = seq(10, 300, 10))

ice_N_ap = data.frame(ice_N_iml_ap$results)
ice_N_ap = ice_N_ap %>% dplyr::select(.id , total_N_ha, .value)
ice_N_ap_lng = spread(ice_N_ap, total_N_ha, .value)
rownames(ice_N_ap_lng) = ice_N_ap_lng$.id
ice_N_ap_lng$.id = NULL

### N level corresponding to Maximum yield due to N-Index of that 
max_N_response_ap = max.col(ice_N_ap_lng, ties.method = c("first"))


### N level and corresponding rice yield 
max_yld_from_N_ap = data.frame(matrix(nrow = nrow(AP_data_opt), ncol = 0))

  
for (i in 1:nrow(ice_N_ap_lng)){
  max_yld_from_N_ap[i,"Yld_max_N"] = ice_N_ap_lng[i,max_N_response_ap[i]]
}
max_yld_from_N_ap$current_yield = predict(AP_model, data = AP_data_opt)$predictions
max_yld_from_N_ap$yld_gap_N = max_yld_from_N_ap$Yld_max_N - max_yld_from_N_ap$current_yield 

#### N level correspoding to maximum yield 
max_yld_from_N_ap$total_N_ha = max_N_response_ap * 10

##Another data frame, where the current N level was replaced with N level corresponding to maximum yield as obtained previously. 
AP_data_opt1 = AP_data_opt
AP_data_opt1$total_N_ha = max_yld_from_N_ap$total_N_ha

### IML object for creating ICE plots for sowing date at maxmimum N
Xapsow = AP_data_opt1[which(names(AP_data_opt1) != "L.tonPerHectare")]
yapsow = AP_data_opt1$L.tonPerHectare
model_imp_ap_sow  = Predictor$new(AP_model, data = Xapsow, y = AP_data_opt1$L.tonPerHectare)

#### ICE plots #######
ice_sow_N_iml_ap <- FeatureEffect$new(model_imp_ap_sow,
                                      feature = "Sow", method = "ice",grid.points = seq(150, 220, 5))

#### Dataframe ######
ice_sow_N_ap = data.frame(ice_sow_N_iml_ap$results)
ice_sow_N_ap = ice_sow_N_ap %>% dplyr::select(.id , Sow, .value)
ice_sow_N_ap_lng = spread(ice_sow_N_ap, Sow, .value)
rownames(ice_sow_N_ap_lng) = ice_sow_N_ap_lng$.id
ice_sow_N_ap_lng$.id = NULL

### Sowing date coresponding to maximum yield ###
max_sow_N_response_ap = max.col(ice_sow_N_ap_lng, ties.method = c("first"))

for (i in 1:nrow(ice_sow_N_ap_lng)){
  max_yld_from_N_ap[i,"Yld_after_sow_N"] = ice_sow_N_ap_lng[i,max_sow_N_response_ap[i]]
}

max_yld_from_N_ap$yld_gap_sow_afterN = max_yld_from_N_ap$Yld_after_sow_N - max_yld_from_N_ap$Yld_max_N

### The data frame max_yld_from_N_ap contains the data for figure 2 Panel Anddrapradesh
```


#Chatsigarh data
```{r}
### CG data considering local variability of variables
CG_data_gps = CG_data_gps %>% filter(L.tonPerHectare > 0.8  & L.tonPerHectare < 8.5)

CG_data = CG_data_gps %>% dplyr::select(-c("meta.instanceID", "state","seed_ha",  "O.largestPlotGPS.Longitude", "O.largestPlotGPS.Latitude"))

CG_data$droughtSeverity = ifelse(CG_data$droughtSeverity == "High", "Medium", CG_data$droughtSeverity)
CG_data$floodSeverity = ifelse(CG_data$floodSeverity != "None", "Yes", "None")
CG_data$total_Zn_ha = NULL
CG_data$J.herbAppTimes = NULL
CG_data$drainClass[CG_data$drainClass == "Upland"] = "MediumLand"
CG_data$prevCrop[CG_data$prevCrop == "Wheat"] = "Other"
CG_data$prev_till_rotavator = NULL
CG_data$soilTexture = NULL
CG_data$soilPerception = NULL
str(CG_data)

## Converting character to factor 
CG_data[, unlist(lapply(CG_data, is.character))] = lapply(CG_data[, unlist(lapply(CG_data, is.character))], factor)
CG_factor_data = CG_data[,unlist(lapply(CG_data, is.factor))] 

#Frequency for the chatsigarh data
#sapply(CG_factor_data, table)
```

#Chatisgarh model A-Z
```{r}
set.seed(5246)
feature_selection_CG <- rfe(CG_data[,2:32], CG_data[,1], sizes=c(1:30), rfeControl=control_feature)

opt_variables_CG = feature_selection_CG[["optVariables"]]
opt_variables_CG = opt_variables_CG[1:17]
CG_data_opt = CG_data[, c("L.tonPerHectare", opt_variables_CG)]

### Yield model ####
CG_model = ranger::ranger(L.tonPerHectare ~., data = CG_data_opt, mtry = 6, min.node.size = 50)
CG_model

### IML objects ####
library(iml)
Xcg = CG_data_opt[which(names(CG_data_opt) != "L.tonPerHectare")]
ycg = CG_data_opt$L.tonPerHectare
model_imp_cg  = Predictor$new(CG_model, data = Xcg, y = CG_data_opt$L.tonPerHectare)
imp_rf_cg = FeatureImp$new(model_imp_cg, loss = "rmse")

### Total P and N applied per ha are important variable, so ICE object for P applied 
ice_p_iml_cg <- FeatureEffect$new(model_imp_cg,
                                  feature = "total_p_ha", method = "ice",                                  grid.points = seq(10, 153, 10))

### ICE P data frame ###########
ice_p_cg = data.frame(ice_p_iml_cg$results)
ice_p_cg = ice_p_cg %>% dplyr::select(.id , total_p_ha, .value)
ice_p_cg_lng = spread(ice_p_cg, total_p_ha, .value)
rownames(ice_p_cg_lng) = ice_p_cg_lng$.id
ice_p_cg_lng$.id = NULL

### P level corresponding to maximum yield 
max_p_response_cg = max.col(ice_p_cg_lng, ties.method = c("first"))
max_yld_from_p_cg = data.frame(matrix(nrow = nrow(ice_p_cg_lng), ncol = 0))

### Yield level coresponding to maximum P use
for (i in 1:nrow(ice_p_cg_lng)){
  max_yld_from_p_cg[i,"Yld_max_p"] = ice_p_cg_lng[i,max_p_response_cg[i]]
}

max_yld_from_p_cg$current_yield = predict(CG_model, data = CG_data_opt)$predictions
max_yld_from_p_cg$yld_gap = max_yld_from_p_cg$Yld_max_p - max_yld_from_p_cg$current_yield 
max_yld_from_p_cg$total_p_ha = max_p_response_cg * 10

### Another data frame where P level corresponding to maximum yield 
CG_data_opt1 = CG_data_opt
CG_data_opt1$total_p_ha = max_p_response_cg * 10

##### IML predictor object for N with P level corresponding to maximum P
Xcgn = CG_data_opt1[which(names(CG_data_opt1) != "L.tonPerHectare")]
ycgn = CG_data_opt1$L.tonPerHectare
model_imp_cg_N  = Predictor$new(CG_model, data = Xcgn, y = CG_data_opt1$L.tonPerHectare)
ice_N_p_iml_cg <- FeatureEffect$new(model_imp_cg_N,
                                    feature = "total_N_ha", method = "ice",grid.points = seq(10, 220, 10))

#### ICE data-frame for maximum yield for N and P
ice_N_p_cg = data.frame(ice_N_p_iml_cg$results)
ice_N_p_cg = ice_N_p_cg %>% dplyr::select(.id , total_N_ha, .value)
ice_N_p_cg_lng = spread(ice_N_p_cg, total_N_ha, .value)
rownames(ice_N_p_cg_lng) = ice_N_p_cg_lng$.id
ice_N_p_cg_lng$.id = NULL

### N level coresponding to maximum Yield 
max_N_p_response_cg = max.col(ice_N_p_cg_lng, ties.method = c("first"))

for (i in 1:nrow(ice_N_p_cg_lng)){
  max_yld_from_p_cg[i,"Yld_max_n_p"] = ice_N_p_cg_lng[i,max_N_p_response_cg[i]]
}

max_yld_from_p_cg$yld_gap_N_afterP = max_yld_from_p_cg$Yld_max_n_p - max_yld_from_p_cg$Yld_max_p
### This data frame contains the all the data from chattisgarh. 
```


#Jharkhand A-Z
```{r}
JK_data_gps = JK_data_gps %>% filter(L.tonPerHectare < 6.5 & L.tonPerHectare > 1)
JK_data = JK_data_gps %>% dplyr::select(-c("meta.instanceID", "state","seed_ha",  "O.largestPlotGPS.Longitude", "O.largestPlotGPS.Latitude"))

JK_data$floodSeverity = NULL
JK_data$total_Zn_ha = NULL
JK_data$J.herbAppTimes = NULL
JK_data$drainClass[JK_data$drainClass == "Upland"] = "MediumLand"
JK_data$prevCrop = NULL
JK_data$prev_till_rotavator = NULL
JK_data$soilTexture = NULL
JK_data$J.manualWeedTimes = ifelse(JK_data$J.manualWeedTimes == 2, 1, JK_data$J.manualWeedTimes)
JK_data$soilPerception = NULL
JK_data$year = NULL
JK_data$irrigTimes = ifelse(JK_data$irrigTimes > 2, 2, JK_data$irrigTimes)

JK_data[, unlist(lapply(JK_data, is.character))] = lapply(JK_data[, unlist(lapply(JK_data, is.character))], factor)

JK_factor_data = JK_data[,unlist(lapply(JK_data, is.factor))] 
sapply(JK_factor_data, table)
JK_data$irri_smc = NULL
JK_data$irri_pi  = NULL
JK_data$irri_till_ini = NULL
JK_data$irri_flo = NULL

#JK data important variable 
set.seed(5246)
library(caret)
feature_selection_JK <- rfe(JK_data[,2:25], JK_data[,1], sizes=c(1:25), rfeControl=control_feature)

opt_variables_JK = feature_selection_JK[["optVariables"]]
opt_variables_JK = opt_variables_JK[1:20]
JK_data_opt = JK_data[, c("L.tonPerHectare", opt_variables_JK)]

JK_model = ranger::ranger(L.tonPerHectare ~., data = JK_data_opt, mtry = 6, min.node.size = 50)
JK_model

############## IML Objects ##############
library(iml)
Xjk = JK_data_opt[which(names(JK_data_opt) != "L.tonPerHectare")]
yjk = JK_data_opt$L.tonPerHectare
model_imp_jk  = Predictor$new(JK_model, data = Xjk, y = JK_data_opt$L.tonPerHectare)
set.seed(5246)
imp_rf_jk = FeatureImp$new(model_imp_jk, loss = "rmse")

#### Total Nitrogen and Variety are the important feature #####
### ICE obejcts for total N #####
ice_n_iml_jk <- FeatureEffect$new(model_imp_jk,
                                  feature = "total_N_ha", method = "ice",                                  grid.points = seq(10, 200, 10))

ice_n_jk = data.frame(ice_n_iml_jk$results)
ice_n_jk = ice_n_jk %>% dplyr::select(.id , total_N_ha, .value)
ice_n_jk_lng = spread(ice_n_jk, total_N_ha, .value)
rownames(ice_n_jk_lng) = ice_n_jk_lng$.id
ice_n_jk_lng$.id = NULL
max_n_response_jk = max.col(ice_n_jk_lng, ties.method = c("first"))

#### data frame to hold maximum yield due to N and variety. 
max_yld_from_n_jk = data.frame(matrix(nrow = nrow(ice_n_jk_lng), ncol = 0))

for (i in 1:nrow(ice_n_jk_lng)){
  max_yld_from_n_jk[i,"Yld_max_N"] = ice_n_jk_lng[i,max_n_response_jk[i]]
}
max_yld_from_n_jk$current_yield = predict(JK_model, data = JK_data_opt)$predictions
max_yld_from_n_jk$yld_gap_N = max_yld_from_n_jk$Yld_max_N - max_yld_from_n_jk$current_yield 
max_yld_from_n_jk$total_N_ha = max_n_response_jk * 10

#### Another data frame to replace current N with N requirement for maximum yield #####
JK_data_opt1 = JK_data_opt
JK_data_opt1$total_N_ha = max_yld_from_n_jk$total_N_ha

### Predictor objects for variety, with N level coresponding to maximum yield 
Xjkv = JK_data_opt1[which(names(JK_data_opt1) != "L.tonPerHectare")]
yjkv = JK_data_opt1$L.tonPerHectare
model_imp_jk_v  = Predictor$new(JK_model, data = Xjkv, y = JK_data_opt1$L.tonPerHectare)

##### ICE plots for varieties, with N level coresponding to maximum yield 
ice_v_n_iml_jk <- FeatureEffect$new(model_imp_jk_v,
                                    feature = "varType", method = "ice",grid.points = c("Hybrid", "Improved"))

ice_v_n_jk = data.frame(ice_v_n_iml_jk$results)
ice_v_n_jk = ice_v_n_jk %>% dplyr::select(.id , varType, .value)
ice_v_n_jk_lng = spread(ice_v_n_jk, varType, .value)
rownames(ice_v_n_jk_lng) = ice_v_n_jk_lng$.id
ice_v_n_jk_lng$.id = NULL
max_v_n_response_jk = max.col(ice_v_n_jk_lng, ties.method = c("first"))

### Getting the maximum yield level with variety optimization once every fields yield gap due to N is closed 
for (i in 1:nrow(ice_v_n_jk_lng)){
  max_yld_from_n_jk[i,"Yld_max_var_N"] = ice_v_n_jk_lng[i,max_v_n_response_jk[i]]
}

max_yld_from_n_jk$yld_gap_v_afterN = max_yld_from_n_jk$Yld_max_var_N - max_yld_from_n_jk$Yld_max_N
#### max_yld_from_n_jk contains all the data for Jharkhand for Yield gap due to N and variety. 
```

# West Bengal A-Z
```{r}
#This loop is for WB
WB_data_gps = WB_data_gps %>% filter(district != "CoochBehar" & district != "Medinipur")
WB_data_gps = WB_data_gps %>% filter(L.tonPerHectare < 8 & L.tonPerHectare > 1)
WB_data = WB_data_gps %>% dplyr::select(-c("meta.instanceID", "state","seed_ha",  "O.largestPlotGPS.Longitude", "O.largestPlotGPS.Latitude"))

WB_data$floodSeverity = ifelse(WB_data$floodSeverity == "Low", "Medium", WB_data$floodSeverity)
WB_data$floodSeverity = NULL
WB_data$total_Zn_ha = NULL
WB_data$J.herbAppTimes = NULL
WB_data$drainClass[WB_data$drainClass == "Upland"] = "MediumLand"
WB_data$prevCrop[WB_data$prevCrop == "Wheat"] = "Other"
WB_data$J.manualWeedTimes = ifelse(WB_data$J.manualWeedTimes == 0, 1, WB_data$J.manualWeedTimes)
WB_data$year = NULL
WB_data$total_N_ha = ifelse(WB_data$total_N_ha >250, 250, WB_data$total_N_ha)
WB_data$total_K_ha = as.numeric(WB_data$total_K_ha)
WB_data$total_N_ha = as.numeric(WB_data$total_N_ha)
WB_data[, unlist(lapply(WB_data, is.character))] = lapply(WB_data[, unlist(lapply(WB_data, is.character))], factor)

WB_factor_data = WB_data[,unlist(lapply(WB_data, is.factor))] 
sapply(WB_factor_data, table)
WB_numeric_data = WB_data[,unlist(lapply(WB_data, is.numeric))]
sapply(WB_numeric_data, summary)


#RFE for West-Bengal data
set.seed(5246)
library(caret)
feature_selection_WB <- rfe(WB_data[,2:33], WB_data[,1], sizes=c(1:32), rfeControl=control_feature)

opt_variables_WB = feature_selection_WB[["optVariables"]]
opt_variables_WB = opt_variables_WB[1:20]
WB_data_opt = WB_data[, c("L.tonPerHectare", opt_variables_WB)]

##### Yield model West Bengal ######
WB_model = ranger::ranger(L.tonPerHectare ~., data = WB_data_opt, mtry = 6, min.node.size = 50)
WB_model

######## IML object for West Bengal ##########
library(iml)
Xwb = WB_data_opt[which(names(WB_data_opt) != "L.tonPerHectare")]
yWB = WB_data_opt$L.tonPerHectare
model_imp_wb  = Predictor$new(WB_model, data = Xwb, y = WB_data_opt$L.tonPerHectare)

########## Important predictors of yield ######
imp_rf_wb = FeatureImp$new(model_imp_wb, loss = "rmse")

######### K and Irrigation number are important predictor ### Thus ICE for K was built first. 
ice_k_iml_wb <- FeatureEffect$new(model_imp_wb,
                                  feature = "total_K_ha", method = "ice",                                  grid.points = seq(10, 190, 10))

ice_k_wb = data.frame(ice_k_iml_wb$results)
ice_k_wb = ice_k_wb %>% dplyr::select(.id , total_K_ha, .value)
ice_k_wb_lng = spread(ice_k_wb, total_K_ha, .value)
rownames(ice_k_wb_lng) = ice_k_wb_lng$.id
ice_k_wb_lng$.id = NULL
##### Index of K use corresponding to maximum yield ############
max_k_response_wb = max.col(ice_k_wb_lng, ties.method = c("first"))
max_yld_from_k_wb = data.frame(matrix(nrow = nrow(ice_k_wb_lng), ncol = 0))

for (i in 1:nrow(ice_k_wb_lng)){
  max_yld_from_k_wb[i,"Yld_max_k"] = ice_k_wb_lng[i,max_k_response_wb[i]]
}

max_yld_from_k_wb$current_yield = predict(WB_model, data = WB_data_opt)$predictions
max_yld_from_k_wb$yld_gap_k = max_yld_from_k_wb$Yld_max_k - max_yld_from_k_wb$current_yield 
max_yld_from_k_wb$total_K_ha = max_k_response_wb * 10

#Another data frame to replace current K with K level associated with maximum yield
WB_data_opt1 = WB_data_opt
WB_data_opt1$total_K_ha = max_yld_from_k_wb$total_K_ha

### IML predictor object for irrigation when current K has been replaced with K level required for maximum yield 
Xwbirri = WB_data_opt1[which(names(WB_data_opt1) != "L.tonPerHectare")]
ywbirri = WB_data_opt1$L.tonPerHectare
model_imp_wb_irri  = Predictor$new(WB_model, data = Xwbirri, y = WB_data_opt1$L.tonPerHectare)

ice_irri_k_iml_wb <- FeatureEffect$new(model_imp_wb_irri,
                                       feature = "irrigTimes", method = "ice",grid.points = 0:11)

ice_irri_k_wb = data.frame(ice_irri_k_iml_wb$results)
ice_irri_k_wb = ice_irri_k_wb %>% dplyr::select(.id , irrigTimes, .value)
ice_irri_k_wb_lng = spread(ice_irri_k_wb, irrigTimes, .value)
rownames(ice_irri_k_wb_lng) = ice_irri_k_wb_lng$.id
ice_irri_k_wb_lng$.id = NULL
max_irri_k_response_wb = max.col(ice_irri_k_wb_lng, ties.method = c("first"))

#### Maximum yield from irrigation once yield gap due to K has been closed 
for (i in 1:nrow(ice_irri_k_wb_lng)){
  max_yld_from_k_wb[i,"Yld_after_irri_k"] = ice_irri_k_wb_lng[i,max_irri_k_response_wb[i]]
}

max_yld_from_k_wb$yld_gap_irri_afterK = max_yld_from_k_wb$Yld_after_irri_k - max_yld_from_k_wb$Yld_max_k
#### max_yld_from_k_wb contains all the data from WB. 
```


#Raw Yield gap and figure
```{r}
## 90th quantile of actual yield level and yield gap in WB  
max_yld_from_k_wb$actual_yield = WB_data_opt1$L.tonPerHectare
max_yld_from_k_wb$yld_90th = quantile(max_yld_from_k_wb$current_yield, 0.9)
max_yld_from_k_wb$Ygap_all = max_yld_from_k_wb$yld_90th - max_yld_from_k_wb$current_yield
max_yld_from_k_wb$Ygap_all = ifelse(max_yld_from_k_wb$Ygap_all < 0, 0, max_yld_from_k_wb$Ygap_all)


#################################### WEST Bengal Data ##############
WB_ygap_figure = max_yld_from_k_wb %>% dplyr::select(yld_gap_irri_afterK, yld_gap_k, Ygap_all)

WB_ygap_figure$total = WB_ygap_figure$yld_gap_irri_afterK + WB_ygap_figure$yld_gap_k
names(WB_ygap_figure) = c("Yg2(Irrigation+K)", "Yg1(K)", "Yg(Total)", "Yg1+Yg2")
WB_ygap_figure = gather(WB_ygap_figure, key = "Ygap_cat", value = "Ygap")
WB_ygap_figure$Ygap_cat = factor(WB_ygap_figure$Ygap_cat, levels = c("Yg(Total)","Yg1+Yg2","Yg2(Irrigation+K)","Yg1(K)"))


## 90th quantile of actual yield level and yield gap in OD
max_yld_from_N_od$actual_yield = Odisha_data_opt1$L.tonPerHectare
max_yld_from_N_od$yld_90th = quantile(max_yld_from_N_od$current_yield, 0.9)
max_yld_from_N_od$Ygap_all = max_yld_from_N_od$yld_90th - max_yld_from_N_od$current_yield
max_yld_from_N_od$Ygap_all = ifelse(max_yld_from_N_od$Ygap_all < 0, 0, max_yld_from_N_od$Ygap_all)

################ Odisha data ###################################
OD_ygap_figure = max_yld_from_N_od %>% dplyr::select(yld_gap_N,yld_gap_irri_afterN, Ygap_all)

OD_ygap_figure$total = OD_ygap_figure$yld_gap_irri_afterN + OD_ygap_figure$yld_gap_N
names(OD_ygap_figure) = c("Yg1(N)", "Yg2(Irrigation+N)", "Yg(Total)", "Yg1+Yg2")
OD_ygap_figure = gather(OD_ygap_figure, key = "Ygap_cat", value = "Ygap")
OD_ygap_figure$Ygap_cat = factor(OD_ygap_figure$Ygap_cat, levels = c("Yg(Total)", "Yg1+Yg2", "Yg2(Irrigation+N)", "Yg1(N)"))
OD_ygap_figure$Ygap = ifelse(OD_ygap_figure$Ygap < 0, 0 , OD_ygap_figure$Ygap)


################### Andhra Pradesh data #####################
max_yld_from_N_ap$actual_yield = AP_data_opt1$L.tonPerHectare
max_yld_from_N_ap$yld_90th = quantile(max_yld_from_N_ap$current_yield, 0.9)
max_yld_from_N_ap$Ygap_all = max_yld_from_N_ap$yld_90th - max_yld_from_N_ap$current_yield
max_yld_from_N_ap$Ygap_all = ifelse(max_yld_from_N_ap$Ygap_all < 0, 0, max_yld_from_N_ap$Ygap_all)

AP_ygap_figure = max_yld_from_N_ap %>% dplyr::select(yld_gap_sow_afterN,yld_gap_N, Ygap_all)
AP_ygap_figure$total = AP_ygap_figure$yld_gap_sow_afterN + AP_ygap_figure$yld_gap_N
names(AP_ygap_figure) = c("Yg2(Sowing+N)", "Yg1(N)", "Yg(Total)", "Yg1+Yg2")
AP_ygap_figure = gather(AP_ygap_figure, key = "Ygap_cat", value = "Ygap")
AP_ygap_figure$Ygap_cat = factor(AP_ygap_figure$Ygap_cat, levels = c("Yg(Total)", "Yg1+Yg2", "Yg2(Sowing+N)", "Yg1(N)"))


#################### Jharkhand data #################################
max_yld_from_n_jk$actual_yield = JK_data_opt1$L.tonPerHectare
max_yld_from_n_jk$yld_90th = quantile(max_yld_from_n_jk$current_yield, 0.9)

max_yld_from_n_jk$Ygap_all = max_yld_from_n_jk$yld_90th - max_yld_from_n_jk$current_yield
max_yld_from_n_jk$Ygap_all = ifelse(max_yld_from_n_jk$Ygap_all < 0, 0, max_yld_from_n_jk$Ygap_all)
JK_ygap_figure = max_yld_from_n_jk %>% dplyr::select(yld_gap_v_afterN,yld_gap_N, Ygap_all)

JK_ygap_figure$total = JK_ygap_figure$yld_gap_v_afterN + JK_ygap_figure$yld_gap_N

names(JK_ygap_figure) = c("Yg2(Variety+N)", "Yg1(N)", "Yg(Total)", "Yg1+Yg2")
JK_ygap_figure = gather(JK_ygap_figure, key = "Ygap_cat", value = "Ygap")
JK_ygap_figure$Ygap_cat = factor(JK_ygap_figure$Ygap_cat, levels = c("Yg(Total)", "Yg1+Yg2", "Yg2(Variety+N)", "Yg1(N)"))
JK_ygap_figure$Ygap = ifelse(JK_ygap_figure$Ygap < 0, 0 , JK_ygap_figure$Ygap)


################## Chattisgarh data ###########################
max_yld_from_p_cg$actual_yield = CG_data_opt1$L.tonPerHectare
max_yld_from_p_cg$yld_90th = quantile(max_yld_from_p_cg$current_yield, 0.9)

max_yld_from_p_cg$Ygap_all = max_yld_from_p_cg$yld_90th - max_yld_from_p_cg$current_yield
max_yld_from_p_cg$Ygap_all = ifelse(max_yld_from_p_cg$Ygap_all < 0, 0, max_yld_from_p_cg$Ygap_all)

CG_ygap_figure = max_yld_from_p_cg %>% dplyr::select(yld_gap_N_afterP, yld_gap, Ygap_all)
CG_ygap_figure$total = CG_ygap_figure$yld_gap +CG_ygap_figure$yld_gap_N_afterP
names(CG_ygap_figure) = c("Yg2(N+P)", "Yg1(P)", "Yg(Total)", "Yg1+Yg2")

CG_ygap_figure = gather(CG_ygap_figure, key = "Ygap_cat", value = "Ygap")
CG_ygap_figure$Ygap = ifelse(CG_ygap_figure$Ygap<0, 0, CG_ygap_figure$Ygap)
CG_ygap_figure$Ygap_cat = factor(CG_ygap_figure$Ygap_cat, levels = c("Yg(Total)", "Yg1+Yg2","Yg2(N+P)", "Yg1(P)"))
```


```{r}
#setwd("C:/Users/hsn28/Downloads/All_postdoc/Rice_yield_gap_all/FIgures/fig1")
#write.csv(WB_ygap_figure, "WB_fig.csv")
#write.csv(OD_ygap_figure, "OD_fig.csv")
#write.csv(AP_ygap_figure, "AP_fig.csv")
#write.csv(JK_ygap_figure, "JK_fig.csv")
#write.csv(CG_ygap_figure, "CG_fig.csv")
```

#This load Bihar and EUP data. 
```{r setup, include=FALSE}
##This I had get from the previously cleaned data year wise. 
#To get the merged data only 
knitr::opts_chunk$set(echo = TRUE)

## Load previously cleaned data
load("C:/Users/hsn28/Downloads/All_postdoc/Rice_yield_gap_all/clean_data_all/all_year_data.RData")


library(dplyr)
## Same set of variables in same orders were separated from whole data frame and merged using rbind. 

data_2018 =  data %>% dplyr::select ("district","state", "meta.instanceID" , "L.tonPerHectare","year", "irrigTimes","seedSource","trans_det", "trans_get_rain", "trans_det_irri","weed_cyperus", "irrigTimes","O.largestPlotGPS.Latitude", "O.largestPlotGPS.Longitude", "Tmax_avg", "Tmin_avg" , "rad_avg", "Rain_avg","dur", "district",  "soilTexture", "soilPerception", "layFlatPipe", "cropResiduePcnt", "FYM",  "land_prep_rotavator", "CropEst", "varType",   "prev_till_rotavator",  "prev_till_wet",    "irri_smc",  "irri_flo",  "irri_till_ini",  "irri_pi",  "J.manualWeedTimes", "J.herbAppTimes", "lodgingPercent", "total_N_ha",  "total_p_ha",  "total_K_ha" ,  'total_Zn_ha',   "total_B_ha" , "seed_ha", "drainClass",  "prevCrop", "Sow", "droughtSeverity", "floodSeverity", `1manualWeeding`, `1herbAppDays`)

data_2019 =  data1 %>% dplyr::select ("district","state","meta.instanceID" ,"K.tonPerHectare","year", "irrigTimes","seedSource","trans_det", "trans_get_rain", "trans_det_irri","weed_cyperus", "irrigTimes","largestPlotGPS.Latitude", "largestPlotGPS.Longitude", "Tmax_avg", "Tmin_avg" , "rad_avg", "Rain_avg","dur", "district", "soilTexture", "soilPerception", "layFlatPipe", "CropResidue", "FYM",  "land_prep_rotavator", "cropest", "varType",   "prev_till_rotavator",  "prev_till_wet",    "irri_smc",  "irri_flo",  "irri_till_ini",  "irri_pi",  "I.manualWeedTimes", "I.herbAppTimes", "lodgingPercent", "total_N_ha",  "total_p_ha",  "total_K_ha" ,  'total_Zn_ha',   "total_B_ha" , "seed_ha", "drainClass",  "prevCrop", "Sow", "drought", "flood", `1manualWeeding`, `1herbAppDays`)

data_2017 =  rice_2017 %>% dplyr::select ("district","state","meta.instanceID" , "L.tonPerHectare","year", "irrigTimes","seedSource","trans_det", "trans_get_rain", "trans_det_irri","weed_cyperus", "irrigTimes","O.largestPlotGPS.Latitude", "O.largestPlotGPS.Longitude", "Tmax_avg", "Tmin_avg" , "rad_avg", "Rain_avg","dur", "district",  "soilTexture", "soilPerception", "layFlatPipe", "cropResiduePcnt", "FYM",  "land_prep_rotavator", "CropEst", "varType",   "prev_till_rotavator",  "prev_till_wet",    "irri_smc",  "irri_flo",  "irri_till_ini",  "irri_pi",  "J.manualWeedTimes", "J.herbAppTimes", "lodgingPercent", "total_N_ha",  "total_p_ha",  "total_K_ha" ,  'total_Zn_ha',   "total_B_ha" , "seed_ha", "drainClass",  "prevCrop", "Sow", "droughtSeverity", "floodSeverity", "X1manualWeeding", "X1herbAppDays")

namess = names(data_2018) 
names(data_2019) = namess
names(data_2017) = namess
merged_data = rbind(data_2018, data_2017, data_2019)

## The data consisted of central Uttarpradesh, Eastern Uttarpradesh, and Bihar. As eastern UP and Bihar is similar in agroecology, these were merged for final analysis. 

# Getting the eastern UP data from whole data frame
up_data = merged_data %>% filter(state == "UttarPradesh")
central_up_dist = c("Amethi", "AmbedkarNagar","Ayodhya","Balrampur","BaraBanki","Basti","Fatehpur","Gonda","LakhimpurKheri")
merged_data = subset(merged_data, !(district %in% central_up_dist))
merged_data = merged_data %>% filter(O.largestPlotGPS.Longitude > 81)
rm(up_data)

#Getting Bihar and eastern UP data and processing of the Merged data together
## Some variables were regrouped and some variables maximum and minimum limit was fixed based on uni-variate distribution. 
library(dplyr)
merged_data = merged_data %>% filter(state == "Bihar" | state == "UttarPradesh" )  
merged_data$`1herbAppDays` = ifelse(merged_data$`1herbAppDays` >60, 60, merged_data$`1herbAppDays`)
merged_data$floodSeverity = ifelse(merged_data$floodSeverity == "no", "None", merged_data$floodSeverity )
merged_data$floodSeverity = ifelse(merged_data$floodSeverity == "High" | merged_data$floodSeverity == "yes", "Medium", merged_data$floodSeverity)
merged_data$droughtSeverity = ifelse(merged_data$droughtSeverity == "no", "None", merged_data$droughtSeverity)
merged_data$droughtSeverity = ifelse(merged_data$droughtSeverity == "yes", "Medium", merged_data$droughtSeverity)
merged_data$Sow = ifelse(merged_data$Sow > 220, 221, merged_data$Sow)
merged_data$Sow = ifelse(merged_data$Sow < 150, 150, merged_data$Sow)
#Flood severity can be marked yes or no like this also 
merged_data$prevCrop = ifelse(merged_data$prevCrop == "Rice", "Other", merged_data$prevCrop)
merged_data$irrigTimes = ifelse(merged_data$irrigTimes > 10, 11, merged_data$irrigTimes)
merged_data$seedSource = ifelse(merged_data$seedSource != "PvtSeedDealer", "Govt_and_other", "PvtSeedDealer")
merged_data$dur = as.numeric(merged_data$dur)
merged_data$dur = ifelse(merged_data$dur > 185, 185, merged_data$dur)
merged_data$rad_avg = ifelse(merged_data$rad_avg > 3000, 3000, merged_data$rad_avg)
merged_data$soilTexture = ifelse(merged_data$soilTexture == "Heavy", "Medium", merged_data$soilTexture)
merged_data$soilPerception = ifelse(merged_data$soilPerception == "Low", "Medium", merged_data$soilPerception)
merged_data$layFlatPipe = NULL
merged_data$cropResiduePcnt = ifelse(merged_data$cropResiduePcnt == "removed" | merged_data$cropResiduePcnt == "retained" | merged_data$cropResiduePcnt == 0, merged_data$cropResiduePcnt, "Retained")
merged_data$cropResiduePcnt = ifelse(merged_data$cropResiduePcnt == 0, "Removed", merged_data$cropResiduePcnt)
merged_data$cropResiduePcnt = as.factor(merged_data$cropResiduePcnt)
merged_data$cropResiduePcnt = ifelse(merged_data$cropResiduePcnt == "removed"|merged_data$cropResiduePcnt == "Removed", "Removed", "Retained")
merged_data$CropEst = NULL
merged_data$varType = ifelse(merged_data$varType == "Local", "Improved", merged_data$varType)
merged_data$prev_till_wet = NULL
merged_data$J.manualWeedTimes = ifelse(merged_data$J.manualWeedTimes == 3, 2, merged_data$J.manualWeedTimes)
merged_data$J.herbAppTimes = ifelse(merged_data$J.herbAppTimes == 2, 1, 0)
merged_data$L.tonPerHectare = ifelse(merged_data$L.tonPerHectare > 10, 10, merged_data$L.tonPerHectare)
merged_data$lodgingPercent = ifelse(merged_data$lodgingPercent == 0, "No", "Yes")
merged_data$total_Zn_ha = ifelse(merged_data$total_Zn_ha >= 15, 15, merged_data$total_Zn_ha)
merged_data$total_B_ha = NULL
merged_data$seed_ha = ifelse(merged_data$seed_ha > 80, 80, merged_data$seed_ha)
merged_data["1manualWeeding"][is.na(merged_data["1manualWeeding"])] <- 0
merged_data["cropResiduePcnt"][is.na(merged_data["cropResiduePcnt"])] <- "Removed"
merged_data$`1herbAppDays` = NULL
merged_data$layFlatPipe = NULL
merged_data$X = NULL
merged_data$cropLargestArea = NULL
merged_data$CropEst = NULL
merged_data$state = NULL
colnames(merged_data)[colnames(merged_data) == "1manualWeeding"] = "time_of_1st_manual_weeding"
merged_data$time_of_1st_manual_weeding = NULL
merged_data = merged_data[complete.cases(merged_data), ]
merged_clean = merged_data
merged_clean1 = merged_clean

merged_clean$district = NULL
merged_clean$O.largestPlotGPS.Latitude = NULL
merged_clean$O.largestPlotGPS.Longitude = NULL
merged_clean$meta.instanceID = NULL

merged_clean_1.2_6.9 = merged_clean %>% dplyr::filter(L.tonPerHectare > 1.2 & L.tonPerHectare < 6.9)
merged_clean_1.2_6.9_gps = merged_clean1 %>% dplyr::filter(L.tonPerHectare > 1.2 & L.tonPerHectare < 6.9)
```


```{r}
Actual_yield_data = rbind.data.frame(cbind(max_yld_from_k_wb$actual_yield, "West Bengal"),cbind(max_yld_from_N_ap$actual_yield,"Andhra Pradesh"), cbind(max_yld_from_n_jk$actual_yield, "Jharkhand"), cbind(max_yld_from_N_od$actual_yield, "Odisha"),
cbind(max_yld_from_p_cg$actual_yield, "Chattisgarh"), cbind(merged_clean_1.2_6.9_gps$L.tonPerHectare, "Bihar and Eastern UP"))
names(Actual_yield_data) = c("Yield", "State")
Actual_yield_data$Yield = as.numeric(Actual_yield_data$Yield)
boxplot(Actual_yield_data$Yield ~ Actual_yield_data$State)
Actual_yield_data$State = as.factor(Actual_yield_data$State)

#Quantile_data = Actual_yield_data %>% dplyr::group_by(State) %>% summarize(quantile(Yield, 0.9))

Quantile_data <- aggregate(Yield ~ State, data = Actual_yield_data, FUN = function(x) quantile(x, 0.9, na.rm = TRUE))


Actual_yield_data_quantile = merge(Actual_yield_data, Quantile_data, by.x = "State", by.y = "State")
names(Actual_yield_data_quantile)[names(Actual_yield_data_quantile) == 'Yield.y'] <- 'Yld_90th'
names(Actual_yield_data_quantile)[names(Actual_yield_data_quantile) == 'Yield.x'] <- 'Yield'


Actual_yield_data_quantile = Actual_yield_data_quantile %>% filter( Yield > Yld_90th)

mean_yld_90th = Actual_yield_data_quantile %>% group_by(State) %>% summarize(mean_yld_90th = mean(Yield))

mean_yld_90th <- aggregate(Yield ~ State, data = Actual_yield_data_quantile, FUN = function(x) mean(x, na.rm = TRUE))
names(mean_yld_90th) = c("State", "mean_yld_90th")

Actual_yield_data_quantile_mean_yield = merge(Actual_yield_data, mean_yld_90th, by.x = "State")

#Actual_yield_data_quantile_mean_yield %>% group_by(State) %>% summarise(mean(Yield), mean(Yield))

Actual_yield_data_quantile_mean_yield$Yield_gap = Actual_yield_data_quantile_mean_yield$mean_yld_90th- Actual_yield_data_quantile_mean_yield$Yield


Actual_yield_data_quantile_mean_yield$State = factor(Actual_yield_data_quantile_mean_yield$State, levels = c("Bihar and Eastern UP", "Jharkhand", "West Bengal", "Chattisgarh", "Odisha", "Andhra Pradesh"))


Ygap_fig = ggboxplot(Actual_yield_data_quantile_mean_yield, x = "State", y = "Yield_gap", fill = "State",alpha = 0.8,size = 0.2,legend = "none", palette = c("#00A1D5FF","#00A087FF", "#8491B4FF","slategray2","lavender","linen" ))+theme_bw()+theme(axis.text.x = element_text(angle = 45, vjust = 1, hjust=1, family = "Helvetica", size=7),axis.text.y = element_text(family = "Helvetica", size=7))+xlab(NULL)+ylab("Rice yield gap (t/ha)")+ylim(0,8)+theme(plot.title= element_text(hjust=0.1, vjust=1))+rremove("legend")+theme(panel.grid.minor = element_blank(),panel.grid.major = element_line(size = 0.1),axis.ticks = element_line(size = 0.1))+annotate(geom="text", x=1, y=8, label="B)",size=4,family="Helvetica")+theme(
    axis.title.y = element_text(size = 7,family = "Helvetica"))

Yield_fig = ggboxplot(Actual_yield_data_quantile_mean_yield, x = "State", y = "Yield",color = "Black", fill = "State",size = 0.2,outlier.size = 0.1,alpha = 0.8,legend = "none", palette = c("#00A1D5FF","#00A087FF", "#8491B4FF","slategray2","lavender","linen" ))+theme_bw()+
  theme(axis.text.x = element_text(angle = 45, vjust = 1, hjust=1,family = "Helvetica", size=7), axis.text.y = element_text(family = "Helvetica", size=7))+
  xlab(NULL)+ylab("Rice yield (t/ha)")+ylim(0,8)+
  theme(plot.title= element_text(hjust=0.1, vjust=1,family = "Helvetica", size=7))+rremove("legend")   + theme(panel.grid.minor = element_blank(),panel.grid.major = element_line(size = 0.1),axis.ticks = element_line(size = 0.1))+ geom_point(data=mean_yld_90th, aes(x = State, y = mean_yld_90th , width=0.1,color="blue"))+annotate(geom="text", x=1, y=8, label="A)",size=4,family="Helvetica")+theme(
    axis.title.y = element_text(size = 7,family = "Helvetica"))


pdf('Fig2.pdf',width=7.5, height=4)
par(mai = c(0.5, 0.5, 0.5, 0.5)) 
gridExtra::grid.arrange(Yield_fig, Ygap_fig,nrow = 1)
dev.off()
```

#Source data for Figure 1
```{r}
setwd("C:\\Users\\hsn28\\Downloads\\All_postdoc\\Rice_yield_gap_all\\FIgures\\fig1")
write.csv(Actual_yield_data_quantile_mean_yield, "Source_data_figure1.csv")

```
