# Supplementary material for: Context-dependent agricultural intensification pathways to increase rice production in India
Source: Nat Commun. 2024 Sep 27;15:8403. doi: 10.1038/s41467-024-52448-6 (PMC11436799; doi:10.1038/s41467-024-52448-6)
Supplement: Supplementary file 5 — Supplementary Code 1 [file 41467_2024_52448_MOESM5_ESM.zip › code/Script_2_Markdown_final_riceYg_v2_11052023.Rmd]

---
title: "11042023_Rice_Yield_gap_scenario"
author: "Hari Sankar Nayak"
date: "2023-11-04"
output: html_document
---
#Load data (Previously organized using separate script)
```{r setup, include=FALSE}
##This I had get from the previously cleaned data year wise. 
#To get the merged data only 
knitr::opts_chunk$set(echo = TRUE)

## Load previously cleaned data
load("C:/Users/hsn28/Downloads/All_postdoc/Rice_yield_gap_all/clean_data_all/all_year_data.RData")


library(dplyr)
## Same set of variables in same orders were separated from whole data frame and merged using rbind. 

data_2018 =  data %>% dplyr::select ("district","state", "meta.instanceID" , "L.tonPerHectare","year", "irrigTimes","seedSource","trans_det", "trans_get_rain", "trans_det_irri","weed_cyperus", "irrigTimes","O.largestPlotGPS.Latitude", "O.largestPlotGPS.Longitude", "Tmax_avg", "Tmin_avg" , "rad_avg", "Rain_avg","dur", "district",  "soilTexture", "soilPerception", "layFlatPipe", "cropResiduePcnt", "FYM",  "land_prep_rotavator", "CropEst", "varType",   "prev_till_rotavator",  "prev_till_wet",    "irri_smc",  "irri_flo",  "irri_till_ini",  "irri_pi",  "J.manualWeedTimes", "J.herbAppTimes", "lodgingPercent", "total_N_ha",  "total_p_ha",  "total_K_ha" ,  'total_Zn_ha',   "total_B_ha" , "seed_ha", "drainClass",  "prevCrop", "Sow", "droughtSeverity", "floodSeverity", `1manualWeeding`, `1herbAppDays`)

data_2019 =  data1 %>% dplyr::select ("district","state","meta.instanceID" ,"K.tonPerHectare","year", "irrigTimes","seedSource","trans_det", "trans_get_rain", "trans_det_irri","weed_cyperus", "irrigTimes","largestPlotGPS.Latitude", "largestPlotGPS.Longitude", "Tmax_avg", "Tmin_avg" , "rad_avg", "Rain_avg","dur", "district", "soilTexture", "soilPerception", "layFlatPipe", "CropResidue", "FYM",  "land_prep_rotavator", "cropest", "varType",   "prev_till_rotavator",  "prev_till_wet",    "irri_smc",  "irri_flo",  "irri_till_ini",  "irri_pi",  "I.manualWeedTimes", "I.herbAppTimes", "lodgingPercent", "total_N_ha",  "total_p_ha",  "total_K_ha" ,  'total_Zn_ha',   "total_B_ha" , "seed_ha", "drainClass",  "prevCrop", "Sow", "drought", "flood", `1manualWeeding`, `1herbAppDays`)

data_2017 =  rice_2017 %>% dplyr::select ("district","state","meta.instanceID" , "L.tonPerHectare","year", "irrigTimes","seedSource","trans_det", "trans_get_rain", "trans_det_irri","weed_cyperus", "irrigTimes","O.largestPlotGPS.Latitude", "O.largestPlotGPS.Longitude", "Tmax_avg", "Tmin_avg" , "rad_avg", "Rain_avg","dur", "district",  "soilTexture", "soilPerception", "layFlatPipe", "cropResiduePcnt", "FYM",  "land_prep_rotavator", "CropEst", "varType",   "prev_till_rotavator",  "prev_till_wet",    "irri_smc",  "irri_flo",  "irri_till_ini",  "irri_pi",  "J.manualWeedTimes", "J.herbAppTimes", "lodgingPercent", "total_N_ha",  "total_p_ha",  "total_K_ha" ,  'total_Zn_ha',   "total_B_ha" , "seed_ha", "drainClass",  "prevCrop", "Sow", "droughtSeverity", "floodSeverity", "X1manualWeeding", "X1herbAppDays")

namess = names(data_2018) 
names(data_2019) = namess
names(data_2017) = namess
merged_data = rbind(data_2018, data_2017, data_2019)

## The data consisted of central Uttarpradesh, Eastern Uttarpradesh, and Bihar. As eastern UP and Bihar is similar in agroecology, these were merged for final analysis. 

# Getting the eastern UP data from whole data frame
up_data = merged_data %>% filter(state == "UttarPradesh")
central_up_dist = c("Amethi", "AmbedkarNagar","Ayodhya","Balrampur","BaraBanki","Basti","Fatehpur","Gonda","LakhimpurKheri")
merged_data = subset(merged_data, !(district %in% central_up_dist))
merged_data = merged_data %>% filter(O.largestPlotGPS.Longitude > 81)
rm(up_data)
```

#Bihar and EUP data 
```{r}
#Getting Bihar and eastern UP data and processing of the Merged data together
## Some variables were regrouped and some variables maximum and minimum limit was fixed based on uni-variate distribution. 
library(dplyr)
merged_data = merged_data %>% filter(state == "Bihar" | state == "UttarPradesh" )  
merged_data$`1herbAppDays` = ifelse(merged_data$`1herbAppDays` >60, 60, merged_data$`1herbAppDays`)
merged_data$floodSeverity = ifelse(merged_data$floodSeverity == "no", "None", merged_data$floodSeverity )
merged_data$floodSeverity = ifelse(merged_data$floodSeverity == "High" | merged_data$floodSeverity == "yes", "Medium", merged_data$floodSeverity)
merged_data$droughtSeverity = ifelse(merged_data$droughtSeverity == "no", "None", merged_data$droughtSeverity)
merged_data$droughtSeverity = ifelse(merged_data$droughtSeverity == "yes", "Medium", merged_data$droughtSeverity)
merged_data$Sow = ifelse(merged_data$Sow > 220, 221, merged_data$Sow)
merged_data$Sow = ifelse(merged_data$Sow < 150, 150, merged_data$Sow)
#Flood severity can be marked yes or no like this also 
merged_data$prevCrop = ifelse(merged_data$prevCrop == "Rice", "Other", merged_data$prevCrop)
merged_data$irrigTimes = ifelse(merged_data$irrigTimes > 10, 11, merged_data$irrigTimes)
merged_data$seedSource = ifelse(merged_data$seedSource != "PvtSeedDealer", "Govt_and_other", "PvtSeedDealer")
merged_data$dur = as.numeric(merged_data$dur)
merged_data$dur = ifelse(merged_data$dur > 185, 185, merged_data$dur)
merged_data$rad_avg = ifelse(merged_data$rad_avg > 3000, 3000, merged_data$rad_avg)
merged_data$soilTexture = ifelse(merged_data$soilTexture == "Heavy", "Medium", merged_data$soilTexture)
merged_data$soilPerception = ifelse(merged_data$soilPerception == "Low", "Medium", merged_data$soilPerception)
merged_data$layFlatPipe = NULL
merged_data$cropResiduePcnt = ifelse(merged_data$cropResiduePcnt == "removed" | merged_data$cropResiduePcnt == "retained" | merged_data$cropResiduePcnt == 0, merged_data$cropResiduePcnt, "Retained")
merged_data$cropResiduePcnt = ifelse(merged_data$cropResiduePcnt == 0, "Removed", merged_data$cropResiduePcnt)
merged_data$cropResiduePcnt = as.factor(merged_data$cropResiduePcnt)
merged_data$cropResiduePcnt = ifelse(merged_data$cropResiduePcnt == "removed"|merged_data$cropResiduePcnt == "Removed", "Removed", "Retained")
merged_data$CropEst = NULL
merged_data$varType = ifelse(merged_data$varType == "Local", "Improved", merged_data$varType)
merged_data$prev_till_wet = NULL
merged_data$J.manualWeedTimes = ifelse(merged_data$J.manualWeedTimes == 3, 2, merged_data$J.manualWeedTimes)
merged_data$J.herbAppTimes = ifelse(merged_data$J.herbAppTimes == 2, 1, 0)
merged_data$L.tonPerHectare = ifelse(merged_data$L.tonPerHectare > 10, 10, merged_data$L.tonPerHectare)
merged_data$lodgingPercent = ifelse(merged_data$lodgingPercent == 0, "No", "Yes")
merged_data$total_Zn_ha = ifelse(merged_data$total_Zn_ha >= 15, 15, merged_data$total_Zn_ha)
merged_data$total_B_ha = NULL
merged_data$seed_ha = ifelse(merged_data$seed_ha > 80, 80, merged_data$seed_ha)
merged_data["1manualWeeding"][is.na(merged_data["1manualWeeding"])] <- 0
merged_data["cropResiduePcnt"][is.na(merged_data["cropResiduePcnt"])] <- "Removed"
merged_data$`1herbAppDays` = NULL
merged_data$layFlatPipe = NULL
merged_data$X = NULL
merged_data$cropLargestArea = NULL
merged_data$CropEst = NULL
merged_data$state = NULL
colnames(merged_data)[colnames(merged_data) == "1manualWeeding"] = "time_of_1st_manual_weeding"
merged_data$time_of_1st_manual_weeding = NULL
merged_data = merged_data[complete.cases(merged_data), ]
```

#Data summary
```{r}
##Only the yield between 1.2 to 6.9 t/ha were used for the modeling analysis. 
merged_clean = merged_data
merged_clean1 = merged_clean

merged_clean$district = NULL
merged_clean$O.largestPlotGPS.Latitude = NULL
merged_clean$O.largestPlotGPS.Longitude = NULL
merged_clean$meta.instanceID = NULL

merged_clean_1.2_6.9 = merged_clean %>% dplyr::filter(L.tonPerHectare > 1.2 & L.tonPerHectare < 6.9)
merged_clean_1.2_6.9_gps = merged_clean1 %>% dplyr::filter(L.tonPerHectare > 1.2 & L.tonPerHectare < 6.9)

#Seed rate was removed from the final model (Andy's suggestion not true representative of plant population)
merged_clean_1.2_6.9$seed_ha = NULL


#Identify character columns and covert to factor and check the structure
character_cols <- unlist(lapply(merged_clean_1.2_6.9, is.character))
merged_clean_1.2_6.9[, character_cols] = lapply(merged_clean_1.2_6.9[, character_cols], factor)
str(merged_clean_1.2_6.9)

#This is to check the distribution of the factor column 
factor_cols = unlist(lapply(merged_clean_1.2_6.9, is.factor))
merged_factor_data = merged_clean_1.2_6.9[,factor_cols] 
sapply(merged_factor_data, table)

#Describe the numeric data 
numeric_cols = unlist(lapply(merged_clean_1.2_6.9, is.numeric))
merged_numeric_data = merged_clean_1.2_6.9[,numeric_cols]
psych::describe(merged_numeric_data)
```

#Recurssive Feature Elimination
```{r, eval=FALSE}
library(caret)
rangerFuncs <-  list(summary = defaultSummary,
                     fit = function(x, y, first, last, ...) {
                       loadNamespace("ranger")
                       dat <- if(is.data.frame(x)) 
                         x else as.data.frame(x)
                       dat$.outcome <- y
                       ranger::ranger(.outcome ~ ., data = dat, 
                                      importance = if(first) "impurity" else "none", 
                                      probability = is.factor(y),
                                      write.forest = TRUE,
                                      ...)
                     },
                     pred = function(object, x)  {
                       if(!is.data.frame(x)) x <- as.data.frame(x)
                       out <- predict(object, x)$predictions
                       if(object$treetype == "Probability estimation") {
                         out <- cbind(pred = colnames(out)[apply(out, 1, which.max)],
                                      out)
                       } 
                       out
                     },
                     rank = function(object, x, y) {
                       if(length(object$variable.importance) == 0)
                         stop("No importance values available")
                       imps <- ranger:::importance(object)
                       vimp <- data.frame(Overall = as.vector(imps),
                                          var = names(imps))
                       rownames(vimp) <- names(imps)
                       
                       vimp <- vimp[order(vimp$Overall, decreasing = TRUE),, drop = FALSE]
                       vimp
                     },
                     selectSize = pickSizeBest,
                     selectVar = pickVars)


control_feature <- rfeControl(functions=rangerFuncs, method="cv", number=10)
set.seed(5246)

#The X variables are in 2:36 columns and Yield is in 1st column. 
feature_selection <- rfe(merged_clean_1.2_6.9[,2:36], merged_clean_1.2_6.9[,1], sizes=c(1:33), rfeControl=control_feature)
opt_variables = feature_selection[["optVariables"]]

#1st 24 variables were only selected, beyound which marginal improvement in explainability was very less. 
opt_variables = opt_variables[1:24]
merged_clean_opt = merged_clean_1.2_6.9[, c("L.tonPerHectare", opt_variables)]
```

#Final Model
```{r, eval=FALSE}
set.seed(5246)
final_model_opt = ranger::ranger(L.tonPerHectare ~., data = merged_clean_opt, mtry = 5, num.trees = 1000, min.node.size = 50)
final_model_opt
```

#SHAP value using IML 
```{r}
#To find the shapely values 
list_of_shapely_values = vector("list", nrow(merged_clean_opt))
set.seed(5246)
library(iml)
X = merged_clean_opt[which(names(merged_clean_opt) != "L.tonPerHectare")]
y = merged_clean_opt$L.tonPerHectare
model_imp  = Predictor$new(final_model_opt, data = X, y = merged_clean_opt$L.tonPerHectare)

for (i in 1:nrow(merged_clean_opt))
{
  set.seed(5246)
  list_of_shapely_values[[i]] = Shapley$new(model_imp, x.interest = X[i,])$results
}
```
