# Supplementary material for: Context-dependent agricultural intensification pathways to increase rice production in India
Source: Nat Commun. 2024 Sep 27;15:8403. doi: 10.1038/s41467-024-52448-6 (PMC11436799; doi:10.1038/s41467-024-52448-6)
Supplement: Supplementary file 5 — Supplementary Code 1 [file 41467_2024_52448_MOESM5_ESM.zip › code/Script_3_Yield_gap_SHAP_and_scenario_script.Rmd]

---
title: "11042023_Rice_Yield_gap_scenario"
author: "Hari Sankar Nayak"
date: "2023-11-04"
output: html_document
---

#SHAP value data frame
```{r}
### Load the model and the shapely data.. 
load("C:/Users/hsn28/Downloads/All_postdoc/Rice_yield_gap_all/Script_for_submission/Data_for_script_3.RData")

library(dplyr)

shapely_values = data.frame(matrix(ncol = ncol(merged_clean_opt)-1, nrow = nrow(merged_clean_opt)))
names(shapely_values) = names(merged_clean_opt)[-1]


# Extract the SHAP score for all the feature for all the data point. 
for(i in names(merged_clean_opt)[-1]) {
  for (j in 1:nrow(merged_clean_opt)){
    
    shapely_values[j,i] = list_of_shapely_values[[j]] %>% filter(feature == i) %>% dplyr::select(phi)
  }
  
}

#Make another data frame of mean absolute shape values 
shapely_values_abs = abs(shapely_values)
shapely_values_mean_abs = data.frame(colMeans(shapely_values_abs))

shapely_values_mean_abs$variable = rownames(shapely_values_mean_abs)
names(shapely_values_mean_abs) = c( "Effect", "Variable")

Fig4_data = data.frame(cbind("SHAP_N" = shapely_values$total_N_ha, "SHAP_irri" = shapely_values$irrigTimes,"Lat" = merged_clean_1.2_6.9_gps$O.largestPlotGPS.Latitude, "Long" = merged_clean_1.2_6.9_gps$O.largestPlotGPS.Longitude))

supp_fig_4data = data.frame(cbind(IrrigNo = merged_clean_1.2_6.9_gps$irrigTimes, 
                                  total_N_ha = merged_clean_1.2_6.9_gps$total_N_ha,
                                  shap_irri = shapely_values$irrigTimes,
                                  shap_N = shapely_values$total_N_ha))

write.csv(Fig4_data, "Source_data_fig4.csv")
write.csv(supp_fig_4data, "Source_data_supp_fig5.csv")
```

#Fig3-SHAP plot
```{r}
#MS_figure2 finalization starts here 
################# Function for plotting shap values #######################

#Modifying the functuion from ggforce package 
plot.shap.summary <- function(data_long){
  x_bound <- max(abs(data_long$value))
  require('ggforce') # for `geom_sina`
  plot1 <- ggplot(data = data_long)+
    coord_flip() + 
    # sina plot: 
    geom_sina(aes(x = variable, y = value, color = stdfvalue)) +
    # print the mean absolute value: 
    geom_text(data = unique(data_long[, c("variable", "mean_value"), with = F]),
              aes(x = variable, y=-Inf, label = sprintf("%.3f", mean_value)),
              size = 3, alpha = 0.7,family = "Helvetica",
              hjust = -0.2, 
              fontface = "bold") + # bold
    # # add a "SHAP" bar notation
    # annotate("text", x = -Inf, y = -Inf, vjust = -0.2, hjust = 0, size = 3,
    #          label = expression(group("|", bar(SHAP), "|"))) + 
    scale_color_gradient(low="#FFCC33", high="#6600CC", 
                         breaks=c(0,1), labels=c("Low","High")) +
    theme_bw() + 
    theme(axis.line.y = element_blank(), axis.ticks.y = element_blank(), # remove axis line
          legend.position="bottom") + 
    geom_hline(yintercept = 0) + # the vertical line
    scale_y_continuous(limits = c(-x_bound, x_bound)) +
    # reverse the order of features
    scale_x_discrete(limits = rev(levels(data_long$variable)) 
    ) + 
    labs(y = "SHAP value (impact on model output)", x = "", color = "Feature value") +ylim(-0.6,0.8)
  return(plot1)
}
#################################### End of function #############################

df_names = names(shapely_values)
values_df = merged_clean_opt %>% dplyr::select(df_names)
library(data.table)
values_df1 = values_df

#Convert the categorcial values to factor, and assigning number to them so that they can #be presented in the SHAP summary plot. 
factor_cols <- unlist(lapply(values_df1, is.factor))   
#names(values_df1[,factor_cols])
values_df1[, factor_cols] = lapply(values_df1[, factor_cols], as.character)


####### From here the categrocial values were converted to numeric with assigned levels
values_df1$droughtSeverity =  as.numeric(factor(values_df1$droughtSeverity,
                  # specifify the levels in the correct order:
                  levels=c("None", "Low", "Medium", "High")))
values_df1$land_prep_rotavator = as.numeric(factor(values_df1$land_prep_rotavator), levels = c("No", "Yes"))
values_df1$drainClass = as.numeric(factor(values_df1$drainClass), levels = c("LowLand", "MediumLand", "Upland"))
values_df1$floodSeverity = as.numeric(factor(values_df1$floodSeverity), levels = c("Low", "Medium", "None"))
values_df1$prev_till_rotavator = as.numeric(factor(values_df1$prev_till_rotavator), levels = c("No", "Yes"))
values_df1$year = as.numeric(factor(values_df1$year), levels = c("2017", "2018", "2019"))
values_df1$trans_get_rain = as.numeric(factor(values_df1$trans_get_rain), levels = c("No", "Yes"))
values_df1$prevCrop = as.numeric(factor(values_df1$prevCrop), levels = c("Fallow", "Other", "Wheat"))
values_df1$cropResiduePcnt = as.numeric(factor(values_df1$cropResiduePcnt), levels = c("Removed", "Retained"))
values_df1$irri_flo = as.numeric(factor(values_df1$irri_flo), levels = c("No", "Yes"))
values_df1$FYM = as.numeric(factor(values_df1$FYM), levels = c("no", "yes"))
values_df1$varType = as.numeric(factor(values_df1$varType), levels = c("Improved","Hybrid"))
############### Above ends the coversion of factor to numeric variables with assigned orders. ##########################


################ Converting data frame format and bringing the inputr feature to common scale ####################
values_df1 = as.data.table(values_df1)
values_long <- melt.data.table(values_df1, measure.vars = colnames(values_df1))

############ Standardizing the input feature for common scale 
std1 <- function(x){
  return ((x - min(x, na.rm = T))/(max(x, na.rm = T) - min(x, na.rm = T)))
}
values_long = values_long[, stdfvalue := std1(value), by = "variable"]
#Above ends the conversion of the data frame of original values for sena plots 
names(values_long) = c("variable", "rfvalue", "stdfvalue" )

########## Combining the SHAP score with the scaled fature values
shapely_values1 = as.data.table(shapely_values)
shap_long   = melt.data.table(shapely_values1, measure.vars = colnames(shapely_values1))
shap_long2 = cbind(shap_long, values_long[,c('rfvalue','stdfvalue')])
shap_long2[, mean_value := mean(abs(value)), by = variable]
#setkey(shap_long2, variable)


## Separating management and Biophysical variable data. 
management = c("total_N_ha", "irrigTimes", "total_p_ha", "Sow", "dur", "total_Zn_ha", "total_K_ha", "land_prep_rotavator", "J.manualWeedTimes", "trans_get_rain", "prev_till_rotavator", "cropResiduePcnt", "soilTexture", "prevCrop", "varType", "FYM", "weed_cyperus", "irri_flo", "irri_smc")
shap_long2$cat = ifelse(shap_long2$variable %in% management, "management", "bio-physical")

shap_long2$variable = as.character(shap_long2$variable)
shap_long2$variable[shap_long2$variable == "Tmax_avg"] <- "Average Maximum Temperature"
shap_long2$variable[shap_long2$variable == "irrigTimes"] <- "Number of Irrigation"
shap_long2$variable[shap_long2$variable == "total_N_ha"] <- "Total N applied"
shap_long2$variable[shap_long2$variable == "total_p_ha"] <- "Total P applied"
shap_long2$variable[shap_long2$variable == "J.herbApptimes"] <- "Number of time herbicide applied"
shap_long2$variable[shap_long2$variable == "total_K_ha"] <- "Total K2O applied"
shap_long2$variable[shap_long2$variable == "Sow"] <- "Sowing dates in Julian days"
shap_long2$variable[shap_long2$variable == "irri_flo"] <- "Whether irrigated at flowering"
shap_long2$variable[shap_long2$variable == "total_Zn_ha"] <- "Total Zn applied"
shap_long2$variable[shap_long2$variable == "irri_pi"] <- "Whether irrigated at Panicle initiation"
shap_long2$variable[shap_long2$variable == "prevCrop"] <- "Previous crop"
shap_long2$variable[shap_long2$variable == "dur"] <- "Duration of the crop"
shap_long2$variable[shap_long2$variable == "irri_flo"] <- "Whether Irrigated at flowering"
shap_long2$variable[shap_long2$variable == "land_prep_rotavator"] <- "Whether rotavator used for land preparation"
shap_long2$variable[shap_long2$variable == "J.manualWeedTimes"] <- "Number of times manual weedings done"
shap_long2$variable[shap_long2$variable == "seedSource"] <- "Source of seed purchase"
shap_long2$variable[shap_long2$variable == "varType"] <- "Type of the variety"
shap_long2$variable[shap_long2$variable == "cropResiduePcnt"] <- "Whether crop residue was retained"
shap_long2$variable[shap_long2$variable == "droughtSeverity"] <- "Severity of drought"
shap_long2$variable[shap_long2$variable == "rad_avg"] <- "Cumulative solar radiation"
shap_long2$variable[shap_long2$variable == "Rain_avg"] <- "Cumulative rain fall"
shap_long2$variable[shap_long2$variable == "Tmin_avg"] <- "Average Minimum Temperature"
shap_long2$variable[shap_long2$variable == "floodSeverity"] <- "Flood severity"
shap_long2$variable[shap_long2$variable == "drainClass"] <- "Drainage class of soil"
shap_long2$variable[shap_long2$variable == "trans_get_rain"] <- "Whether transplanting dependent on rainfall"
shap_long2$variable[shap_long2$variable == "soilTexture"] <- "Percived soil texture"
shap_long2$variable[shap_long2$variable == "weed_cyperus"] <- "Whether cyperus is present"
shap_long2$variable[shap_long2$variable == "irri_smc"] <- "Whether irrigated based on soil moisture condition"
shap_long2$variable[shap_long2$variable == "prev_till_rotavator"] <- "Rotavator use in previous tillage"

######### Convert to management and bio-physical variable ##################
shap_long2_management = shap_long2 %>% filter (cat == "management")
shap_long2_biophysical = shap_long2 %>% filter ( cat == "bio-physical")


shap_long2_management$variable = as.factor(shap_long2_management$variable)
setkey(shap_long2_management, variable)
shap_long2_management$variable = reorder(shap_long2_management$variable, shap_long2_management$mean_value, decreasing = T)
shap_long2_management$cat = NULL

############# Plotting the separet SHAP summary plot for bio-physical and management practices ########################
panel2a = plot.shap.summary(shap_long2_management)+theme(axis.title.x = element_blank())+theme(panel.grid.minor = element_blank(),panel.grid.major = element_line(size = 0.1),axis.ticks = element_line(size = 0.1))+theme(axis.title.y = element_text(size = 7, family = "Helvetica"),axis.title.x = element_text(size = 7, family = "Helvetica"),axis.text.y = element_text(family = "Helvetica", size=7),axis.text.x = element_text(family = "Helvetica", size=7))+ theme(
    legend.text = element_text(size = 7, family = "Helvetica"),       legend.title = element_text(size = 7, family = "Helvetica"))

shap_long2_biophysical$variable = as.factor(shap_long2_biophysical$variable)
setkey(shap_long2_biophysical, variable)
shap_long2_biophysical$variable = reorder(shap_long2_biophysical$variable, shap_long2_biophysical$mean_value, decreasing = T)
shap_long2_biophysical$cat = NULL
panel2b = plot.shap.summary(shap_long2_biophysical)+theme(axis.title.x = element_blank())+theme(panel.grid.minor = element_blank(),panel.grid.major = element_line(size = 0.1),axis.ticks = element_line(size = 0.1))+theme(axis.title.y = element_text(size = 7, family = "Helvetica"),axis.title.x = element_text(size = 7, family = "Helvetica"),axis.text.y = element_text(family = "Helvetica", size=7),axis.text.x = element_text(family = "Helvetica", size=7))+ theme(
    legend.text = element_text(size = 7, family = "Helvetica"),       legend.title = element_text(size = 7, family = "Helvetica"))


setwd("C:/Users/hsn28/Downloads/All_postdoc/Rice_yield_gap_all/FIgures")
pdf('SHAP.pdf', width=7, height=7)
library(ggpubr)
ggarrange(panel2a, panel2b, ncol = 1, common.legend = T,  align = "v", heights = c(3,2),labels = c("A", "B"))
dev.off()
### End of figure 3 ##########################
```


```{r}
list_of_shapely_values_backup = list_of_shapely_values
```

#SI-Fig-SHAP based cluster-data-prep
```{r}
### Preparation of data and clustering for figure 3
###Cluster based on the midpoint of shap values of N and irrigation
shapely_values_clust = shapely_values

shapely_values_clust$cluster = ifelse(shapely_values_clust$total_N_ha> 0 & shapely_values_clust$irrigTimes > 0, "(I+N+)", NA)

shapely_values_clust$cluster = ifelse(shapely_values_clust$irrigTimes > 0 & shapely_values_clust$total_N_ha < 0, "(I+N-)" , shapely_values_clust$cluster)

shapely_values_clust$cluster = ifelse(shapely_values_clust$irrigTimes < 0 & shapely_values_clust$total_N_ha> 0, "(I-N+)",shapely_values_clust$cluster)

shapely_values_clust$cluster = ifelse(shapely_values_clust$irrigTimes < 0 & shapely_values_clust$total_N_ha < 0, "(I-N-)", shapely_values_clust$cluster)
```


#SI-Fig1 
```{r}
############ Figure to show partition of data accorindg to SHAP score for irrigation and N use ############################## 
library(cowplot)
library(ggplot2)
# Main plot
pmain <- ggplot(shapely_values_clust, aes(x = irrigTimes, y = total_N_ha, color = as.factor(cluster)))+ scale_discrete_manual(values = c("#00A1D5FF","#00A087FF", "#8491B4FF", "#91D1C2FF"), aesthetics = c("color"), name = "Cluster") +geom_point()+ xlab("Effect of irrigation on rice yield (t/ha)") + ylab("Effect of N on rice yield (t/ha)") +theme_bw() 
# Marginal densities along x axis
xdens <- axis_canvas(pmain, axis = "x")+
  geom_density(data = shapely_values_clust, aes(x = irrigTimes, fill = as.factor(cluster)),
               alpha = 0.7, size = 0.2)+
 scale_fill_manual(values = c("#00A1D5FF","#00A087FF", "#8491B4FF", "#91D1C2FF"))
# Marginal densities along y axis
# Need to set coord_flip = TRUE, if you plan to use coord_flip()
ydens <- axis_canvas(pmain, axis = "y", coord_flip = TRUE)+
  geom_density(data = shapely_values_clust, aes(x = total_N_ha, fill = as.factor(cluster)),
               alpha = 0.7, size = 0.2)+
  coord_flip()+scale_fill_manual(values = c("#00A1D5FF","#00A087FF", "#8491B4FF", "#91D1C2FF"))
p1 <- insert_xaxis_grob(pmain, xdens, grid::unit(.2, "null"), position = "top")
p2<- insert_yaxis_grob(p1, ydens, grid::unit(.2, "null"), position = "right")
ggdraw(p2)

write.csv(shapely_values_clust, "Support_supp_fig1.csv")
```

#SI-Fig2
```{r}
#Figure 3 preparation of the map to show the distrbution of the points and clusters 
library(geodata)

setwd("C:/Users/hsn28/Downloads/All_postdoc/Rice_yield_gap_all/FIgures")

#getting the districts map of India from Geodata 
India_Districts=gadm(country="IND",level=2,path=getwd())
plot(India_Districts)

#Sub setting for UP and Bihar 
Bihar_UP=subset(India_Districts, India_Districts$NAME_1%in%c("Bihar","Uttar Pradesh"))
up_dist = c("Azamgarh", "Ballia","Chandauli","Deoria", "Ghazipur","Gorakhpur", "Jaunpur","Kushinagar","Maharajganj","Mau","Pratapgarh","Sant Kabir Nagar","Siddharth Nagar","Varanasi")

Bihar_eastern_up = subset(Bihar_UP, Bihar_UP$NAME_1 == "Bihar" |Bihar_UP$NAME_2 %in% up_dist)
plot(Bihar_eastern_up)

#District names from my data 
dist_names = merged_data %>% dplyr::select(c("meta.instanceID", "district"))
merged_clean_1.2_6.9_gps_dist = merge(merged_clean_1.2_6.9_gps, dist_names,by.x = "meta.instanceID", by.y = "meta.instanceID")

# Deleteing the repeated district column
merged_clean_1.2_6.9_gps_dist$district.x = NULL
names(merged_clean_1.2_6.9_gps_dist)[names(merged_clean_1.2_6.9_gps_dist) == 'district.y'] <- 'district'

merged_clean_1.2_6.9_gps_dist$cluster = shapely_values_clust$cluster
merged_clean_1.2_6.9_gps_dist = merged_clean_1.2_6.9_gps_dist %>% dplyr::filter(district != "Shahjahanpur")

table_incat = data.frame(prop.table(table( merged_clean_1.2_6.9_gps_dist$district, merged_clean_1.2_6.9_gps_dist$cluster), margin = c(1)))

## Correcting the district names
(wrong = setdiff(table_incat$Var1, Bihar_eastern_up$NAME_2))
#setdiff(Bihar_eastern_up$NAME_2, table_incat$Var1)
correct = c("Araria", "Ballia","Purba Champaran","Ghazipur","Sant Kabir Nagar","Siddharth Nagar","Pashchim Champaran")

table_incat$Var1 = as.character(table_incat$Var1)
for ( i in 1:length(wrong)) {
table_incat$Var1 = ifelse(table_incat$Var1 == wrong[i], correct[i], table_incat$Var1) 
}
prop_table = tidyr::spread(table_incat, Var2, Freq)
Dist_data=merge(Bihar_eastern_up,prop_table,by.x="NAME_2",by.y="Var1",all.x=TRUE)


library(sf)
library(rmapshaper)

Dist_dataa = st_as_sf(Dist_data)
Dist_dataa1 = Dist_dataa
Dist_dataa1 = ms_dissolve(Dist_dataa1, field = "NAME_1")

centoid_data = crds(centroids(Dist_data), df = T)
Dist_dataa$x = centoid_data$x
Dist_dataa$y = centoid_data$y

pie_data = Dist_dataa[, c(14:17,19:20)]
library(tidyverse)
pie_data_lng = gather(pie_data,"(I-N-)":"(I+N+)" ,key="cat", value = "value") 
pie_data_lng$geometry=NULL
pie_data_lng = pie_data_lng[complete.cases(pie_data_lng),]

library(scatterpie)
fig2b = ggplot() +geom_sf(data = Dist_dataa,size = 0.2, fill = NA)+geom_sf(data = Dist_dataa1, fill = NA, size = 0.8)+theme_pubclean()+geom_scatterpie(aes(x=x, y=y), data = pie_data_lng, cols = "cat",long_format = T)+ scale_fill_manual(values = c("#0080ff","#90EE90", "#F8E473", "white")) +labs(cols = "Category", x = "Latitude", y = "Longitude")
write.csv(prop_table, "Support_sup_fig2.csv")
```


#Scenario_analysis
```{r}
#S1: Blanket ‘state recommendation’ for N in rice (125 kg ha-1); 
#S2: Analytics-led N rec for entire AOI (180 kg ha-1 everywhere); 
#S3: Targeted N adjustments in N- fields (180 kg ha-1 in I+N- and I-N- cluster); 
#S4: Combined N and water management for N-I- fields (180 N and 5 irrigation)

S1 = merged_clean_opt
S2 = merged_clean_opt
S3 = merged_clean_opt
S4 = merged_clean_opt
#S5 = merged_clean_opt

S1$total_N_ha = 125
S2$total_N_ha = 180

S3$shap_cluster = shapely_values_clust$cluster
S3$total_N_ha = ifelse(S3$shap_cluster == "(I-N-)"| S3$shap_cluster == "(I+N-)", 180, S3$total_N_ha)
S3$shap_cluster = NULL

S4$shap_cluster = shapely_values_clust$cluster
S4$total_N_ha = ifelse(S4$shap_cluster == "(I-N-)", 180, S4$total_N_ha)
S4$irrigTimes = ifelse(S4$shap_cluster == "(I-N-)", 5, S4$irrigTimes)
S4$shap_cluster = NULL  

############## Getting yield prediction for all the scenarios #############
predict_df = data.frame(matrix(nrow=nrow(merged_clean_opt), ncol = 1))
names(predict_df) = "meta.instanceID"

predict_df$S1 = predict(final_model_opt, data = S1)$predictions
predict_df$S2 = predict(final_model_opt, data = S2)$prediction
predict_df$S3 = predict(final_model_opt, data = S3)$prediction
predict_df$S4 = predict(final_model_opt, data = S4)$prediction
predict_df$present = predict(final_model_opt, data = merged_clean_opt)$predictions

###### Adding the raw irrigation and N use data #################
predict_df$cluster = shapely_values_clust$cluster
predict_df$total_N_ha = merged_clean_opt$total_N_ha
predict_df$irrigTimes = merged_clean_opt$irrigTimes
```

#Percent calculation  
```{r}
predict_df |> group_by(cluster) |> summarize_all(mean)

#Scenario 4 yield increase comparision only for I-N-, scenario 3 for I+N- and I-N-
#from above table, 4.28-3.61 / 3.61
#for sc 3, 
((4.07*1236)+(3.61*2109))/(1236+2109)
((4.27*1236)+(3.97*2109))/(1236+2109)

#predict_df |> summarize_all(mean)
```

#Scenario_simplification
```{r}
####### Per farm additional yield and resource use, which later converted to district scale ####################
Additonal_dataframe = data.frame(matrix(nrow=nrow(merged_clean_opt), ncol = 1))

## Scenario 1 additional N use and Yield per farm. 
Additonal_dataframe$S1_add_N = 125 - predict_df$total_N_ha
Additonal_dataframe$S1_add_yield = predict_df$S1 - predict_df$present

## Scenario 2 additional N use and Yield per farm. 
Additonal_dataframe$S2_add_N = 180 - predict_df$total_N_ha
Additonal_dataframe$S2_add_yield = predict_df$S2 - predict_df$present 
## Scenario 3 addiional N use and Yield per farm. 
Additonal_dataframe$S3_add_N = S3$total_N_ha - predict_df$total_N_ha
Additonal_dataframe$S3_add_yield = predict_df$S3 - predict_df$present 
## Scenario 4 additional N, Irrigation, and Yield per farm. 
Additonal_dataframe$S4_add_irri = S4$irrigTimes - predict_df$irrigTimes
Additonal_dataframe$S4_add_N = S4$total_N_ha - predict_df$total_N_ha
Additonal_dataframe$S4_add_yield = predict_df$S4 - predict_df$present 
#Adding the district, cluster, and N use data
Additonal_dataframe$cluster      = shapely_values_clust$cluster
Additonal_dataframe$district     = merged_clean_1.2_6.9_gps$district
Additonal_dataframe$total_N_ha = merged_clean_opt$total_N_ha

################# Correcting the districts name #####################
Additonal_dataframe$district = ifelse(Additonal_dataframe$district == "Arah","Araria", Additonal_dataframe$district)
Additonal_dataframe$district = ifelse(Additonal_dataframe$district == "Balia","Ballia", Additonal_dataframe$district)
Additonal_dataframe$district = ifelse(Additonal_dataframe$district == "EastChamparan","Purba Champaran", Additonal_dataframe$district)
Additonal_dataframe$district = ifelse(Additonal_dataframe$district == "Gazipur","Ghazipur", Additonal_dataframe$district)
Additonal_dataframe$district = ifelse(Additonal_dataframe$district == "SantKabirNagar","Sant Kabir Nagar", Additonal_dataframe$district)
Additonal_dataframe$district = ifelse(Additonal_dataframe$district == "Siddharthnagar","Siddharth Nagar", Additonal_dataframe$district)
Additonal_dataframe$district = ifelse(Additonal_dataframe$district == "WestChamparan","Pashchim Champaran", Additonal_dataframe$district)
```

#Scenario 1 and 2
```{r}
######### Summarizing at district level #####################
################# For scenario 1  ###########################
summary_scenario_S1_S2 = Additonal_dataframe %>% group_by(district) %>% summarize(across(c("S1_add_yield", "S1_add_N", "S2_add_yield","S2_add_N"),~mean(.x,na.rm = T)))


#UP rice area from https://aps.dac.gov.in/APY/Public_Report1.aspx website for 2017 and 18 and for Bihar . 
setwd("C:/Users/hsn28/Downloads/All_postdoc/Rice_yield_gap_all/Bihar_and_UP_rice_area")
area_data = read.csv("Bihar_UP_rice_area.csv")

############### Merging with Area data 
summary_scenario_S1_S2 = left_join(summary_scenario_S1_S2, area_data, by = c("district"))

############# Calculating additional net return ###################
##### 1750 is the MSP for 2018 rice season and Urea price is mostly same till now ##########################################################
summary_scenario_S1_S2$S1_NR = summary_scenario_S1_S2$S1_add_yield * 17500 -(summary_scenario_S1_S2$S1_add_N * 11.65)
summary_scenario_S1_S2$S2_NR = summary_scenario_S1_S2$S2_add_yield *17500 - (summary_scenario_S1_S2$S2_add_N * 11.65)

########### Additional Yield at district level ####################
summary_scenario_S1_S2$Yield_dist_S1 = summary_scenario_S1_S2$S1_add_yield * summary_scenario_S1_S2$area
summary_scenario_S1_S2$Yield_dist_S2 = summary_scenario_S1_S2$S2_add_yield * summary_scenario_S1_S2$area

########### Additional N at district level #########################
summary_scenario_S1_S2$N_dist_S1 = summary_scenario_S1_S2$S1_add_N * summary_scenario_S1_S2$area
summary_scenario_S1_S2$N_dist_S2 = summary_scenario_S1_S2$S2_add_N * summary_scenario_S1_S2$area

#####The above will not match final as I had excluded 2 districts later ##########
```


#Scenario 3 to 4
```{r}
########## For 3 and 4, the group is by district and cluster, as cluster proportion was used for calculating aggregated benefits #############
summary_sceneario_S3_S5 = Additonal_dataframe %>% group_by(district,cluster) %>% summarize(across(c("S3_add_N","S3_add_yield","S4_add_irri","S4_add_N","S4_add_yield"), ~ mean(.x, na.rm = TRUE)))


############## Getting district wise fraction of farmers falling under each cluster ###########################
library(tidyverse)
prop_table_merge_scenario_data = prop_table
prop_table_merge_scenario_data = gather(prop_table_merge_scenario_data, key="cluster", value="fractions", 2:5)
names(prop_table_merge_scenario_data) = c("district", "cluster", "fraction")

############### Left join with summary scenario data ################
summary_scene_prop = left_join(summary_sceneario_S3_S5, prop_table_merge_scenario_data ,by = c('district', 'cluster'))


##################### Left Join with Area data ###################
#Merged with the district area data for blanket based targeting
summary_scene_prop_area_S3_S5 = left_join(summary_scene_prop, area_data, by = c("district"))

summary_scene_prop_area_S3_S5$S3_Yield_dist = summary_scene_prop_area_S3_S5$S3_add_yield * summary_scene_prop_area_S3_S5$area * summary_scene_prop_area_S3_S5$fraction

summary_scene_prop_area_S3_S5$S3_N_dist = summary_scene_prop_area_S3_S5$S3_add_N * summary_scene_prop_area_S3_S5$area * summary_scene_prop_area_S3_S5$fraction

summary_scene_prop_area_S3_S5$S4_Yield_dist = summary_scene_prop_area_S3_S5$S4_add_yield * 
summary_scene_prop_area_S3_S5$area * summary_scene_prop_area_S3_S5$fraction

summary_scene_prop_area_S3_S5$S4_N_dist = 
summary_scene_prop_area_S3_S5$S4_add_N * 
summary_scene_prop_area_S3_S5$area * summary_scene_prop_area_S3_S5$fraction

summary_scene_prop_area_S3_S5$S4_irri_dist = 
summary_scene_prop_area_S3_S5$S4_add_irri * 
summary_scene_prop_area_S3_S5$area * summary_scene_prop_area_S3_S5$fraction

summary_scene_prop_area_S3_S5$S4_NR = summary_scene_prop_area_S3_S5$S4_add_yield * 17500 - (summary_scene_prop_area_S3_S5$S4_add_irri *1450 + summary_scene_prop_area_S3_S5$S4_add_N *11.65)

summary_scene_prop_area_S3_S5$S3_NR = summary_scene_prop_area_S3_S5$S3_add_yield * 17500 - (summary_scene_prop_area_S3_S5$S3_add_N *11.65)
```

```{r}
################ For scenario 4, I got all data by filtering Just I-N_ cluster, as rest are supoosed to be 0 ##########################
S4 = summary_scene_prop_area_S3_S5 %>% filter(cluster == "(I-N-)") %>% select(c(contains("S4")))

################ For scenario 3, I got all data filtering the two cluster #######################################################
S3 = summary_scene_prop_area_S3_S5 %>% filter(cluster == "(I-N-)" | cluster == "(I+N-)") %>% select(c(contains("S3"), "area", "fraction"))

########## Calculating district level Yield gain as per cluster fraction ################################################################
S3$S3_Yield_dist = S3$S3_add_yield * S3$area * S3$fraction
S3$S3_N_dist = S3$S3_add_N * S3$area * S3$fraction

####### Per ha and dist level add Yield and N, as weighted by fraction of cluster membership #########################################
S3_dist = S3 %>% group_by(district) %>% summarize(S3_add_yield = sum(S3_add_yield * fraction, na.rm = T)/sum(fraction, na.rm = T), S3_add_N = sum(S3_add_N * fraction, na.rm = T)/sum(fraction, na.rm = T), S3_Yield_dist = sum(S3_Yield_dist, na.rm = T), S3_N_dist = sum(S3_N_dist, na.rm = T))


#put all data frames into list
df_list <- list(S4, S3_dist, summary_scenario_S1_S2)      

#merge all data frames together
BC_ratio = df_list %>% reduce(full_join, by='district')
BC_ratio = BC_ratio %>% filter(district != "Madhubani" & district != "Shahjahanpur")
```


#Maps. 
```{r}
######## Getting the Bihar and EUP map ################
india <- geodata::gadm(country="IND", level=2, path='.')
bihar_up <- subset(india, india$NAME_1 %in% c("Bihar", "Uttar Pradesh"))
up_dist <- c("Azamgarh", "Ballia", "Chandauli", "Deoria", "Ghazipur", "Gorakhpur", "Jaunpur", "Kushinagar", "Maharajganj", "Mau", "Pratapgarh", "Sant Kabir Nagar", "Siddharth Nagar", "Varanasi")
bihar_eup <- subset(bihar_up, bihar_up$NAME_1 == "Bihar" | bihar_up$NAME_2 %in% up_dist)
terra::plot(bihar_eup)
```

```{r}
###### Merge with BC ratio, which contains all the data ##########
bihar_eup = terra::merge(bihar_eup, BC_ratio, by.x = "NAME_2", by.y = "district")
write.csv(BC_ratio, "Source_data_fig5.csv")
```

```{r}
bihar_eup$S2_NR = bihar_eup$S2_add_yield * 17500 -  (bihar_eup$S2_add_N * 11.65)
bihar_eup$S3_NR =  bihar_eup$S3_add_yield * 17500 -  (bihar_eup$S3_add_N * 11.65)
bihar_eup$S4_NR =  bihar_eup$S4_add_yield * 17500 -  (bihar_eup$S4_add_N * 11.65 + bihar_eup$S4_add_irri * 1500)


bihar_eup$S2_NR_USD = bihar_eup$S2_NR / 70
bihar_eup$S3_NR_USD = bihar_eup$S3_NR / 70
bihar_eup$S4_NR_USD = bihar_eup$S4_NR / 70

pdf('figure-1.pdf', width=7.8, height=8)
par(mfrow=c(3,2), cex.main=1.7, xaxs='i', yaxs='i',family='Helvetica')
# plot 1
pal <- colorRampPalette(c('lightblue', "darkblue"))
plot(bihar_eup, ylim=c(24,28), xlim=c(81,89), mar=c(0,1.5,0.5,1), clip=T, col='white', main='S2: 100% of the area with blanket recomendation', panel.first=grid(col="gray", lty="solid"),cex.main = 0.7, pax=list(cex.axis=0.7), lwd = 0.1)
plot(bihar_eup, "S2_add_yield", breaks=c(0,0.2,0.4,0.6,0.8,1,Inf), col=pal(6), legend=F, add=T)
legend(86, 28, bty='y', cex=0.6, ncol=2, box.col="white", title="Yield gain (t/ha)", legend=c('0.0-0.2', '0.2-0.4', '0.4-0.6', '0.6-0.8', '0.8-1.0', '>1.0'), fill=pal(6), horiz=F)
text(81.5, 27.5, 'A)', cex=0.7)
# plot 2
pal <- colorRampPalette(c('lightblue', "darkblue"))
plot(bihar_eup, ylim=c(24,28), xlim=c(81,89), mar=c(0,1.5,0.5,1), clip=T, col='white', main='S2: 100% of the area with blanket recomendation', panel.first=grid(col="gray", lty="solid"),  cex.main = 0.7, cex.axis = 0.7, lwd = 0.1)
plot(bihar_eup, "S2_NR_USD", breaks=c(0,25,50,75,100,150,Inf), col=pal(6), legend=F, add=T)
legend(85.9, 27.97, bty='y', cex=0.6, ncol=2, box.col="white", title="Net benefit (USD/ha)", legend=c('0-25', '25-50', '50-75', '75-100', '100-150', '>150'), fill=pal(6), horiz=F)
text(81.5, 27.5, 'B)', cex=0.7)
# plot 3
pal <- colorRampPalette(c('lightblue', "darkblue"))
plot(bihar_eup, ylim=c(24,28), xlim=c(81,89), mar=c(0,1.5,0.5,1), clip=T, col='white', main='S3: 47% of the area to address N limitation', panel.first=grid(col="gray", lty="solid"), cex.main = 0.7, cex.axis = 0.7, lwd = 0.1)
plot(bihar_eup, "S3_add_yield", breaks=c(0,0.2,0.4,0.6,0.8,1,Inf), col=pal(6), legend=F, add=T)
legend(86, 27.97, bty='y', cex=0.6, ncol=2, box.col="white", title="Yield gain (t/ha)", legend=c('0.0-0.2', '0.2-0.4', '0.4-0.6', '0.6-0.8', '0.8-1.0', '>1.0'), fill=pal(6), horiz=F)
text(81.5, 27.5, 'C)', cex=0.7)
# plot 4
pal <- colorRampPalette(c('lightblue', "darkblue"))
plot(bihar_eup, ylim=c(24,28), xlim=c(81,89), mar=c(0,1.5,0.5,1), clip=T, col='white', main='S3: 47% of the area to address N limitation', panel.first=grid(col="gray", lty="solid"), cex.main = 0.7, cex.axis = 0.7, lwd = 0.1)
plot(bihar_eup, "S3_NR_USD", breaks=c(0,25,50,75,100,150,Inf), col=pal(6), legend=F, add=T)
legend(85.9, 27.97, bty='y', cex=0.6, ncol=2, box.col="white", title="Net benefit (USD/ha)", legend=c('0-25', '25-50', '50-75', '75-100', '100-150', '>150'), fill=pal(6), horiz=F)
text(81.5, 27.5, 'D)', cex=0.7)
# plot 5
pal <- colorRampPalette(c('lightblue', "darkblue"))
plot(bihar_eup, ylim=c(24,28), xlim=c(81,89), mar=c(0,1.5,0.5,1), clip=T, col='white', main='S4: 20% of the area to address N and water co-limitation', panel.first=grid(col="gray", lty="solid"), cex.main = 0.7, cex.axis = 0.7, lwd = 0.1)
plot(bihar_eup, "S4_add_yield", breaks=c(0,0.2,0.4,0.6,0.8,1,Inf), col=pal(6), legend=F, add=T)
legend(86, 27.97, bty='y', cex=0.6, ncol=2, box.col="white", title="Yield gain (t/ha)", legend=c('0.0-0.2', '0.2-0.4', '0.4-0.6', '0.6-0.8', '0.8-1.0', '>1.0'), fill=pal(6), horiz=F)
text(81.5, 27.5, 'E)', cex=0.7)
# plot 6
pal <- colorRampPalette(c('lightblue', "darkblue"))
plot(bihar_eup, ylim=c(24,28), xlim=c(81,89), mar=c(0,1.5,0.5,1), clip=T, col='white', main='S4: 20% of the area to address N and water co-limitation', panel.first=grid(col="gray", lty="solid"), cex.main = 0.7, cex.axis = 0.7, lwd = 0.1)
plot(bihar_eup, "S4_NR_USD", breaks=c(0,25,50,75,100,150,Inf), col=pal(6), legend=F, add=T)
legend(85.9, 27.97, bty='y', cex=0.6, ncol=2, box.col="white", title="Net benefit (USD/ha)", legend=c('0-25', '25-50', '50-75', '75-100', '100-150', '>150'), fill=pal(6), horiz=F)
text(81.5, 27.5, 'F)', cex=0.7)
# close
dev.off()


```

```{r}
par(mfrow = c(3,1))
plot(bihar_eup, "Yield_dist_S2", breaks = c(0,5000,10000,15000,20000,25000,30000,Inf), main = "100% area Intervention for blanket recomedation (Yield gain (ton))", legend = T,plg=list( # parameters for drawing legend
                title = "Yield gain class",
                title.cex = 0.7, # Legend title size
                cex = 0.7 # Legend text size
            ),pax=list( # parameters for drawing axes
                cex.axis = 1 # Axis text size 
            ), 
            cex.main = 1 # Title text size
            )
plot(bihar_eup, "S3_Yield_dist", breaks = c(0,5000,10000,15000,20000,25000,30000,Inf), main = "47% area Intervention for N limitation only (Yield gain (ton))", legend = T,plg=list( # parameters for drawing legend
                title = "Yield gain class",
                title.cex = 0.7, # Legend title size
                cex = 0.7 # Legend text size
            ),pax=list( # parameters for drawing axes
                cex.axis = 1 # Axis text size 
            ), 
            cex.main = 1 # Title text size
            )
plot(bihar_eup, "S4_Yield_dist", breaks = c(0,5000,10000,15000,20000,25000,30000,Inf), main = "20% area Intervention for co-limitation (Yield gain (ton))", legend = T,plg=list( # parameters for drawing legend
                title = "Yield gain class",
                title.cex = 0.7, # Legend title size
                cex = 0.7 # Legend text size
            ),pax=list( # parameters for drawing axes
                cex.axis = 1 # Axis text size 
            ), 
            cex.main = 1 # Title text size
            )

plot(bihar_eup, "S3_NR", breaks = c(0,2000,4000,6000,10000,14000,Inf), main = "47% area Intervention only for N limitation (NR (INR/ha))", legend = T)
terra::plot(bihar_eup, "S4_add_yield", breaks = c(0,0.2,0.4,0.6,0.8,1,Inf), main = "20% area intervention for Co-limitation (Yield gain (t/ha))")
terra::plot(bihar_eup, "S4_NR", breaks = c(0,2000,4000,6000,10000,14000,Inf), main = "20% area  intervention for Co-limitation (NR (INR/ha))")
dev.off()
```

```{r}
summary(df[which(df$shapely_values1.irrigTimes<0.05 & df$shapely_values1.irrigTimes>-0.05),]$merged_clean_opt.irrigTimes)

summary(df[which(df$shapely_values1.total_N_ha <0.05 & df$shapely_values1.total_N_ha > -0.05),]$merged_clean_opt.total_N_ha)
```

#Bihar_EUP_Ygap_irri
```{r}
#TO find the Yield gap due to Irrigation IML predictor
library(iml)
set.seed(5264)
X = merged_clean_opt[which(names(merged_clean_opt) != "L.tonPerHectare")]
y = merged_clean_opt$L.tonPerHectare
model_imp  = Predictor$new(final_model_opt, data = X, y = merged_clean_opt$L.tonPerHectare)
ice_irri_iml <- FeatureEffect$new(model_imp,feature =                     "irrigTimes", method = "ice",grid.points =                sort(unique(merged_clean_opt$irrigTimes)))

#To find the maximum response from irrigation
ice_irri_iml_results = data.frame(ice_irri_iml$results)
ice_irri_iml_results = ice_irri_iml_results %>% dplyr::select(.id ,irrigTimes, .value)
library(tidyverse)
ice_irri_iml_results_lng = spread(ice_irri_iml_results, irrigTimes, .value)
rownames(ice_irri_iml_results_lng) = ice_irri_iml_results_lng$.id
ice_irri_iml_results_lng$.id = NULL

## Index number when maximum response to irrigation will be obtained
max_irri_response = max.col(ice_irri_iml_results_lng, ties.method = c("first"))


#### Data frame to hold Yield with maximum irrigation and N... 
max_yld_from_irri = data.frame(matrix(nrow = nrow(merged_clean_opt), ncol = 0))

for (i in 1:nrow(ice_irri_iml_results_lng)){
  max_yld_from_irri[i,"Yld_max_irri"] = ice_irri_iml_results_lng[i,max_irri_response[i]]
}

max_yld_from_irri$current_yield = predict(final_model_opt, merged_clean_opt)$predictions

max_yld_from_irri$max_irri = max_irri_response

max_yld_from_irri$Ygap_irri = max_yld_from_irri$Yld_max_irri - max_yld_from_irri$current_yield
```


#Bihar_EUP_Yield gap due to N after replacing with for maximum irrigation number
```{r}
#To find the yield gap due to N 
### Another data frame created where current irrigation was replaced with irrigation level required for maximum yield
merged_clean_opt_max_irri = merged_clean_opt
merged_clean_opt_max_irri$irrigTimes = max_yld_from_irri$max_irri


###IML objects for N at irrigation level for maximum yield 
Xirri = merged_clean_opt_max_irri[which(names(merged_clean_opt_max_irri) != "L.tonPerHectare")]
yirri = merged_clean_opt_max_irri$L.tonPerHectare

model_imp_N_irri  = Predictor$new(final_model_opt, data = Xirri, y = merged_clean_opt_max_irri$L.tonPerHectare)

ice_N_irri_iml <- FeatureEffect$new(model_imp_N_irri,
                                  feature = "total_N_ha", method = "ice",grid.points = seq(10, 250, 10))

ice_N_irri = data.frame(ice_N_irri_iml$results)
ice_N_irri = ice_N_irri %>% dplyr::select(.id , total_N_ha, .value)
ice_N_irri_lng = spread(ice_N_irri, total_N_ha, .value)
rownames(ice_N_irri_lng) = ice_N_irri_lng$.id
ice_N_irri_lng$.id = NULL
max_N_irri_response = max.col(ice_N_irri_lng, ties.method = c("first"))

for (i in 1:nrow(ice_N_irri_lng)){
  max_yld_from_irri[i,"Yld_max_N_irri"] = ice_N_irri_lng[i,max_N_irri_response[i]]
}

max_yld_from_irri$yld_gap_N_after_irri = max_yld_from_irri$Yld_max_N_irri - max_yld_from_irri$Yld_max_irri

#The above current yield is the predicted yield only, i have verified bu subtracting predict_normal from this value summary all 0. 
max_yld_from_irri$Yld_gap_N_after_irri = ifelse(max_yld_from_irri$Yld_gap_N_after_irri < 0, 0, max_yld_from_irri$Yld_gap_N_after_irri)

max_yld_from_irri$Ygap_N_irri = (max_yld_from_irri$Ygap_irri+max_yld_from_irri$Yld_gap_N_after_irri)
```

#Other states will remain same as earlier I had deleted the data from Bihar and EUP only. This data frame was taken to Fig1 script inside the FIgures folder

```{r}
setwd("C:/Users/hsn28/Downloads/All_postdoc/Rice_yield_gap_all/FIgures/fig1")
write.csv(max_yld_from_irri, "Bihar_EUP.csv")

#After this script Run, 27012023_markdown.Rmd from main analysis for other states ICE analysis for Yield gap clsoure and generate the CSV files for MAP for other states for Fig1.R file. 
```

#Reply to reviewer calculation
```{r}
Nminus = predict_df %>% filter(cluster == "(I+N-)" | cluster == "(I-N-)")
mean(Nminus$S3)
mean(Nminus$present)
mean(Nminus$total_N_ha)

```
#SI Figure for SHAP depednce plot. 
```{r}
library(ggplot2)
data_si = data.frame(cbind(N = merged_clean_opt$total_N_ha, irri = merged_clean_opt$irrigTimes, N_shap = shapely_values$total_N_ha, irri_shap = shapely_values$irrigTimes))
N = ggplot(data_si, aes(x = N, y = N_shap)) +
  geom_point(color = "#0080ff") +  # Add points
  labs(title = "A)",   # Title
       x = "N use kg/ha",             # X-axis label
       y = "N SHAP t/ha") +           # Y-axis label
  theme_bw() +theme(
    text = element_text(size = 12, family = "Times New Roman"),  # Larger font size and Times New Roman font
    plot.title = element_text(size = 16),  # Larger title font size
    axis.title = element_text(size = 14)  # Larger axis label font size
  )
irri = ggplot(data_si, aes(x = irri, y = irri_shap)) +
  geom_point(color = "#0080ff") +  # Add points
  labs(title = "B)",   # Title
       x = "Irrigation Number",             # X-axis label
       y = "Irrigation SHAP t/ha") +           # Y-axis label
  theme_bw() +theme(
    text = element_text(size = 12, family = "Times New Roman"),  # Larger font size and Times New Roman font
    plot.title = element_text(size = 16),  # Larger title font size
    axis.title = element_text(size = 14)  # Larger axis label font size
  )
```
