# Supplementary material for: Context-dependent agricultural intensification pathways to increase rice production in India
Source: Nat Commun. 2024 Sep 27;15:8403. doi: 10.1038/s41467-024-52448-6 (PMC11436799; doi:10.1038/s41467-024-52448-6)
Supplement: Supplementary file 5 — Supplementary Code 1 [file 41467_2024_52448_MOESM5_ESM.zip › code/Script_4_Fig1.R]

#Fig 2 in the revised final MS. 

setwd("C:/Users/hsn28/Downloads/All_postdoc/Rice_yield_gap_all/FIgures/fig1")

AP_fig = read.csv("AP_fig.csv")
Bihar_fig = read.csv("Bihar_fig.csv")
CG_fig = read.csv("CG_fig.csv")
JK_fig = read.csv("JK_fig.csv")
OD_fig = read.csv("OD_fig.csv")
WB_fig = read.csv("WB_fig.csv")

library(dplyr)
library(tidyr)
library(tidyverse)
library(ggpubr)
AP_fig_panelB = AP_fig %>% dplyr::filter(Ygap_cat %in% c("Yg1(N)", "Yg2(Sowing+N)","Yg1+Yg2"))
AP_fig_panelB$state = c("Andhra Pradesh")
AP_fig_panelA = AP_fig %>% dplyr::filter(Ygap_cat %in% c("Yg(Total)"))
AP_fig_panelA$state = c("Andhra Pradesh")
AP_fig_panelA$X = NULL
AP_fig_panelB$X = NULL

AP_fig_panelB$Ygap_cat = ifelse(AP_fig_panelB$Ygap_cat == "Yg1(N)", "Yg1", ifelse(AP_fig_panelB$Ygap_cat == "Yg2(Sowing+N)", "Yg2",  AP_fig_panelB$Ygap_cat))
AP_fig_panelB$Ygap_level = ifelse(AP_fig_panelB$Ygap_cat == "Yg1", "N", ifelse(AP_fig_panelB$Ygap_cat == "Yg2", "Sowing", ifelse(AP_fig_panelB$Ygap_cat == "Yg1+Yg2", "N + Sowing", AP_fig_panelB$Ygap_cat)))
AP_names = data.frame(cbind(unique(AP_fig_panelB$Ygap_level), unique(AP_fig_panelB$Ygap_cat)))

AP_fig_panelB$Ygap_cat = factor(AP_fig_panelB$Ygap_cat, levels = c("Yg1", "Yg2", "Yg1+Yg2"))

AP = ggboxplot(AP_fig_panelB, x = "Ygap_cat", y = "Ygap",
               color = "Black", fill = "Ygap_cat",size = 0.2,outlier.size = 0.1,
               alpha = 0.8,  legend = "none",palette = c("#00A1D5FF","#00A087FF", "#8491B4FF"), title = "Andhra Pradesh")+theme_bw()+  theme(panel.grid.minor = element_blank(),panel.grid.major = element_line(size = 0.1),axis.ticks = element_line(size = 0.1))+
               theme(axis.text.x = element_text(angle = 0, vjust = 0.5, hjust=0.5,family = "Helvetica", size = 7))+xlab(NULL)+ylab(NULL)+ylim(0,2)+theme(plot.title= element_text(hjust=0.5, vjust=1,family = "Helvetica", size = 7))+rremove("legend")
AP1 = AP+geom_label(data = AP_names,aes(x = X2, y = 1.8, label = X1), col = "blue", size = 2, angle = 0)+theme(axis.text=element_text(size=7,family = "Helvetica"),
                                                                                                        axis.title=element_text(size=7,face="bold",family = "Helvetica"))
######################## Bihar figure ########################
Bihar_fig$total = Bihar_fig$Ygap_irri + Bihar_fig$Yld_gap_N_after_irri
Bihar_fig$yld_90th = quantile(Bihar_fig$Current_yield, 0.9)
Bihar_fig$Ygap_all = Bihar_fig$yld_90th - Bihar_fig$Current_yield
Bihar_fig$Ygap_all = ifelse(Bihar_fig$Ygap_all < 0, 0, Bihar_fig$Ygap_all)

Bihar_fig_panelB = gather(Bihar_fig, key = "Ygap_cat", value = "Ygap",c("Ygap_irri","Yld_gap_N_after_irri","total")) %>% dplyr::select(c("Ygap_cat", "Ygap"))
Bihar_fig_panelB$state = c("Bihar")
Bihar_fig_panelA = Bihar_fig %>% dplyr::select(c("Ygap_all"))
names(Bihar_fig_panelA) = c("Ygap")
Bihar_fig_panelA$state = c("Bihar")
Bihar_fig_panelA$Ygap_cat = c("Ygap_all")
Bihar_fig_panelA = Bihar_fig_panelA %>% dplyr::select(c("Ygap_cat","Ygap","state"))

summary(Bihar_fig$total - (Bihar_fig$Ygap_irri + Bihar_fig$Yld_gap_N_after_irri))

Bihar_fig_panelB$Ygap_cat = ifelse(Bihar_fig_panelB$Ygap_cat == "Ygap_irri", "Yg1", ifelse(Bihar_fig_panelB$Ygap_cat == "Yld_gap_N_after_irri", "Yg2", ifelse(Bihar_fig_panelB$Ygap_cat == "total", "Yg1+Yg2", Bihar_fig_panelB$Ygap_cat)))
Bihar_fig_panelB$Ygap_level = ifelse(Bihar_fig_panelB$Ygap_cat == "Yg1", "Irrigation", ifelse(Bihar_fig_panelB$Ygap_cat == "Yg2", "N", ifelse(Bihar_fig_panelB$Ygap_cat == "Yg1+Yg2", "Irrigation + N", Bihar_fig_panelB$Ygap_cat)))
Bihar_names = data.frame(cbind(unique(Bihar_fig_panelB$Ygap_level), unique(Bihar_fig_panelB$Ygap_cat)))
Bihar_fig_panelB$Ygap_cat = factor(Bihar_fig_panelB$Ygap_cat, levels = c("Yg1","Yg2","Yg1+Yg2"))


library(ggpubr)
BI = ggboxplot(Bihar_fig_panelB, x = "Ygap_cat", y = "Ygap",
               color = "Black", fill = "Ygap_cat",size = 0.2,outlier.size = 0.1,
               alpha = 0.8,  legend = "none",palette = c("#00A1D5FF","#00A087FF", "#8491B4FF"), title = "Bihar and Eastern Uttar Pradesh")+theme_bw()+  theme(panel.grid.minor = element_blank(),panel.grid.major = element_line(size = 0.1),axis.ticks = element_line(size = 0.1))+
               theme(axis.text.x = element_text(angle = 0, vjust = 0.5, hjust=0.5))+xlab(NULL)+ylab(NULL)+ylim(0,2)+theme(plot.title= element_text(hjust=0.4, vjust=1.5,family = "Helvetica", size = 7))+rremove("legend")

BI1 = BI + geom_label(data = Bihar_names,aes(x = X2, y = 1.8, label = X1), col = "blue", size =2, angle = 0)+theme(axis.text=element_text(size=7,family = "Helvetica"),
                                                                                                                axis.title=element_text(size=7,face="bold",family = "Helvetica"))

################## Odisha Figure #####################################
#OD_fig$Ygap_cat = as.factor(OD_fig$Ygap_cat)
OD_fig_panelB = OD_fig %>% dplyr::filter(Ygap_cat %in% c("Yg1(N)","Yg2(Irrigation+N)", "Yg1+Yg2"))
OD_fig_panelB$state = c("Odisha")
OD_fig_panelA = OD_fig %>% dplyr::filter(Ygap_cat %in% c("Yg(Total)"))
OD_fig_panelA$state = c("Odisha")
OD_fig_panelA$X = NULL
OD_fig_panelB$X = NULL
table(OD_fig_panelB$Ygap_cat)

OD_fig_panelB$Ygap_cat = ifelse(OD_fig_panelB$Ygap_cat == "Yg1(N)", "Yg1", ifelse(OD_fig_panelB$Ygap_cat == "Yg2(Irrigation+N)", "Yg2", OD_fig_panelB$Ygap_cat))
OD_fig_panelB$Ygap_level = ifelse(OD_fig_panelB$Ygap_cat == "Yg1", "N", ifelse(OD_fig_panelB$Ygap_cat == "Yg2", "Irrigation", ifelse(OD_fig_panelB$Ygap_cat == "Yg1+Yg2", "N + Irrigation", OD_fig_panelB$Ygap_cat)))
Odisha_names = data.frame(cbind(unique(OD_fig_panelB$Ygap_level), unique(OD_fig_panelB$Ygap_cat)))

OD_fig_panelB$Ygap_cat = factor(OD_fig_panelB$Ygap_cat, levels = c("Yg1","Yg2","Yg1+Yg2"))


OD = ggboxplot(OD_fig_panelB, x = "Ygap_cat", y = "Ygap",
               color = "Black", fill = "Ygap_cat",size = 0.2,outlier.size = 0.1,
               alpha = 0.8,  legend = "none",palette = c("#00A1D5FF","#00A087FF", "#8491B4FF", "#91D1C2FF"), title = "Odisha")+theme_bw()+  theme(panel.grid.minor = element_blank(),panel.grid.major = element_line(size = 0.1),axis.ticks = element_line(size = 0.1))+
               theme(axis.text.x = element_text(angle = 0, vjust = 0.5, hjust=0.5,family = "Helvetica", size = 7))+xlab(NULL)+ylab(NULL)+ylim(0,2)+theme(plot.title= element_text(hjust=0.5, vjust=1,family = "Helvetica", size = 7))+ rremove("legend")

OD1 = OD + geom_label(data = Odisha_names,aes(x = X2, y = 1.8, label = X1), col = "blue", size =2, angle = 0)+theme(axis.text=element_text(size=7,family = "Helvetica"), axis.title=element_text(size=7,face="bold",family = "Helvetica"))
#################### End of Odisha figure pannel #######################                                                                                                          


################### Chattisgarh Figure #################################
CG_fig_panelB = CG_fig %>% dplyr::filter(Ygap_cat %in% c("Yg1(P)","Yg2(N+P)", "Yg1+Yg2"))
CG_fig_panelB$state = c("Chattisgarh")
CG_fig_panelA = CG_fig %>% dplyr::filter(Ygap_cat %in% c("Yg(Total)"))
CG_fig_panelA$state = c("Chattisgarh")
CG_fig_panelA$X = NULL
CG_fig_panelB$X = NULL

CG_fig_panelB$Ygap_cat = ifelse(CG_fig_panelB$Ygap_cat == "Yg1(P)", "Yg1", ifelse(CG_fig_panelB$Ygap_cat == "Yg2(N+P)", "Yg2", CG_fig_panelB$Ygap_cat))

CG_fig_panelB$Ygap_level = ifelse(CG_fig_panelB$Ygap_cat == "Yg1", "P", ifelse(CG_fig_panelB$Ygap_cat == "Yg2", "N", ifelse(CG_fig_panelB$Ygap_cat == "Yg1+Yg2", "P + N", CG_fig_panelB$Ygap_cat)))
Chattisgarh_names = data.frame(cbind(unique(CG_fig_panelB$Ygap_level), unique(CG_fig_panelB$Ygap_cat)))

CG_fig_panelB$Ygap_cat = factor(CG_fig_panelB$Ygap_cat, levels = c("Yg1", "Yg2", "Yg1+Yg2"))


CG=ggboxplot(CG_fig_panelB, x = "Ygap_cat", y = "Ygap",
             color = "Black", fill = "Ygap_cat",size = 0.2,outlier.size = 0.1,
             alpha = 0.8,  legend = "none",palette = c("#00A1D5FF","#00A087FF", "#8491B4FF"), title = "Chattisgarh")+theme_bw()+  theme(panel.grid.minor = element_blank(),panel.grid.major = element_line(size = 0.1),axis.ticks = element_line(size = 0.1))+
             theme(axis.text.x = element_text(angle = 0, vjust = 0.5, hjust=0.5))+xlab(NULL)+ylab(NULL)+ylim(0,2)+theme(plot.title= element_text(hjust=0.5, vjust=1,family = "Helvetica", size = 7))+rremove("legend")

CG1 = CG + geom_label(data = Chattisgarh_names,aes(x = X2, y = 1.8, label = X1), col = "blue", size =2, angle = 0)+theme(axis.text=element_text(size=7,family = "Helvetica"), axis.title=element_text(size=7,family = "Helvetica",face="bold"))
############################ Chattisgarh Figure Ends here ############################                                                                                                              


############################ Jharkhand Figure #####################################################
JK_fig_panelB = JK_fig %>% dplyr::filter(Ygap_cat %in% c("Yg1(N)","Yg2(Variety+N)", "Yg1+Yg2"))
JK_fig_panelB$state = c("Jharkhand")
JK_fig_panelA = CG_fig %>% dplyr::filter(Ygap_cat %in% c("Yg(Total)"))
JK_fig_panelA$state = c("Jharkhand")
JK_fig_panelA$X = NULL
JK_fig_panelB$X = NULL

JK_fig_panelB$Ygap_cat = ifelse(JK_fig_panelB$Ygap_cat == "Yg2(Variety+N)", "Yg2", ifelse(JK_fig_panelB$Ygap_cat == "Yg1(N)", "Yg1", JK_fig_panelB$Ygap_cat))

JK_fig_panelB$Ygap_level = ifelse(JK_fig_panelB$Ygap_cat == "Yg1", "N", ifelse(JK_fig_panelB$Ygap_cat == "Yg2", "Variety", ifelse(JK_fig_panelB$Ygap_cat == "Yg1+Yg2", "N + Variety", JK_fig_panelB$Ygap_cat)))
Jharkhand_names = data.frame(cbind(unique(JK_fig_panelB$Ygap_level), unique(JK_fig_panelB$Ygap_cat)))
JK_fig_panelB$Ygap_cat = factor(JK_fig_panelB$Ygap_cat, levels = c("Yg1", "Yg2", "Yg1+Yg2"))


JK=ggboxplot(JK_fig_panelB, x = "Ygap_cat", y = "Ygap",
             color = "Black", fill = "Ygap_cat",size = 0.2,outlier.size = 0.1,
             alpha = 0.8,  legend = "none",palette = c("#00A1D5FF","#00A087FF", "#8491B4FF"), title = "Jharkhand")+theme_bw()+  theme(panel.grid.minor = element_blank(),panel.grid.major = element_line(size = 0.1),axis.ticks = element_line(size = 0.1))+
             theme(axis.text.x = element_text(angle = 0, vjust = 0.5, hjust=0.5,family = "Helvetica", size=7))+xlab(NULL)+ylab(NULL)+ylim(0,2)+theme(plot.title= element_text(hjust=0.5, vjust=1,family = "Helvetica", size=7))+rremove("legend")
JK1 = JK + geom_label(data = Jharkhand_names,aes(x = X2, y = 1.8, label = X1), col = "blue", size =2, angle = 0)+theme(axis.text=element_text(size=7,family = "Helvetica"),
                                                                                                                      axis.title=element_text(size=7,face="bold",family = "Helvetica"))

################################ Jharkhand Figure Ends here ##################################


############################ WB Figure ####################################################
WB_fig_panelB = WB_fig %>% dplyr::filter(Ygap_cat %in% c("Yg1(K)","Yg2(Irrigation+K)", "Yg1+Yg2"))
WB_fig_panelB$state = c("West Bengal")
WB_fig_panelA = WB_fig %>% dplyr::filter(Ygap_cat %in% c("Yg(Total)"))
WB_fig_panelA$state = c("West Bengal")
WB_fig_panelA$X = NULL
WB_fig_panelB$X = NULL

WB_fig_panelB$Ygap_cat = ifelse(WB_fig_panelB$Ygap_cat == "Yg1(K)", "Yg1", ifelse(WB_fig_panelB$Ygap_cat == "Yg2(Irrigation+K)", "Yg2",  WB_fig_panelB$Ygap_cat))

WB_fig_panelB$Ygap_level = ifelse(WB_fig_panelB$Ygap_cat == "Yg1", "K", ifelse(WB_fig_panelB$Ygap_cat == "Yg2", "Irrigation", ifelse(WB_fig_panelB$Ygap_cat == "Yg1+Yg2", "K + Irrigation", WB_fig_panelB$Ygap_cat)))
Westbengal_names = data.frame(cbind(unique(WB_fig_panelB$Ygap_level), unique(WB_fig_panelB$Ygap_cat)))

WB_fig_panelB$Ygap_cat = factor(WB_fig_panelB$Ygap_cat, levels = c("Yg1", "Yg2", "Yg1+Yg2"))

WB = ggboxplot(WB_fig_panelB, x = "Ygap_cat", y = "Ygap",
               color = "Black", fill = "Ygap_cat",size = 0.2,outlier.size = 0.1,
               alpha = 0.8,  legend = "None",palette = c("#00A1D5FF","#00A087FF", "#8491B4FF"), title = "West Bengal")+theme_bw()+
              theme(panel.grid.minor = element_blank(),panel.grid.major = element_line(size = 0.1),axis.ticks = element_line(size = 0.1))+
               theme(axis.text.x = element_text(angle = 0, vjust = 0.5, hjust=0.5,family = "Helvetica", size=7))+xlab(NULL)+ylab(NULL)+ylim(0,2)+theme(plot.title= element_text(hjust=0.5, vjust=1,family = "Helvetica", size = 7))+rremove("legend")
               

WB1 = WB + geom_label(data = Westbengal_names,aes(x = X2, y = 1.8, label = X1), col = "blue", size =2, angle = 0)+theme(axis.text=element_text(size=7, family = "Helvetica"),
                                                                                                                    axis.title = element_text(size=7,family = "Helvetica",face="bold")) 

WB1
##################Making combined figure ######################################
library(grid)

yleft <- textGrob(" Yield gain (t/ha)", rot = 90, gp = gpar(fontsize = 7))

library(ggplot2)
pdf('Fig1.pdf', width=7, height=5)
gridExtra::grid.arrange(BI1,JK1, WB1, CG1, OD1,AP1,   nrow = 2, left = yleft)
dev.off()


#For writing the result only. 
AP_fig_panelB %>% filter(Ygap_cat == "Yg1+Yg2") %>% filter(Ygap > quantile(Ygap, 0.75)) %>% summarize(mean(Ygap))

mean_Yg1_Yg2 = c(AP= AP_fig_panelB %>% filter(Ygap_cat == "Yg1+Yg2") %>% summarise(mean(Ygap)),
OD = OD_fig_panelB %>% filter(Ygap_cat == "Yg1+Yg2") %>% summarise(mean(Ygap))
, WB= WB_fig_panelB %>% filter(Ygap_cat == "Yg1+Yg2") %>% summarise(mean(Ygap))
,JK= JK_fig_panelB %>% filter(Ygap_cat == "Yg1+Yg2") %>% summarise(mean(Ygap))
, CG= CG_fig_panelB %>% filter(Ygap_cat == "Yg1+Yg2") %>% summarise(mean(Ygap))
, BI = Bihar_fig_panelB %>% filter(Ygap_cat == "Yg1+Yg2") %>% summarise(mean(Ygap)))


table(AP_fig_panelB$Ygap_cat)
panel_a = data.frame(rbind(WB_fig_panelA, OD_fig_panelA, JK_fig_panelA, AP_fig_panelA, CG_fig_panelA, Bihar_fig_panelA))  
#panel_b = data.frame(rbind(WB_fig_panelB, OD_fig_panelB, JK_fig_panelB, AP_fig_panelB, CG_fig_panelB, Bihar_fig_panelB))

panel_a$state = factor(panel_a$state, levels = c("Andhra Pradesh", "Chattisgarh","Jharkhand" ,"West Bengal", "Bihar", "Odisha"))
ggboxplot(panel_a, x = "state", y = "Ygap",
         color = "Black", fill = "state",
        alpha = 0.8,legend = "none", title = "Major rice producing states of India")+theme_bw()+theme(axis.text.x = element_text(angle = 90, vjust = 0.5, hjust=1))+xlab(NULL)+ylab("Rice yield gap (t/ha)")+ylim(0,3.5)+theme(plot.title= element_text(hjust=0.1, vjust=1))+rremove("legend")
