# Supplementary material for: Context-dependent agricultural intensification pathways to increase rice production in India
Source: Nat Commun. 2024 Sep 27;15:8403. doi: 10.1038/s41467-024-52448-6 (PMC11436799; doi:10.1038/s41467-024-52448-6)
Supplement: Supplementary file 7 — Source Data [file 41467_2024_52448_MOESM7_ESM.zip]

Archive with 2 entries (2 files):
- Supporting data/gadm41_IND_2_pk.rds
- Supporting data/Source_data_all_figure_table_SI.xls
