# Supplementary material for: Context-dependent agricultural intensification pathways to increase rice production in India
Source: Nat Commun. 2024 Sep 27;15:8403. doi: 10.1038/s41467-024-52448-6 (PMC11436799; doi:10.1038/s41467-024-52448-6)
Supplement: Supplementary file 7 — Source Data [file 41467_2024_52448_MOESM7_ESM.zip › Supporting data/Source_data_all_figure_table_SI.xls]

## Sheet: Figure1
	Yield represent actual yield in t/ha, mean_yld_90th present the mean yield of the farms who are getting yield more than 90th quantile, and Yield_gap is yield gap in t/ha, with negative yield gap contsrained to 0.
	State	Yield	mean_yld_90th	Yield_gap
1	Andhra Pradesh	2.5	7.78619	5.28619
2	Andhra Pradesh	2.5	7.78619	5.28619
3	Andhra Pradesh	2.5	7.78619	5.28619
4	Andhra Pradesh	2.5	7.78619	5.28619
5	Andhra Pradesh	2.5	7.78619	5.28619
6	Andhra Pradesh	2.5	7.78619	5.28619
7	Andhra Pradesh	2.5	7.78619	5.28619
8	Andhra Pradesh	2.92	7.78619	4.86619
9	Andhra Pradesh	2.92	7.78619	4.86619
10	Andhra Pradesh	2.92	7.78619	4.86619
11	Andhra Pradesh	2.92	7.78619	4.86619
12	Andhra Pradesh	2.92	7.78619	4.86619
13	Andhra Pradesh	2.92	7.78619	4.86619
14	Andhra Pradesh	2.92	7.78619	4.86619
15	Andhra Pradesh	2.92	7.78619	4.86619
16	Andhra Pradesh	2.92	7.78619	4.86619
17	Andhra Pradesh	2.92	7.78619	4.86619
18	Andhra Pradesh	2.92	7.78619	4.86619
19	Andhra Pradesh	2.92	7.78619	4.86619
20	Andhra Pradesh	2.92	7.78619	4.86619
21	Andhra Pradesh	2.92	7.78619	4.86619
22	Andhra Pradesh	2.92	7.78619	4.86619
23	Andhra Pradesh	2.92	7.78619	4.86619
24	Andhra Pradesh	2.92	7.78619	4.86619
25	Andhra Pradesh	2.92	7.78619	4.86619
26	Andhra Pradesh	3	7.78619	4.78619
27	Andhra Pradesh	3.75	7.78619	4.03619
28	Andhra Pradesh	3.75	7.78619	4.03619
29	Andhra Pradesh	3.75	7.78619	4.03619
30	Andhra Pradesh	3.75	7.78619	4.03619
31	Andhra Pradesh	4.17	7.78619	3.61619
32	Andhra Pradesh	4.38	7.78619	3.40619
33	Andhra Pradesh	4.38	7.78619	3.40619
34	Andhra Pradesh	4.38	7.78619	3.40619
35	Andhra Pradesh	4.38	7.78619	3.40619
36	Andhra Pradesh	4.38	7.78619	3.40619
37	Andhra Pradesh	4.38	7.78619	3.40619
38	Andhra Pradesh	4.38	7.78619	3.40619
39	Andhra Pradesh	4.38	7.78619	3.40619
40	Andhra Pradesh	5	7.78619	2.78619
41	Andhra Pradesh	5	7.78619	2.78619
42	Andhra Pradesh	5	7.78619	2.78619
43	Andhra Pradesh	5.25	7.78619	2.53619
44	Andhra Pradesh	5.25	7.78619	2.53619
45	Andhra Pradesh	5.5	7.78619	2.28619
46	Andhra Pradesh	5.5	7.78619	2.28619
47	Andhra Pradesh	5.5	7.78619	2.28619
48	Andhra Pradesh	5.5	7.78619	2.28619
49	Andhra Pradesh	5.5	7.78619	2.28619
50	Andhra Pradesh	5.5	7.78619	2.28619
51	Andhra Pradesh	5.5	7.78619	2.28619
52	Andhra Pradesh	5.5	7.78619	2.28619
53	Andhra Pradesh	5.5	7.78619	2.28619
54	Andhra Pradesh	5.5	7.78619	2.28619
55	Andhra Pradesh	5.5	7.78619	2.28619
56	Andhra Pradesh	5.5	7.78619	2.28619
57	Andhra Pradesh	5.5	7.78619	2.28619
58	Andhra Pradesh	5.5	7.78619	2.28619
59	Andhra Pradesh	5.5	7.78619	2.28619
60	Andhra Pradesh	5.75	7.78619	2.03619
61	Andhra Pradesh	5.75	7.78619	2.03619
62	Andhra Pradesh	5.75	7.78619	2.03619
63	Andhra Pradesh	5.75	7.78619	2.03619
64	Andhra Pradesh	5.75	7.78619	2.03619
65	Andhra Pradesh	5.75	7.78619	2.03619
66	Andhra Pradesh	5.75	7.78619	2.03619
67	Andhra Pradesh	6	7.78619	1.78619
68	Andhra Pradesh	6	7.78619	1.78619
69	Andhra Pradesh	6	7.78619	1.78619
70	Andhra Pradesh	6	7.78619	1.78619
71	Andhra Pradesh	6	7.78619	1.78619
72	Andhra Pradesh	6	7.78619	1.78619
73	Andhra Pradesh	6.25	7.78619	1.53619
74	Andhra Pradesh	6.25	7.78619	1.53619
75	Andhra Pradesh	6.25	7.78619	1.53619
76	Andhra Pradesh	6.25	7.78619	1.53619
77	Andhra Pradesh	6.25	7.78619	1.53619
78	Andhra Pradesh	6.25	7.78619	1.53619
79	Andhra Pradesh	6.25	7.78619	1.53619
80	Andhra Pradesh	6.25	7.78619	1.53619
81	Andhra Pradesh	6.25	7.78619	1.53619
82	Andhra Pradesh	6.25	7.78619	1.53619
83	Andhra Pradesh	6.25	7.78619	1.53619
84	Andhra Pradesh	6.25	7.78619	1.53619
85	Andhra Pradesh	6.25	7.78619	1.53619
86	Andhra Pradesh	6.25	7.78619	1.53619
87	Andhra Pradesh	6.25	7.78619	1.53619
88	Andhra Pradesh	6.25	7.78619	1.53619
89	Andhra Pradesh	6.25	7.78619	1.53619
90	Andhra Pradesh	6.25	7.78619	1.53619
91	Andhra Pradesh	6.25	7.78619	1.53619
92	Andhra Pradesh	6.25	7.78619	1.53619
93	Andhra Pradesh	6.25	7.78619	1.53619
94	Andhra Pradesh	6.5	7.78619	1.28619
95	Andhra Pradesh	6.5	7.78619	1.28619
96	Andhra Pradesh	6.5	7.78619	1.28619
97	Andhra Pradesh	6.5	7.78619	1.28619
98	Andhra Pradesh	6.5	7.78619	1.28619
99	Andhra Pradesh	6.5	7.78619	1.28619
100	Andhra Pradesh	6.5	7.78619	1.28619
101	Andhra Pradesh	6.5	7.78619	1.28619
102	Andhra Pradesh	6.5	7.78619	1.28619
103	Andhra Pradesh	6.5	7.78619	1.28619
104	Andhra Pradesh	6.5	7.78619	1.28619
105	Andhra Pradesh	6.5	7.78619	1.28619
106	Andhra Pradesh	6.75	7.78619	1.03619
107	Andhra Pradesh	6.75	7.78619	1.03619
108	Andhra Pradesh	6.75	7.78619	1.03619
109	Andhra Pradesh	6.75	7.78619	1.03619
110	Andhra Pradesh	7	7.78619	0.78619
111	Andhra Pradesh	7	7.78619	0.78619
112	Andhra Pradesh	7	7.78619	0.78619
113	Andhra Pradesh	7	7.78619	0.78619
114	Andhra Pradesh	7.25	7.78619	0.53619
115	Andhra Pradesh	7.25	7.78619	0.53619
116	Andhra Pradesh	7.25	7.78619	0.53619
117	Andhra Pradesh	7.25	7.78619	0.53619
118	Andhra Pradesh	7.25	7.78619	0.53619
119	Andhra Pradesh	7.25	7.78619	0.53619
120	Andhra Pradesh	7.5	7.78619	0.28619
121	Andhra Pradesh	7.5	7.78619	0.28619
122	Andhra Pradesh	7.5	7.78619	0.28619
123	Andhra Pradesh	7.5	7.78619	0.28619
124	Andhra Pradesh	7.5	7.78619	0.28619
125	Andhra Pradesh	7.5	7.78619	0.28619
126	Andhra Pradesh	7.5	7.78619	0.28619
127	Andhra Pradesh	7.5	7.78619	0.28619
128	Andhra Pradesh	7.5	7.78619	0.28619
129	Andhra Pradesh	7.5	7.78619	0.28619
130	Andhra Pradesh	7.5	7.78619	0.28619
131	Andhra Pradesh	7.5	7.78619	0.28619
132	Andhra Pradesh	7.5	7.78619	0.28619
133	Andhra Pradesh	7.5	7.78619	0.28619
134	Andhra Pradesh	7.5	7.78619	0.28619
135	Andhra Pradesh	7.5	7.78619	0.28619
136	Andhra Pradesh	7.5	7.78619	0.28619
137	Andhra Pradesh	7.5	7.78619	0.28619
138	Andhra Pradesh	7.5	7.78619	0.28619
139	Andhra Pradesh	7.5	7.78619	0.28619
140	Andhra Pradesh	7.5	7.78619	0.28619
141	Andhra Pradesh	7.5	7.78619	0.28619
142	Andhra Pradesh	7.5	7.78619	0.28619
143	Andhra Pradesh	7.5	7.78619	0.28619
144	Andhra Pradesh	7.5	7.78619	0.28619
145	Andhra Pradesh	7.5	7.78619	0.28619
146	Andhra Pradesh	7.5	7.78619	0.28619
147	Andhra Pradesh	8	7.78619	0
148	Andhra Pradesh	8	7.78619	0
149	Andhra Pradesh	8	7.78619	0
150	Andhra Pradesh	2	7.78619	5.78619
151	Andhra Pradesh	2.44	7.78619	5.34619
152	Andhra Pradesh	2.75	7.78619	5.03619
153	Andhra Pradesh	2.81	7.78619	4.97619
154	Andhra Pradesh	3.16	7.78619	4.62619
155	Andhra Pradesh	3.42	7.78619	4.36619
156	Andhra Pradesh	3.75	7.78619	4.03619
157	Andhra Pradesh	3.75	7.78619	4.03619
158	Andhra Pradesh	3.83	7.78619	3.95619
159	Andhra Pradesh	4.17	7.78619	3.61619
160	Andhra Pradesh	4.17	7.78619	3.61619
161	Andhra Pradesh	4.17	7.78619	3.61619
162	Andhra Pradesh	4.17	7.78619	3.61619
163	Andhra Pradesh	4.17	7.78619	3.61619
164	Andhra Pradesh	4.25	7.78619	3.53619
165	Andhra Pradesh	4.31	7.78619	3.47619
166	Andhra Pradesh	4.31	7.78619	3.47619
167	Andhra Pradesh	4.33	7.78619	3.45619
168	Andhra Pradesh	4.38	7.78619	3.40619
169	Andhra Pradesh	4.5	7.78619	3.28619
170	Andhra Pradesh	4.5	7.78619	3.28619
171	Andhra Pradesh	4.5	7.78619	3.28619
172	Andhra Pradesh	4.5	7.78619	3.28619
173	Andhra Pradesh	4.5	7.78619	3.28619
174	Andhra Pradesh	4.5	7.78619	3.28619
175	Andhra Pradesh	4.54	7.78619	3.24619
176	Andhra Pradesh	4.63	7.78619	3.15619
177	Andhra Pradesh	4.67	7.78619	3.11619
178	Andhra Pradesh	4.67	7.78619	3.11619
179	Andhra Pradesh	4.67	7.78619	3.11619
180	Andhra Pradesh	4.68	7.78619	3.10619
181	Andhra Pradesh	4.68	7.78619	3.10619
182	Andhra Pradesh	4.68	7.78619	3.10619
183	Andhra Pradesh	4.69	7.78619	3.09619
184	Andhra Pradesh	4.69	7.78619	3.09619
185	Andhra Pradesh	4.69	7.78619	3.09619
186	Andhra Pradesh	4.69	7.78619	3.09619
187	Andhra Pradesh	4.69	7.78619	3.09619
188	Andhra Pradesh	4.69	7.78619	3.09619
189	Andhra Pradesh	4.69	7.78619	3.09619
190	Andhra Pradesh	4.69	7.78619	3.09619
191	Andhra Pradesh	4.69	7.78619	3.09619
192	Andhra Pradesh	4.69	7.78619	3.09619
193	Andhra Pradesh	4.69	7.78619	3.09619
194	Andhra Pradesh	4.69	7.78619	3.09619
195	Andhra Pradesh	4.69	7.78619	3.09619
196	Andhra Pradesh	4.75	7.78619	3.03619
197	Andhra Pradesh	4.75	7.78619	3.03619
198	Andhra Pradesh	4.75	7.78619	3.03619
199	Andhra Pradesh	4.75	7.78619	3.03619
200	Andhra Pradesh	4.88	7.78619	2.90619
201	Andhra Pradesh	5	7.78619	2.78619
202	Andhra Pradesh	5	7.78619	2.78619
203	Andhra Pradesh	5	7.78619	2.78619
204	Andhra Pradesh	5	7.78619	2.78619
205	Andhra Pradesh	5	7.78619	2.78619
206	Andhra Pradesh	5	7.78619	2.78619
207	Andhra Pradesh	5	7.78619	2.78619
208	Andhra Pradesh	5.05	7.78619	2.73619
209	Andhra Pradesh	5.06	7.78619	2.72619
210	Andhra Pradesh	5.06	7.78619	2.72619
211	Andhra Pradesh	5.25	7.78619	2.53619
212	Andhra Pradesh	5.25	7.78619	2.53619
213	Andhra Pradesh	5.25	7.78619	2.53619
214	Andhra Pradesh	5.25	7.78619	2.53619
215	Andhra Pradesh	5.25	7.78619	2.53619
216	Andhra Pradesh	5.3	7.78619	2.48619
217	Andhra Pradesh	5.5	7.78619	2.28619
218	Andhra Pradesh	5.5	7.78619	2.28619
219	Andhra Pradesh	5.5	7.78619	2.28619
220	Andhra Pradesh	5.5	7.78619	2.28619
221	Andhra Pradesh	5.5	7.78619	2.28619
222	Andhra Pradesh	5.5	7.78619	2.28619
223	Andhra Pradesh	5.5	7.78619	2.28619
224	Andhra Pradesh	5.5	7.78619	2.28619
225	Andhra Pradesh	5.54	7.78619	2.24619
226	Andhra Pradesh	5.55	7.78619	2.23619
227	Andhra Pradesh	5.57	7.78619	2.21619
228	Andhra Pradesh	5.57	7.78619	2.21619
229	Andhra Pradesh	5.58	7.78619	2.20619
230	Andhra Pradesh	5.58	7.78619	2.20619
231	Andhra Pradesh	5.6	7.78619	2.18619
232	Andhra Pradesh	5.6	7.78619	2.18619
233	Andhra Pradesh	5.6	7.78619	2.18619
234	Andhra Pradesh	5.63	7.78619	2.15619
235	Andhra Pradesh	5.63	7.78619	2.15619
236	Andhra Pradesh	5.63	7.78619	2.15619
237	Andhra Pradesh	5.63	7.78619	2.15619
238	Andhra Pradesh	5.63	7.78619	2.15619
239	Andhra Pradesh	5.63	7.78619	2.15619
240	Andhra Pradesh	5.63	7.78619	2.15619
241	Andhra Pradesh	5.63	7.78619	2.15619
242	Andhra Pradesh	5.63	7.78619	2.15619
243	Andhra Pradesh	5.63	7.78619	2.15619
244	Andhra Pradesh	5.63	7.78619	2.15619
245	Andhra Pradesh	5.63	7.78619	2.15619
246	Andhra Pradesh	5.63	7.78619	2.15619
247	Andhra Pradesh	5.63	7.78619	2.15619
248	Andhra Pradesh	5.63	7.78619	2.15619
249	Andhra Pradesh	5.63	7.78619	2.15619
250	Andhra Pradesh	5.63	7.78619	2.15619
251	Andhra Pradesh	5.63	7.78619	2.15619
252	Andhra Pradesh	5.63	7.78619	2.15619
253	Andhra Pradesh	5.63	7.78619	2.15619
254	Andhra Pradesh	5.63	7.78619	2.15619
255	Andhra Pradesh	5.63	7.78619	2.15619
256	Andhra Pradesh	5.63	7.78619	2.15619
257	Andhra Pradesh	5.63	7.78619	2.15619
258	Andhra Pradesh	5.63	7.78619	2.15619
259	Andhra Pradesh	5.63	7.78619	2.15619
260	Andhra Pradesh	5.69	7.78619	2.09619
261	Andhra Pradesh	5.7	7.78619	2.08619
262	Andhra Pradesh	5.7	7.78619	2.08619
263	Andhra Pradesh	5.7	7.78619	2.08619
264	Andhra Pradesh	5.7	7.78619	2.08619
265	Andhra Pradesh	5.7	7.78619	2.08619
266	Andhra Pradesh	5.7	7.78619	2.08619
267	Andhra Pradesh	5.7	7.78619	2.08619
268	Andhra Pradesh	5.78	7.78619	2.00619
269	Andhra Pradesh	5.81	7.78619	1.97619
270	Andhra Pradesh	5.85	7.78619	1.93619
271	Andhra Pradesh	5.95	7.78619	1.83619
272	Andhra Pradesh	6	7.78619	1.78619
273	Andhra Pradesh	6	7.78619	1.78619
274	Andhra Pradesh	6	7.78619	1.78619
275	Andhra Pradesh	6	7.78619	1.78619
276	Andhra Pradesh	6	7.78619	1.78619
277	Andhra Pradesh	6	7.78619	1.78619
278	Andhra Pradesh	6	7.78619	1.78619
279	Andhra Pradesh	6	7.78619	1.78619
280	Andhra Pradesh	6	7.78619	1.78619
281	Andhra Pradesh	6	7.78619	1.78619
282	Andhra Pradesh	6	7.78619	1.78619
283	Andhra Pradesh	6.08	7.78619	1.70619
284	Andhra Pradesh	6.13	7.78619	1.65619
285	Andhra Pradesh	6.17	7.78619	1.61619
286	Andhra Pradesh	6.19	7.78619	1.59619
287	Andhra Pradesh	6.19	7.78619	1.59619
288	Andhra Pradesh	6.23	7.78619	1.55619
289	Andhra Pradesh	6.25	7.78619	1.53619
290	Andhra Pradesh	6.25	7.78619	1.53619
291	Andhra Pradesh	6.25	7.78619	1.53619
292	Andhra Pradesh	6.25	7.78619	1.53619
293	Andhra Pradesh	6.25	7.78619	1.53619
294	Andhra Pradesh	6.38	7.78619	1.40619
295	Andhra Pradesh	6.38	7.78619	1.40619
296	Andhra Pradesh	6.38	7.78619	1.40619
297	Andhra Pradesh	6.4	7.78619	1.38619
298	Andhra Pradesh	6.43	7.78619	1.35619
299	Andhra Pradesh	6.46	7.78619	1.32619
300	Andhra Pradesh	6.5	7.78619	1.28619
301	Andhra Pradesh	6.5	7.78619	1.28619
302	Andhra Pradesh	6.5	7.78619	1.28619
303	Andhra Pradesh	6.5	7.78619	1.28619
304	Andhra Pradesh	6.5	7.78619	1.28619
305	Andhra Pradesh	6.5	7.78619	1.28619
306	Andhra Pradesh	6.5	7.78619	1.28619
307	Andhra Pradesh	6.5	7.78619	1.28619
308	Andhra Pradesh	6.5	7.78619	1.28619
309	Andhra Pradesh	6.5	7.78619	1.28619
310	Andhra Pradesh	6.55	7.78619	1.23619
311	Andhra Pradesh	6.55	7.78619	1.23619
312	Andhra Pradesh	6.56	7.78619	1.22619
313	Andhra Pradesh	6.56	7.78619	1.22619
314	Andhra Pradesh	6.56	7.78619	1.22619
315	Andhra Pradesh	6.56	7.78619	1.22619
316	Andhra Pradesh	6.56	7.78619	1.22619
317	Andhra Pradesh	6.56	7.78619	1.22619
318	Andhra Pradesh	6.56	7.78619	1.22619
319	Andhra Pradesh	6.56	7.78619	1.22619
320	Andhra Pradesh	6.56	7.78619	1.22619
321	Andhra Pradesh	6.56	7.78619	1.22619
322	Andhra Pradesh	6.56	7.78619	1.22619
323	Andhra Pradesh	6.56	7.78619	1.22619
324	Andhra Pradesh	6.61	7.78619	1.17619
325	Andhra Pradesh	6.65	7.78619	1.13619
326	Andhra Pradesh	6.67	7.78619	1.11619
327	Andhra Pradesh	6.75	7.78619	1.03619
328	Andhra Pradesh	6.75	7.78619	1.03619
329	Andhra Pradesh	6.82	7.78619	0.96619
330	Andhra Pradesh	6.93	7.78619	0.85619
331	Andhra Pradesh	7.03	7.78619	0.75619
332	Andhra Pradesh	7.08	7.78619	0.70619
333	Andhra Pradesh	7.09	7.78619	0.69619
334	Andhra Pradesh	7.13	7.78619	0.65619
335	Andhra Pradesh	7.17	7.78619	0.61619
336	Andhra Pradesh	7.22	7.78619	0.56619
337	Andhra Pradesh	7.22	7.78619	0.56619
338	Andhra Pradesh	7.5	7.78619	0.28619
339	Andhra Pradesh	7.5	7.78619	0.28619
340	Andhra Pradesh	7.5	7.78619	0.28619
341	Andhra Pradesh	7.5	7.78619	0.28619
342	Andhra Pradesh	7.5	7.78619	0.28619
343	Andhra Pradesh	7.5	7.78619	0.28619
344	Andhra Pradesh	7.5	7.78619	0.28619
345	Andhra Pradesh	7.5	7.78619	0.28619
346	Andhra Pradesh	7.5	7.78619	0.28619
347	Andhra Pradesh	7.5	7.78619	0.28619
348	Andhra Pradesh	7.5	7.78619	0.28619
349	Andhra Pradesh	7.5	7.78619	0.28619
350	Andhra Pradesh	7.5	7.78619	0.28619
351	Andhra Pradesh	7.5	7.78619	0.28619
352	Andhra Pradesh	7.5	7.78619	0.28619
353	Andhra Pradesh	7.6	7.78619	0.18619
354	Andhra Pradesh	7.64	7.78619	0.14619
355	Andhra Pradesh	2.44	7.78619	5.34619
356	Andhra Pradesh	2.81	7.78619	4.97619
357	Andhra Pradesh	2.81	7.78619	4.97619
358	Andhra Pradesh	2.81	7.78619	4.97619
359	Andhra Pradesh	3	7.78619	4.78619
360	Andhra Pradesh	3	7.78619	4.78619
361	Andhra Pradesh	3.52	7.78619	4.26619
362	Andhra Pradesh	3.75	7.78619	4.03619
363	Andhra Pradesh	3.75	7.78619	4.03619
364	Andhra Pradesh	3.75	7.78619	4.03619
365	Andhra Pradesh	3.75	7.78619	4.03619
366	Andhra Pradesh	3.75	7.78619	4.03619
367	Andhra Pradesh	3.75	7.78619	4.03619
368	Andhra Pradesh	3.75	7.78619	4.03619
369	Andhra Pradesh	3.75	7.78619	4.03619
370	Andhra Pradesh	3.75	7.78619	4.03619
371	Andhra Pradesh	4.17	7.78619	3.61619
372	Andhra Pradesh	4.17	7.78619	3.61619
373	Andhra Pradesh	4.38	7.78619	3.40619
374	Andhra Pradesh	4.5	7.78619	3.28619
375	Andhra Pradesh	4.69	7.78619	3.09619
376	Andhra Pradesh	4.69	7.78619	3.09619
377	Andhra Pradesh	4.69	7.78619	3.09619
378	Andhra Pradesh	4.69	7.78619	3.09619
379	Andhra Pradesh	4.69	7.78619	3.09619
380	Andhra Pradesh	4.69	7.78619	3.09619
381	Andhra Pradesh	4.69	7.78619	3.09619
382	Andhra Pradesh	4.69	7.78619	3.09619
383	Andhra Pradesh	4.69	7.78619	3.09619
384	Andhra Pradesh	4.69	7.78619	3.09619
385	Andhra Pradesh	4.69	7.78619	3.09619
386	Andhra Pradesh	4.69	7.78619	3.09619
387	Andhra Pradesh	4.88	7.78619	2.90619
388	Andhra Pradesh	5.06	7.78619	2.72619
389	Andhra Pradesh	5.25	7.78619	2.53619
390	Andhra Pradesh	5.25	7.78619	2.53619
391	Andhra Pradesh	5.25	7.78619	2.53619
392	Andhra Pradesh	5.25	7.78619	2.53619
393	Andhra Pradesh	5.25	7.78619	2.53619
394	Andhra Pradesh	5.25	7.78619	2.53619
395	Andhra Pradesh	5.25	7.78619	2.53619
396	Andhra Pradesh	5.25	7.78619	2.53619
397	Andhra Pradesh	5.44	7.78619	2.34619
398	Andhra Pradesh	5.53	7.78619	2.25619
399	Andhra Pradesh	5.63	7.78619	2.15619
400	Andhra Pradesh	5.63	7.78619	2.15619
401	Andhra Pradesh	5.63	7.78619	2.15619
402	Andhra Pradesh	5.63	7.78619	2.15619
403	Andhra Pradesh	5.63	7.78619	2.15619
404	Andhra Pradesh	5.63	7.78619	2.15619
405	Andhra Pradesh	5.63	7.78619	2.15619
406	Andhra Pradesh	5.63	7.78619	2.15619
407	Andhra Pradesh	5.63	7.78619	2.15619
408	Andhra Pradesh	5.63	7.78619	2.15619
409	Andhra Pradesh	5.63	7.78619	2.15619
410	Andhra Pradesh	5.63	7.78619	2.15619
411	Andhra Pradesh	5.63	7.78619	2.15619
412	Andhra Pradesh	5.63	7.78619	2.15619
413	Andhra Pradesh	5.63	7.78619	2.15619
414	Andhra Pradesh	5.63	7.78619	2.15619
415	Andhra Pradesh	5.63	7.78619	2.15619
416	Andhra Pradesh	5.63	7.78619	2.15619
417	Andhra Pradesh	5.63	7.78619	2.15619
418	Andhra Pradesh	5.63	7.78619	2.15619
419	Andhra Pradesh	5.63	7.78619	2.15619
420	Andhra Pradesh	5.63	7.78619	2.15619
421	Andhra Pradesh	5.63	7.78619	2.15619
422	Andhra Pradesh	5.63	7.78619	2.15619
423	Andhra Pradesh	5.9	7.78619	1.88619
424	Andhra Pradesh	6	7.78619	1.78619
425	Andhra Pradesh	6	7.78619	1.78619
426	Andhra Pradesh	6	7.78619	1.78619
427	Andhra Pradesh	6	7.78619	1.78619
428	Andhra Pradesh	6	7.78619	1.78619
429	Andhra Pradesh	6	7.78619	1.78619
430	Andhra Pradesh	6	7.78619	1.78619
431	Andhra Pradesh	6.1	7.78619	1.68619
432	Andhra Pradesh	6.19	7.78619	1.59619
433	Andhra Pradesh	6.19	7.78619	1.59619
434	Andhra Pradesh	6.19	7.78619	1.59619
435	Andhra Pradesh	6.19	7.78619	1.59619
436	Andhra Pradesh	6.19	7.78619	1.59619
437	Andhra Pradesh	6.25	7.78619	1.53619
438	Andhra Pradesh	6.38	7.78619	1.40619
439	Andhra Pradesh	6.38	7.78619	1.40619
440	Andhra Pradesh	6.38	7.78619	1.40619
441	Andhra Pradesh	6.39	7.78619	1.39619
442	Andhra Pradesh	6.56	7.78619	1.22619
443	Andhra Pradesh	6.56	7.78619	1.22619
444	Andhra Pradesh	6.56	7.78619	1.22619
445	Andhra Pradesh	6.56	7.78619	1.22619
446	Andhra Pradesh	6.56	7.78619	1.22619
447	Andhra Pradesh	6.56	7.78619	1.22619
448	Andhra Pradesh	6.56	7.78619	1.22619
449	Andhra Pradesh	6.56	7.78619	1.22619
450	Andhra Pradesh	6.56	7.78619	1.22619
451	Andhra Pradesh	6.57	7.78619	1.21619
452	Andhra Pradesh	6.57	7.78619	1.21619
453	Andhra Pradesh	6.57	7.78619	1.21619
454	Andhra Pradesh	6.57	7.78619	1.21619
455	Andhra Pradesh	6.72	7.78619	1.06619
456	Andhra Pradesh	6.75	7.78619	1.03619
457	Andhra Pradesh	6.75	7.78619	1.03619
458	Andhra Pradesh	6.75	7.78619	1.03619
459	Andhra Pradesh	6.75	7.78619	1.03619
460	Andhra Pradesh	6.75	7.78619	1.03619
461	Andhra Pradesh	6.75	7.78619	1.03619
462	Andhra Pradesh	6.75	7.78619	1.03619
463	Andhra Pradesh	6.75	7.78619	1.03619
464	Andhra Pradesh	6.85	7.78619	0.93619
465	Andhra Pradesh	6.85	7.78619	0.93619
466	Andhra Pradesh	6.85	7.78619	0.93619
467	Andhra Pradesh	6.94	7.78619	0.84619
468	Andhra Pradesh	6.94	7.78619	0.84619
469	Andhra Pradesh	6.94	7.78619	0.84619
470	Andhra Pradesh	6.95	7.78619	0.83619
471	Andhra Pradesh	7.03	7.78619	0.75619
472	Andhra Pradesh	7.12	7.78619	0.66619
473	Andhra Pradesh	7.13	7.78619	0.65619
474	Andhra Pradesh	7.13	7.78619	0.65619
475	Andhra Pradesh	7.13	7.78619	0.65619
476	Andhra Pradesh	7.13	7.78619	0.65619
477	Andhra Pradesh	7.13	7.78619	0.65619
478	Andhra Pradesh	7.21	7.78619	0.57619
479	Andhra Pradesh	7.31	7.78619	0.47619
480	Andhra Pradesh	7.31	7.78619	0.47619
481	Andhra Pradesh	7.31	7.78619	0.47619
482	Andhra Pradesh	7.31	7.78619	0.47619
483	Andhra Pradesh	7.31	7.78619	0.47619
484	Andhra Pradesh	7.31	7.78619	0.47619
485	Andhra Pradesh	7.31	7.78619	0.47619
486	Andhra Pradesh	7.5	7.78619	0.28619
487	Andhra Pradesh	7.5	7.78619	0.28619
488	Andhra Pradesh	7.5	7.78619	0.28619
489	Andhra Pradesh	7.5	7.78619	0.28619
490	Andhra Pradesh	7.5	7.78619	0.28619
491	Andhra Pradesh	7.5	7.78619	0.28619
492	Andhra Pradesh	7.5	7.78619	0.28619
493	Andhra Pradesh	7.5	7.78619	0.28619
494	Andhra Pradesh	7.5	7.78619	0.28619
495	Andhra Pradesh	7.5	7.78619	0.28619
496	Andhra Pradesh	7.5	7.78619	0.28619
497	Andhra Pradesh	7.5	7.78619	0.28619
498	Andhra Pradesh	7.5	7.78619	0.28619
499	Andhra Pradesh	7.5	7.78619	0.28619
500	Andhra Pradesh	7.5	7.78619	0.28619
501	Andhra Pradesh	7.5	7.78619	0.28619
502	Andhra Pradesh	7.5	7.78619	0.28619
503	Andhra Pradesh	7.5	7.78619	0.28619
504	Andhra Pradesh	7.6	7.78619	0.18619
505	Andhra Pradesh	7.69	7.78619	0.0961905
506	Andhra Pradesh	7.69	7.78619	0.0961905
507	Andhra Pradesh	7.69	7.78619	0.0961905
508	Andhra Pradesh	7.69	7.78619	0.0961905
509	Andhra Pradesh	7.69	7.78619	0.0961905
510	Andhra Pradesh	7.7	7.78619	0.0861905
511	Andhra Pradesh	7.88	7.78619	0
512	Andhra Pradesh	7.88	7.78619	0
513	Andhra Pradesh	7.88	7.78619	0
514	Andhra Pradesh	7.88	7.78619	0
515	Andhra Pradesh	2.25	7.78619	5.53619
516	Andhra Pradesh	4.5	7.78619	3.28619
517	Andhra Pradesh	5	7.78619	2.78619
518	Andhra Pradesh	5	7.78619	2.78619
519	Andhra Pradesh	5.25	7.78619	2.53619
520	Andhra Pradesh	5.25	7.78619	2.53619
521	Andhra Pradesh	6	7.78619	1.78619
522	Andhra Pradesh	6.25	7.78619	1.53619
523	Andhra Pradesh	6.25	7.78619	1.53619
524	Andhra Pradesh	6.25	7.78619	1.53619
525	Andhra Pradesh	6.25	7.78619	1.53619
526	Andhra Pradesh	6.25	7.78619	1.53619
527	Andhra Pradesh	6.25	7.78619	1.53619
528	Andhra Pradesh	6.25	7.78619	1.53619
529	Andhra Pradesh	6.25	7.78619	1.53619
530	Andhra Pradesh	6.25	7.78619	1.53619
531	Andhra Pradesh	6.25	7.78619	1.53619
532	Andhra Pradesh	6.25	7.78619	1.53619
533	Andhra Pradesh	6.25	7.78619	1.53619
534	Andhra Pradesh	6.25	7.78619	1.53619
535	Andhra Pradesh	6.25	7.78619	1.53619
536	Andhra Pradesh	6.25	7.78619	1.53619
537	Andhra Pradesh	6.25	7.78619	1.53619
538	Andhra Pradesh	6.25	7.78619	1.53619
539	Andhra Pradesh	6.25	7.78619	1.53619
540	Andhra Pradesh	6.25	7.78619	1.53619
541	Andhra Pradesh	6.25	7.78619	1.53619
542	Andhra Pradesh	6.25	7.78619	1.53619
543	Andhra Pradesh	6.67	7.78619	1.11619
544	Andhra Pradesh	7	7.78619	0.78619
545	Andhra Pradesh	7.5	7.78619	0.28619
546	Andhra Pradesh	7.5	7.78619	0.28619
547	Andhra Pradesh	7.5	7.78619	0.28619
548	Andhra Pradesh	7.5	7.78619	0.28619
549	Andhra Pradesh	7.5	7.78619	0.28619
550	Andhra Pradesh	7.5	7.78619	0.28619
551	Andhra Pradesh	7.5	7.78619	0.28619
552	Andhra Pradesh	7.5	7.78619	0.28619
553	Andhra Pradesh	7.5	7.78619	0.28619
554	Andhra Pradesh	7.5	7.78619	0.28619
555	Andhra Pradesh	7.5	7.78619	0.28619
556	Andhra Pradesh	7.5	7.78619	0.28619
557	Andhra Pradesh	7.5	7.78619	0.28619
558	Andhra Pradesh	7.5	7.78619	0.28619
559	Andhra Pradesh	7.5	7.78619	0.28619
560	Andhra Pradesh	7.5	7.78619	0.28619
561	Andhra Pradesh	7.5	7.78619	0.28619
562	Andhra Pradesh	7.5	7.78619	0.28619
563	Andhra Pradesh	7.5	7.78619	0.28619
564	Andhra Pradesh	7.5	7.78619	0.28619
565	Andhra Pradesh	7.5	7.78619	0.28619
566	Andhra Pradesh	7.5	7.78619	0.28619
567	Andhra Pradesh	7.5	7.78619	0.28619
568	Andhra Pradesh	7.5	7.78619	0.28619
569	Andhra Pradesh	7.5	7.78619	0.28619
570	Andhra Pradesh	7.5	7.78619	0.28619
571	Andhra Pradesh	7.5	7.78619	0.28619
572	Andhra Pradesh	7.5	7.78619	0.28619
573	Andhra Pradesh	7.5	7.78619	0.28619
574	Andhra Pradesh	7.5	7.78619	0.28619
575	Andhra Pradesh	7.5	7.78619	0.28619
576	Andhra Pradesh	7.5	7.78619	0.28619
577	Andhra Pradesh	7.5	7.78619	0.28619
578	Andhra Pradesh	7.5	7.78619	0.28619
579	Andhra Pradesh	7.5	7.78619	0.28619
580	Andhra Pradesh	7.5	7.78619	0.28619
581	Andhra Pradesh	7.5	7.78619	0.28619
582	Andhra Pradesh	7.5	7.78619	0.28619
583	Andhra Pradesh	7.5	7.78619	0.28619
584	Andhra Pradesh	7.5	7.78619	0.28619
585	Andhra Pradesh	7.5	7.78619	0.28619
586	Andhra Pradesh	7.5	7.78619	0.28619
587	Andhra Pradesh	7.5	7.78619	0.28619
588	Andhra Pradesh	7.5	7.78619	0.28619
589	Andhra Pradesh	7.5	7.78619	0.28619
590	Andhra Pradesh	7.5	7.78619	0.28619
591	Andhra Pradesh	7.5	7.78619	0.28619
592	Andhra Pradesh	7.5	7.78619	0.28619
593	Andhra Pradesh	7.5	7.78619	0.28619
594	Andhra Pradesh	7.5	7.78619	0.28619
595	Andhra Pradesh	7.5	7.78619	0.28619
596	Andhra Pradesh	7.5	7.78619	0.28619
597	Andhra Pradesh	7.5	7.78619	0.28619
598	Andhra Pradesh	7.5	7.78619	0.28619
599	Andhra Pradesh	7.5	7.78619	0.28619
600	Andhra Pradesh	7.5	7.78619	0.28619
601	Andhra Pradesh	7.5	7.78619	0.28619
602	Andhra Pradesh	7.5	7.78619	0.28619
603	Andhra Pradesh	2.4	7.78619	5.38619
604	Andhra Pradesh	3.13	7.78619	4.65619
605	Andhra Pradesh	3.13	7.78619	4.65619
606	Andhra Pradesh	3.13	7.78619	4.65619
607	Andhra Pradesh	3.17	7.78619	4.61619
608	Andhra Pradesh	3.42	7.78619	4.36619
609	Andhra Pradesh	3.5	7.78619	4.28619
610	Andhra Pradesh	3.56	7.78619	4.22619
611	Andhra Pradesh	3.75	7.78619	4.03619
612	Andhra Pradesh	3.75	7.78619	4.03619
613	Andhra Pradesh	3.76	7.78619	4.02619
614	Andhra Pradesh	3.87	7.78619	3.91619
615	Andhra Pradesh	4	7.78619	3.78619
616	Andhra Pradesh	4.29	7.78619	3.49619
617	Andhra Pradesh	4.33	7.78619	3.45619
618	Andhra Pradesh	4.5	7.78619	3.28619
619	Andhra Pradesh	4.5	7.78619	3.28619
620	Andhra Pradesh	4.55	7.78619	3.23619
621	Andhra Pradesh	4.61	7.78619	3.17619
622	Andhra Pradesh	4.67	7.78619	3.11619
623	Andhra Pradesh	4.83	7.78619	2.95619
624	Andhra Pradesh	5	7.78619	2.78619
625	Andhra Pradesh	5	7.78619	2.78619
626	Andhra Pradesh	5	7.78619	2.78619
627	Andhra Pradesh	5	7.78619	2.78619
628	Andhra Pradesh	5	7.78619	2.78619
629	Andhra Pradesh	5	7.78619	2.78619
630	Andhra Pradesh	5.11	7.78619	2.67619
631	Andhra Pradesh	5.19	7.78619	2.59619
632	Andhra Pradesh	5.21	7.78619	2.57619
633	Andhra Pradesh	5.33	7.78619	2.45619
634	Andhra Pradesh	5.5	7.78619	2.28619
635	Andhra Pradesh	5.5	7.78619	2.28619
636	Andhra Pradesh	5.5	7.78619	2.28619
637	Andhra Pradesh	5.5	7.78619	2.28619
638	Andhra Pradesh	5.5	7.78619	2.28619
639	Andhra Pradesh	5.5	7.78619	2.28619
640	Andhra Pradesh	5.5	7.78619	2.28619
641	Andhra Pradesh	5.75	7.78619	2.03619
642	Andhra Pradesh	5.83	7.78619	1.95619
643	Andhra Pradesh	5.83	7.78619	1.95619
644	Andhra Pradesh	5.83	7.78619	1.95619
645	Andhra Pradesh	5.83	7.78619	1.95619
646	Andhra Pradesh	5.97	7.78619	1.81619
647	Andhra Pradesh	6	7.78619	1.78619
648	Andhra Pradesh	6	7.78619	1.78619
649	Andhra Pradesh	6.5	7.78619	1.28619
650	Andhra Pradesh	6.5	7.78619	1.28619
651	Andhra Pradesh	6.56	7.78619	1.22619
652	Andhra Pradesh	6.67	7.78619	1.11619
653	Andhra Pradesh	6.75	7.78619	1.03619
654	Andhra Pradesh	7	7.78619	0.78619
655	Andhra Pradesh	7.5	7.78619	0.28619
656	Andhra Pradesh	7.67	7.78619	0.11619
657	Andhra Pradesh	7.81	7.78619	0
658	Andhra Pradesh	8	7.78619	0
659	Andhra Pradesh	2	7.78619	5.78619
660	Andhra Pradesh	2	7.78619	5.78619
661	Andhra Pradesh	2	7.78619	5.78619
662	Andhra Pradesh	2.25	7.78619	5.53619
663	Andhra Pradesh	2.33	7.78619	5.45619
664	Andhra Pradesh	2.5	7.78619	5.28619
665	Andhra Pradesh	2.5	7.78619	5.28619
666	Andhra Pradesh	2.5	7.78619	5.28619
667	Andhra Pradesh	2.5	7.78619	5.28619
668	Andhra Pradesh	2.5	7.78619	5.28619
669	Andhra Pradesh	2.75	7.78619	5.03619
670	Andhra Pradesh	2.81	7.78619	4.97619
671	Andhra Pradesh	2.81	7.78619	4.97619
672	Andhra Pradesh	2.86	7.78619	4.92619
673	Andhra Pradesh	2.92	7.78619	4.86619
674	Andhra Pradesh	3	7.78619	4.78619
675	Andhra Pradesh	3	7.78619	4.78619
676	Andhra Pradesh	3	7.78619	4.78619
677	Andhra Pradesh	3.13	7.78619	4.65619
678	Andhra Pradesh	3.13	7.78619	4.65619
679	Andhra Pradesh	3.33	7.78619	4.45619
680	Andhra Pradesh	3.33	7.78619	4.45619
681	Andhra Pradesh	3.33	7.78619	4.45619
682	Andhra Pradesh	3.33	7.78619	4.45619
683	Andhra Pradesh	3.33	7.78619	4.45619
684	Andhra Pradesh	3.33	7.78619	4.45619
685	Andhra Pradesh	3.33	7.78619	4.45619
686	Andhra Pradesh	3.33	7.78619	4.45619
687	Andhra Pradesh	3.33	7.78619	4.45619
688	Andhra Pradesh	3.38	7.78619	4.40619
689	Andhra Pradesh	3.46	7.78619	4.32619
690	Andhra Pradesh	3.5	7.78619	4.28619
691	Andhra Pradesh	3.5	7.78619	4.28619
692	Andhra Pradesh	3.5	7.78619	4.28619
693	Andhra Pradesh	3.5	7.78619	4.28619
694	Andhra Pradesh	3.5	7.78619	4.28619
695	Andhra Pradesh	3.5	7.78619	4.28619
696	Andhra Pradesh	3.5	7.78619	4.28619
697	Andhra Pradesh	3.5	7.78619	4.28619
698	Andhra Pradesh	3.5	7.78619	4.28619
699	Andhra Pradesh	3.5	7.78619	4.28619
700	Andhra Pradesh	3.57	7.78619	4.21619
701	Andhra Pradesh	3.57	7.78619	4.21619
702	Andhra Pradesh	3.57	7.78619	4.21619
703	Andhra Pradesh	3.67	7.78619	4.11619
704	Andhra Pradesh	3.75	7.78619	4.03619
705	Andhra Pradesh	3.75	7.78619	4.03619
706	Andhra Pradesh	3.75	7.78619	4.03619
707	Andhra Pradesh	3.75	7.78619	4.03619
708	Andhra Pradesh	3.75	7.78619	4.03619
709	Andhra Pradesh	3.75	7.78619	4.03619
710	Andhra Pradesh	3.75	7.78619	4.03619
711	Andhra Pradesh	3.75	7.78619	4.03619
712	Andhra Pradesh	3.75	7.78619	4.03619
713	Andhra Pradesh	3.75	7.78619	4.03619
714	Andhra Pradesh	3.75	7.78619	4.03619
715	Andhra Pradesh	3.75	7.78619	4.03619
716	Andhra Pradesh	3.75	7.78619	4.03619
717	Andhra Pradesh	3.75	7.78619	4.03619
718	Andhra Pradesh	3.75	7.78619	4.03619
719	Andhra Pradesh	3.75	7.78619	4.03619
720	Andhra Pradesh	3.75	7.78619	4.03619
721	Andhra Pradesh	4	7.78619	3.78619
722	Andhra Pradesh	4	7.78619	3.78619
723	Andhra Pradesh	4	7.78619	3.78619
724	Andhra Pradesh	4	7.78619	3.78619
725	Andhra Pradesh	4	7.78619	3.78619
726	Andhra Pradesh	4	7.78619	3.78619
727	Andhra Pradesh	4	7.78619	3.78619
728	Andhra Pradesh	4	7.78619	3.78619
729	Andhra Pradesh	4	7.78619	3.78619
730	Andhra Pradesh	4	7.78619	3.78619
731	Andhra Pradesh	4	7.78619	3.78619
732	Andhra Pradesh	4	7.78619	3.78619
733	Andhra Pradesh	4	7.78619	3.78619
734	Andhra Pradesh	4	7.78619	3.78619
735	Andhra Pradesh	4	7.78619	3.78619
736	Andhra Pradesh	4	7.78619	3.78619
737	Andhra Pradesh	4	7.78619	3.78619
738	Andhra Pradesh	4	7.78619	3.78619
739	Andhra Pradesh	4	7.78619	3.78619
740	Andhra Pradesh	4	7.78619	3.78619
741	Andhra Pradesh	4	7.78619	3.78619
742	Andhra Pradesh	4	7.78619	3.78619
743	Andhra Pradesh	4.06	7.78619	3.72619
744	Andhra Pradesh	4.06	7.78619	3.72619
745	Andhra Pradesh	4.17	7.78619	3.61619
746	Andhra Pradesh	4.17	7.78619	3.61619
747	Andhra Pradesh	4.17	7.78619	3.61619
748	Andhra Pradesh	4.17	7.78619	3.61619
749	Andhra Pradesh	4.17	7.78619	3.61619
750	Andhra Pradesh	4.17	7.78619	3.61619
751	Andhra Pradesh	4.17	7.78619	3.61619
752	Andhra Pradesh	4.25	7.78619	3.53619
753	Andhra Pradesh	4.25	7.78619	3.53619
754	Andhra Pradesh	4.29	7.78619	3.49619
755	Andhra Pradesh	4.38	7.78619	3.40619
756	Andhra Pradesh	4.38	7.78619	3.40619
757	Andhra Pradesh	4.38	7.78619	3.40619
758	Andhra Pradesh	4.38	7.78619	3.40619
759	Andhra Pradesh	4.38	7.78619	3.40619
760	Andhra Pradesh	4.5	7.78619	3.28619
761	Andhra Pradesh	4.5	7.78619	3.28619
762	Andhra Pradesh	4.5	7.78619	3.28619
763	Andhra Pradesh	4.5	7.78619	3.28619
764	Andhra Pradesh	4.5	7.78619	3.28619
765	Andhra Pradesh	4.5	7.78619	3.28619
766	Andhra Pradesh	4.5	7.78619	3.28619
767	Andhra Pradesh	4.5	7.78619	3.28619
768	Andhra Pradesh	4.5	7.78619	3.28619
769	Andhra Pradesh	4.5	7.78619	3.28619
770	Andhra Pradesh	4.5	7.78619	3.28619
771	Andhra Pradesh	4.5	7.78619	3.28619
772	Andhra Pradesh	4.5	7.78619	3.28619
773	Andhra Pradesh	4.5	7.78619	3.28619
774	Andhra Pradesh	4.5	7.78619	3.28619
775	Andhra Pradesh	4.5	7.78619	3.28619
776	Andhra Pradesh	4.5	7.78619	3.28619
777	Andhra Pradesh	4.63	7.78619	3.15619
778	Andhra Pradesh	4.67	7.78619	3.11619
779	Andhra Pradesh	4.69	7.78619	3.09619
780	Andhra Pradesh	4.7	7.78619	3.08619
781	Andhra Pradesh	4.75	7.78619	3.03619
782	Andhra Pradesh	4.9	7.78619	2.88619
783	Andhra Pradesh	5	7.78619	2.78619
784	Andhra Pradesh	5	7.78619	2.78619
785	Andhra Pradesh	5	7.78619	2.78619
786	Andhra Pradesh	5	7.78619	2.78619
787	Andhra Pradesh	5	7.78619	2.78619
788	Andhra Pradesh	5	7.78619	2.78619
789	Andhra Pradesh	5	7.78619	2.78619
790	Andhra Pradesh	5	7.78619	2.78619
791	Andhra Pradesh	5	7.78619	2.78619
792	Andhra Pradesh	5	7.78619	2.78619
793	Andhra Pradesh	5	7.78619	2.78619
794	Andhra Pradesh	5	7.78619	2.78619
795	Andhra Pradesh	5	7.78619	2.78619
796	Andhra Pradesh	5	7.78619	2.78619
797	Andhra Pradesh	5	7.78619	2.78619
798	Andhra Pradesh	5	7.78619	2.78619
799	Andhra Pradesh	5	7.78619	2.78619
800	Andhra Pradesh	5	7.78619	2.78619
801	Andhra Pradesh	5	7.78619	2.78619
802	Andhra Pradesh	5	7.78619	2.78619
803	Andhra Pradesh	5	7.78619	2.78619
804	Andhra Pradesh	5	7.78619	2.78619
805	Andhra Pradesh	5	7.78619	2.78619
806	Andhra Pradesh	5	7.78619	2.78619
807	Andhra Pradesh	5	7.78619	2.78619
808	Andhra Pradesh	5	7.78619	2.78619
809	Andhra Pradesh	5	7.78619	2.78619
810	Andhra Pradesh	5	7.78619	2.78619
811	Andhra Pradesh	5	7.78619	2.78619
812	Andhra Pradesh	5	7.78619	2.78619
813	Andhra Pradesh	5.25	7.78619	2.53619
814	Andhra Pradesh	5.33	7.78619	2.45619
815	Andhra Pradesh	5.36	7.78619	2.42619
816	Andhra Pradesh	5.42	7.78619	2.36619
817	Andhra Pradesh	5.5	7.78619	2.28619
818	Andhra Pradesh	5.5	7.78619	2.28619
819	Andhra Pradesh	5.5	7.78619	2.28619
820	Andhra Pradesh	5.5	7.78619	2.28619
821	Andhra Pradesh	5.5	7.78619	2.28619
822	Andhra Pradesh	5.5	7.78619	2.28619
823	Andhra Pradesh	5.5	7.78619	2.28619
824	Andhra Pradesh	5.63	7.78619	2.15619
825	Andhra Pradesh	5.63	7.78619	2.15619
826	Andhra Pradesh	5.63	7.78619	2.15619
827	Andhra Pradesh	5.75	7.78619	2.03619
828	Andhra Pradesh	5.75	7.78619	2.03619
829	Andhra Pradesh	5.78	7.78619	2.00619
830	Andhra Pradesh	5.83	7.78619	1.95619
831	Andhra Pradesh	5.83	7.78619	1.95619
832	Andhra Pradesh	6	7.78619	1.78619
833	Andhra Pradesh	6	7.78619	1.78619
834	Andhra Pradesh	6	7.78619	1.78619
835	Andhra Pradesh	6	7.78619	1.78619
836	Andhra Pradesh	6	7.78619	1.78619
837	Andhra Pradesh	6.25	7.78619	1.53619
838	Andhra Pradesh	6.25	7.78619	1.53619
839	Andhra Pradesh	6.25	7.78619	1.53619
840	Andhra Pradesh	6.25	7.78619	1.53619
841	Andhra Pradesh	6.63	7.78619	1.15619
842	Andhra Pradesh	6.67	7.78619	1.11619
843	Andhra Pradesh	7	7.78619	0.78619
844	Andhra Pradesh	7	7.78619	0.78619
845	Andhra Pradesh	7.5	7.78619	0.28619
846	Andhra Pradesh	7.5	7.78619	0.28619
847	Andhra Pradesh	7.5	7.78619	0.28619
848	Andhra Pradesh	7.5	7.78619	0.28619
849	Andhra Pradesh	8	7.78619	0
850	Andhra Pradesh	2.5	7.78619	5.28619
851	Andhra Pradesh	2.5	7.78619	5.28619
852	Andhra Pradesh	3.25	7.78619	4.53619
853	Andhra Pradesh	3.33	7.78619	4.45619
854	Andhra Pradesh	4	7.78619	3.78619
855	Andhra Pradesh	4	7.78619	3.78619
856	Andhra Pradesh	4	7.78619	3.78619
857	Andhra Pradesh	4.5	7.78619	3.28619
858	Andhra Pradesh	4.5	7.78619	3.28619
859	Andhra Pradesh	4.5	7.78619	3.28619
860	Andhra Pradesh	4.5	7.78619	3.28619
861	Andhra Pradesh	4.5	7.78619	3.28619
862	Andhra Pradesh	4.5	7.78619	3.28619
863	Andhra Pradesh	4.5	7.78619	3.28619
864	Andhra Pradesh	4.5	7.78619	3.28619
865	Andhra Pradesh	4.5	7.78619	3.28619
866	Andhra Pradesh	4.5	7.78619	3.28619
867	Andhra Pradesh	4.5	7.78619	3.28619
868	Andhra Pradesh	4.5	7.78619	3.28619
869	Andhra Pradesh	4.67	7.78619	3.11619
870	Andhra Pradesh	4.69	7.78619	3.09619
871	Andhra Pradesh	4.75	7.78619	3.03619
872	Andhra Pradesh	4.75	7.78619	3.03619
873	Andhra Pradesh	4.75	7.78619	3.03619
874	Andhra Pradesh	4.75	7.78619	3.03619
875	Andhra Pradesh	4.75	7.78619	3.03619
876	Andhra Pradesh	4.75	7.78619	3.03619
877	Andhra Pradesh	4.75	7.78619	3.03619
878	Andhra Pradesh	4.75	7.78619	3.03619
879	Andhra Pradesh	4.75	7.78619	3.03619
880	Andhra Pradesh	4.75	7.78619	3.03619
881	Andhra Pradesh	4.75	7.78619	3.03619
882	Andhra Pradesh	4.75	7.78619	3.03619
883	Andhra Pradesh	4.75	7.78619	3.03619
884	Andhra Pradesh	4.75	7.78619	3.03619
885	Andhra Pradesh	4.75	7.78619	3.03619
886	Andhra Pradesh	4.75	7.78619	3.03619
887	Andhra Pradesh	4.75	7.78619	3.03619
888	Andhra Pradesh	4.75	7.78619	3.03619
889	Andhra Pradesh	4.75	7.78619	3.03619
890	Andhra Pradesh	4.75	7.78619	3.03619
891	Andhra Pradesh	4.75	7.78619	3.03619
892	Andhra Pradesh	4.75	7.78619	3.03619
893	Andhra Pradesh	4.75	7.78619	3.03619
894	Andhra Pradesh	4.75	7.78619	3.03619
895	Andhra Pradesh	4.75	7.78619	3.03619
896	Andhra Pradesh	4.75	7.78619	3.03619
897	Andhra Pradesh	4.75	7.78619	3.03619
898	Andhra Pradesh	4.75	7.78619	3.03619
899	Andhra Pradesh	4.75	7.78619	3.03619
900	Andhra Pradesh	4.75	7.78619	3.03619
901	Andhra Pradesh	4.75	7.78619	3.03619
902	Andhra Pradesh	4.75	7.78619	3.03619
903	Andhra Pradesh	4.75	7.78619	3.03619
904	Andhra Pradesh	4.75	7.78619	3.03619
905	Andhra Pradesh	4.75	7.78619	3.03619
906	Andhra Pradesh	4.75	7.78619	3.03619
907	Andhra Pradesh	4.75	7.78619	3.03619
908	Andhra Pradesh	4.75	7.78619	3.03619
909	Andhra Pradesh	4.75	7.78619	3.03619
910	Andhra Pradesh	4.75	7.78619	3.03619
911	Andhra Pradesh	4.75	7.78619	3.03619
912	Andhra Pradesh	4.75	7.78619	3.03619
913	Andhra Pradesh	5	7.78619	2.78619
914	Andhra Pradesh	5	7.78619	2.78619
915	Andhra Pradesh	5	7.78619	2.78619
916	Andhra Pradesh	5	7.78619	2.78619
917	Andhra Pradesh	5	7.78619	2.78619
918	Andhra Pradesh	5	7.78619	2.78619
919	Andhra Pradesh	5	7.78619	2.78619
920	Andhra Pradesh	5	7.78619	2.78619
921	Andhra Pradesh	5	7.78619	2.78619
922	Andhra Pradesh	5	7.78619	2.78619
923	Andhra Pradesh	5	7.78619	2.78619
924	Andhra Pradesh	5	7.78619	2.78619
925	Andhra Pradesh	5	7.78619	2.78619
926	Andhra Pradesh	5	7.78619	2.78619
927	Andhra Pradesh	5	7.78619	2.78619
928	Andhra Pradesh	5	7.78619	2.78619
929	Andhra Pradesh	5	7.78619	2.78619
930	Andhra Pradesh	5	7.78619	2.78619
931	Andhra Pradesh	5	7.78619	2.78619
932	Andhra Pradesh	5	7.78619	2.78619
933	Andhra Pradesh	5	7.78619	2.78619
934	Andhra Pradesh	5	7.78619	2.78619
935	Andhra Pradesh	5	7.78619	2.78619
936	Andhra Pradesh	5	7.78619	2.78619
937	Andhra Pradesh	5	7.78619	2.78619
938	Andhra Pradesh	5	7.78619	2.78619
939	Andhra Pradesh	5	7.78619	2.78619
940	Andhra Pradesh	5	7.78619	2.78619
941	Andhra Pradesh	5	7.78619	2.78619
942	Andhra Pradesh	5	7.78619	2.78619
943	Andhra Pradesh	5	7.78619	2.78619
944	Andhra Pradesh	5	7.78619	2.78619
945	Andhra Pradesh	5	7.78619	2.78619
946	Andhra Pradesh	5	7.78619	2.78619
947	Andhra Pradesh	5	7.78619	2.78619
948	Andhra Pradesh	5	7.78619	2.78619
949	Andhra Pradesh	5	7.78619	2.78619
950	Andhra Pradesh	5	7.78619	2.78619
951	Andhra Pradesh	5	7.78619	2.78619
952	Andhra Pradesh	5	7.78619	2.78619
953	Andhra Pradesh	5	7.78619	2.78619
954	Andhra Pradesh	5	7.78619	2.78619
955	Andhra Pradesh	5	7.78619	2.78619
956	Andhra Pradesh	5	7.78619	2.78619
957	Andhra Pradesh	5	7.78619	2.78619
958	Andhra Pradesh	5	7.78619	2.78619
959	Andhra Pradesh	5	7.78619	2.78619
960	Andhra Pradesh	5	7.78619	2.78619
961	Andhra Pradesh	5	7.78619	2.78619
962	Andhra Pradesh	5	7.78619	2.78619
963	Andhra Pradesh	5	7.78619	2.78619
964	Andhra Pradesh	5	7.78619	2.78619
965	Andhra Pradesh	5	7.78619	2.78619
966	Andhra Pradesh	5	7.78619	2.78619
967	Andhra Pradesh	5	7.78619	2.78619
968	Andhra Pradesh	5	7.78619	2.78619
969	Andhra Pradesh	5	7.78619	2.78619
970	Andhra Pradesh	5	7.78619	2.78619
971	Andhra Pradesh	5	7.78619	2.78619
972	Andhra Pradesh	5	7.78619	2.78619
973	Andhra Pradesh	5	7.78619	2.78619
974	Andhra Pradesh	5	7.78619	2.78619
975	Andhra Pradesh	5	7.78619	2.78619
976	Andhra Pradesh	5	7.78619	2.78619
977	Andhra Pradesh	5	7.78619	2.78619
978	Andhra Pradesh	5	7.78619	2.78619
979	Andhra Pradesh	5	7.78619	2.78619
980	Andhra Pradesh	5	7.78619	2.78619
981	Andhra Pradesh	5	7.78619	2.78619
982	Andhra Pradesh	5	7.78619	2.78619
983	Andhra Pradesh	5	7.78619	2.78619
984	Andhra Pradesh	5	7.78619	2.78619
985	Andhra Pradesh	5	7.78619	2.78619
986	Andhra Pradesh	5	7.78619	2.78619
987	Andhra Pradesh	5	7.78619	2.78619
988	Andhra Pradesh	5	7.78619	2.78619
989	Andhra Pradesh	5	7.78619	2.78619
990	Andhra Pradesh	5	7.78619	2.78619
991	Andhra Pradesh	5	7.78619	2.78619
992	Andhra Pradesh	5.13	7.78619	2.65619
993	Andhra Pradesh	5.25	7.78619	2.53619
994	Andhra Pradesh	5.25	7.78619	2.53619
995	Andhra Pradesh	5.25	7.78619	2.53619
996	Andhra Pradesh	5.25	7.78619	2.53619
997	Andhra Pradesh	5.25	7.78619	2.53619
998	Andhra Pradesh	5.25	7.78619	2.53619
999	Andhra Pradesh	5.25	7.78619	2.53619
1000	Andhra Pradesh	5.25	7.78619	2.53619
1001	Andhra Pradesh	5.42	7.78619	2.36619
1002	Andhra Pradesh	5.5	7.78619	2.28619
1003	Andhra Pradesh	5.5	7.78619	2.28619
1004	Andhra Pradesh	5.5	7.78619	2.28619
1005	Andhra Pradesh	5.5	7.78619	2.28619
1006	Andhra Pradesh	5.5	7.78619	2.28619
1007	Andhra Pradesh	5.5	7.78619	2.28619
1008	Andhra Pradesh	5.5	7.78619	2.28619
1009	Andhra Pradesh	5.5	7.78619	2.28619
1010	Andhra Pradesh	5.5	7.78619	2.28619
1011	Andhra Pradesh	5.5	7.78619	2.28619
1012	Andhra Pradesh	5.5	7.78619	2.28619
1013	Andhra Pradesh	5.5	7.78619	2.28619
1014	Andhra Pradesh	5.5	7.78619	2.28619
1015	Andhra Pradesh	5.5	7.78619	2.28619
1016	Andhra Pradesh	5.5	7.78619	2.28619
1017	Andhra Pradesh	5.5	7.78619	2.28619
1018	Andhra Pradesh	5.5	7.78619	2.28619
1019	Andhra Pradesh	5.5	7.78619	2.28619
1020	Andhra Pradesh	5.5	7.78619	2.28619
1021	Andhra Pradesh	5.63	7.78619	2.15619
1022	Andhra Pradesh	5.63	7.78619	2.15619
1023	Andhra Pradesh	5.63	7.78619	2.15619
1024	Andhra Pradesh	5.63	7.78619	2.15619
1025	Andhra Pradesh	5.75	7.78619	2.03619
1026	Andhra Pradesh	5.75	7.78619	2.03619
1027	Andhra Pradesh	5.75	7.78619	2.03619
1028	Andhra Pradesh	5.88	7.78619	1.90619
1029	Andhra Pradesh	5.89	7.78619	1.89619
1030	Andhra Pradesh	6	7.78619	1.78619
1031	Andhra Pradesh	6.13	7.78619	1.65619
1032	Andhra Pradesh	6.25	7.78619	1.53619
1033	Andhra Pradesh	6.31	7.78619	1.47619
1034	Andhra Pradesh	6.38	7.78619	1.40619
1035	Andhra Pradesh	6.5	7.78619	1.28619
1036	Andhra Pradesh	6.5	7.78619	1.28619
1037	Andhra Pradesh	6.5	7.78619	1.28619
1038	Andhra Pradesh	6.56	7.78619	1.22619
1039	Andhra Pradesh	6.56	7.78619	1.22619
1040	Andhra Pradesh	6.56	7.78619	1.22619
1041	Andhra Pradesh	6.56	7.78619	1.22619
1042	Andhra Pradesh	6.63	7.78619	1.15619
1043	Andhra Pradesh	6.63	7.78619	1.15619
1044	Andhra Pradesh	7.13	7.78619	0.65619
1045	Andhra Pradesh	7.13	7.78619	0.65619
1046	Andhra Pradesh	7.52	7.78619	0.26619
1047	Bihar and Eastern UP	2.835	6.01437	3.17937
1048	Bihar and Eastern UP	2.8	6.01437	3.21437
1049	Bihar and Eastern UP	4.8	6.01437	1.21437
1050	Bihar and Eastern UP	6.4125	6.01437	0
1051	Bihar and Eastern UP	6.4	6.01437	0
1052	Bihar and Eastern UP	6.4	6.01437	0
1053	Bihar and Eastern UP	6.4	6.01437	0
1054	Bihar and Eastern UP	6.4	6.01437	0
1055	Bihar and Eastern UP	6.4	6.01437	0
1056	Bihar and Eastern UP	6.4	6.01437	0
1057	Bihar and Eastern UP	6.4	6.01437	0
1058	Bihar and Eastern UP	6.075	6.01437	0
1059	Bihar and Eastern UP	6.075	6.01437	0
1060	Bihar and Eastern UP	6.075	6.01437	0
1061	Bihar and Eastern UP	6.075	6.01437	0
1062	Bihar and Eastern UP	6.075	6.01437	0
1063	Bihar and Eastern UP	6.075	6.01437	0
1064	Bihar and Eastern UP	6.075	6.01437	0
1065	Bihar and Eastern UP	6	6.01437	0.0143723
1066	Bihar and Eastern UP	6	6.01437	0.0143723
1067	Bihar and Eastern UP	5.6	6.01437	0.414372
1068	Bihar and Eastern UP	5.7375	6.01437	0.276872
1069	Bihar and Eastern UP	5.7375	6.01437	0.276872
1070	Bihar and Eastern UP	5.6	6.01437	0.414372
1071	Bihar and Eastern UP	5.6	6.01437	0.414372
1072	Bihar and Eastern UP	5.6	6.01437	0.414372
1073	Bihar and Eastern UP	5.6	6.01437	0.414372
1074	Bihar and Eastern UP	5.6	6.01437	0.414372
1075	Bihar and Eastern UP	5.4	6.01437	0.614372
1076	Bihar and Eastern UP	5.4	6.01437	0.614372
1077	Bihar and Eastern UP	5.4	6.01437	0.614372
1078	Bihar and Eastern UP	5.4	6.01437	0.614372
1079	Bihar and Eastern UP	5.4	6.01437	0.614372
1080	Bihar and Eastern UP	5.4	6.01437	0.614372
1081	Bihar and Eastern UP	5.4	6.01437	0.614372
1082	Bihar and Eastern UP	5.4	6.01437	0.614372
1083	Bihar and Eastern UP	5.4	6.01437	0.614372
1084	Bihar and Eastern UP	5.4	6.01437	0.614372
1085	Bihar and Eastern UP	5.4	6.01437	0.614372
1086	Bihar and Eastern UP	5.4	6.01437	0.614372
1087	Bihar and Eastern UP	5.4	6.01437	0.614372
1088	Bihar and Eastern UP	5.4	6.01437	0.614372
1089	Bihar and Eastern UP	5.4	6.01437	0.614372
1090	Bihar and Eastern UP	5.4	6.01437	0.614372
1091	Bihar and Eastern UP	5.4	6.01437	0.614372
1092	Bihar and Eastern UP	5.4	6.01437	0.614372
1093	Bihar and Eastern UP	5.33333	6.01437	0.681039
1094	Bihar and Eastern UP	5.26316	6.01437	0.751214
1095	Bihar and Eastern UP	5.2	6.01437	0.814372
1096	Bihar and Eastern UP	5.2	6.01437	0.814372
1097	Bihar and Eastern UP	5.2	6.01437	0.814372
1098	Bihar and Eastern UP	5.2	6.01437	0.814372
1099	Bihar and Eastern UP	5.2	6.01437	0.814372
1100	Bihar and Eastern UP	5.2	6.01437	0.814372
1101	Bihar and Eastern UP	5.17333	6.01437	0.841039
1102	Bihar and Eastern UP	5.16364	6.01437	0.850736
1103	Bihar and Eastern UP	5.15556	6.01437	0.858817
1104	Bihar and Eastern UP	4.8	6.01437	1.21437
1105	Bihar and Eastern UP	5.0625	6.01437	0.951872
1106	Bihar and Eastern UP	5.0625	6.01437	0.951872
1107	Bihar and Eastern UP	5.0625	6.01437	0.951872
1108	Bihar and Eastern UP	5.0625	6.01437	0.951872
1109	Bihar and Eastern UP	5.0625	6.01437	0.951872
1110	Bihar and Eastern UP	5.0625	6.01437	0.951872
1111	Bihar and Eastern UP	5.0625	6.01437	0.951872
1112	Bihar and Eastern UP	5.0625	6.01437	0.951872
1113	Bihar and Eastern UP	5	6.01437	1.01437
1114	Bihar and Eastern UP	5	6.01437	1.01437
1115	Bihar and Eastern UP	5	6.01437	1.01437
1116	Bihar and Eastern UP	5	6.01437	1.01437
1117	Bihar and Eastern UP	4.8	6.01437	1.21437
1118	Bihar and Eastern UP	4.8	6.01437	1.21437
1119	Bihar and Eastern UP	4.8	6.01437	1.21437
1120	Bihar and Eastern UP	4.8	6.01437	1.21437
1121	Bihar and Eastern UP	4.8	6.01437	1.21437
1122	Bihar and Eastern UP	4.8	6.01437	1.21437
1123	Bihar and Eastern UP	4.8	6.01437	1.21437
1124	Bihar and Eastern UP	4.8	6.01437	1.21437
1125	Bihar and Eastern UP	4.8	6.01437	1.21437
1126	Bihar and Eastern UP	4.8	6.01437	1.21437
1127	Bihar and Eastern UP	4.8	6.01437	1.21437
1128	Bihar and Eastern UP	4.8	6.01437	1.21437
1129	Bihar and Eastern UP	4.8	6.01437	1.21437
1130	Bihar and Eastern UP	4.8	6.01437	1.21437
1131	Bihar and Eastern UP	4.8	6.01437	1.21437
1132	Bihar and Eastern UP	4.8	6.01437	1.21437
1133	Bihar and Eastern UP	4.8	6.01437	1.21437
1134	Bihar and Eastern UP	4.8	6.01437	1.21437
1135	Bihar and Eastern UP	4.8	6.01437	1.21437
1136	Bihar and Eastern UP	4.8	6.01437	1.21437
1137	Bihar and Eastern UP	4.8	6.01437	1.21437
1138	Bihar and Eastern UP	4.8	6.01437	1.21437
1139	Bihar and Eastern UP	4.8	6.01437	1.21437
1140	Bihar and Eastern UP	4.8	6.01437	1.21437
1141	Bihar and Eastern UP	4.8	6.01437	1.21437
1142	Bihar and Eastern UP	4.8	6.01437	1.21437
1143	Bihar and Eastern UP	4.8	6.01437	1.21437
1144	Bihar and Eastern UP	4.8	6.01437	1.21437
1145	Bihar and Eastern UP	4.75	6.01437	1.26437
1146	Bihar and Eastern UP	4.725	6.01437	1.28937
1147	Bihar and Eastern UP	4.725	6.01437	1.28937
1148	Bihar and Eastern UP	4.725	6.01437	1.28937
1149	Bihar and Eastern UP	4.725	6.01437	1.28937
1150	Bihar and Eastern UP	4.725	6.01437	1.28937
1151	Bihar and Eastern UP	4.725	6.01437	1.28937
1152	Bihar and Eastern UP	4.725	6.01437	1.28937
1153	Bihar and Eastern UP	4.725	6.01437	1.28937
1154	Bihar and Eastern UP	4.725	6.01437	1.28937
1155	Bihar and Eastern UP	4.725	6.01437	1.28937
1156	Bihar and Eastern UP	4.725	6.01437	1.28937
1157	Bihar and Eastern UP	4.725	6.01437	1.28937
1158	Bihar and Eastern UP	4.725	6.01437	1.28937
1159	Bihar and Eastern UP	4.725	6.01437	1.28937
1160	Bihar and Eastern UP	4.725	6.01437	1.28937
1161	Bihar and Eastern UP	4.725	6.01437	1.28937
1162	Bihar and Eastern UP	4.725	6.01437	1.28937
1163	Bihar and Eastern UP	4.725	6.01437	1.28937
1164	Bihar and Eastern UP	4.725	6.01437	1.28937
1165	Bihar and Eastern UP	4.725	6.01437	1.28937
1166	Bihar and Eastern UP	4.725	6.01437	1.28937
1167	Bihar and Eastern UP	4.725	6.01437	1.28937
1168	Bihar and Eastern UP	4.725	6.01437	1.28937
1169	Bihar and Eastern UP	4.5	6.01437	1.51437
1170	Bihar and Eastern UP	4.4	6.01437	1.61437
1171	Bihar and Eastern UP	4.4	6.01437	1.61437
1172	Bihar and Eastern UP	4.3875	6.01437	1.62687
1173	Bihar and Eastern UP	4.3875	6.01437	1.62687
1174	Bihar and Eastern UP	4.3875	6.01437	1.62687
1175	Bihar and Eastern UP	4.3875	6.01437	1.62687
1176	Bihar and Eastern UP	4.3875	6.01437	1.62687
1177	Bihar and Eastern UP	4.3875	6.01437	1.62687
1178	Bihar and Eastern UP	4.3875	6.01437	1.62687
1179	Bihar and Eastern UP	4.25	6.01437	1.76437
1180	Bihar and Eastern UP	4.05	6.01437	1.96437
1181	Bihar and Eastern UP	4.05	6.01437	1.96437
1182	Bihar and Eastern UP	4.05	6.01437	1.96437
1183	Bihar and Eastern UP	4.05	6.01437	1.96437
1184	Bihar and Eastern UP	4.05	6.01437	1.96437
1185	Bihar and Eastern UP	4.05	6.01437	1.96437
1186	Bihar and Eastern UP	4.05	6.01437	1.96437
1187	Bihar and Eastern UP	4.05	6.01437	1.96437
1188	Bihar and Eastern UP	4.05	6.01437	1.96437
1189	Bihar and Eastern UP	4.05	6.01437	1.96437
1190	Bihar and Eastern UP	3.8	6.01437	2.21437
1191	Bihar and Eastern UP	4	6.01437	2.01437
1192	Bihar and Eastern UP	4	6.01437	2.01437
1193	Bihar and Eastern UP	4	6.01437	2.01437
1194	Bihar and Eastern UP	4	6.01437	2.01437
1195	Bihar and Eastern UP	4	6.01437	2.01437
1196	Bihar and Eastern UP	4	6.01437	2.01437
1197	Bihar and Eastern UP	4	6.01437	2.01437
1198	Bihar and Eastern UP	4	6.01437	2.01437
1199	Bihar and Eastern UP	4	6.01437	2.01437
1200	Bihar and Eastern UP	4	6.01437	2.01437
1201	Bihar and Eastern UP	4	6.01437	2.01437
1202	Bihar and Eastern UP	4	6.01437	2.01437
1203	Bihar and Eastern UP	4	6.01437	2.01437
1204	Bihar and Eastern UP	3.7125	6.01437	2.30187
1205	Bihar and Eastern UP	3.63636	6.01437	2.37801
1206	Bihar and Eastern UP	3.2	6.01437	2.81437
1207	Bihar and Eastern UP	3.375	6.01437	2.63937
1208	Bihar and Eastern UP	3.2	6.01437	2.81437
1209	Bihar and Eastern UP	3.2	6.01437	2.81437
1210	Bihar and Eastern UP	3.2	6.01437	2.81437
1211	Bihar and Eastern UP	3.2	6.01437	2.81437
1212	Bihar and Eastern UP	3.2	6.01437	2.81437
1213	Bihar and Eastern UP	3.2	6.01437	2.81437
1214	Bihar and Eastern UP	3.2	6.01437	2.81437
1215	Bihar and Eastern UP	3.2	6.01437	2.81437
1216	Bihar and Eastern UP	3.2	6.01437	2.81437
1217	Bihar and Eastern UP	3.2	6.01437	2.81437
1218	Bihar and Eastern UP	3.2	6.01437	2.81437
1219	Bihar and Eastern UP	3.2	6.01437	2.81437
1220	Bihar and Eastern UP	3.2	6.01437	2.81437
1221	Bihar and Eastern UP	3.2	6.01437	2.81437
1222	Bihar and Eastern UP	3.2	6.01437	2.81437
1223	Bihar and Eastern UP	3.2	6.01437	2.81437
1224	Bihar and Eastern UP	3.2	6.01437	2.81437
1225	Bihar and Eastern UP	3.2	6.01437	2.81437
1226	Bihar and Eastern UP	3.2	6.01437	2.81437
1227	Bihar and Eastern UP	3.2	6.01437	2.81437
1228	Bihar and Eastern UP	3.2	6.01437	2.81437
1229	Bihar and Eastern UP	3.2	6.01437	2.81437
1230	Bihar and Eastern UP	3.2	6.01437	2.81437
1231	Bihar and Eastern UP	3.2	6.01437	2.81437
1232	Bihar and Eastern UP	3.2	6.01437	2.81437
1233	Bihar and Eastern UP	3.2	6.01437	2.81437
1234	Bihar and Eastern UP	3.2	6.01437	2.81437
1235	Bihar and Eastern UP	3.2	6.01437	2.81437
1236	Bihar and Eastern UP	3.2	6.01437	2.81437
1237	Bihar and Eastern UP	3.2	6.01437	2.81437
1238	Bihar and Eastern UP	3.2	6.01437	2.81437
1239	Bihar and Eastern UP	2.8	6.01437	3.21437
1240	Bihar and Eastern UP	2.7	6.01437	3.31437
1241	Bihar and Eastern UP	2.7	6.01437	3.31437
1242	Bihar and Eastern UP	2.7	6.01437	3.31437
1243	Bihar and Eastern UP	2.7	6.01437	3.31437
1244	Bihar and Eastern UP	2.7	6.01437	3.31437
1245	Bihar and Eastern UP	2.7	6.01437	3.31437
1246	Bihar and Eastern UP	2.7	6.01437	3.31437
1247	Bihar and Eastern UP	2.55	6.01437	3.46437
1248	Bihar and Eastern UP	2.4	6.01437	3.61437
1249	Bihar and Eastern UP	2.4	6.01437	3.61437
1250	Bihar and Eastern UP	2.4	6.01437	3.61437
1251	Bihar and Eastern UP	2.1	6.01437	3.91437
1252	Bihar and Eastern UP	2.025	6.01437	3.98937
1253	Bihar and Eastern UP	1.6875	6.01437	4.32687
1254	Bihar and Eastern UP	1.6875	6.01437	4.32687
1255	Bihar and Eastern UP	1.6	6.01437	4.41437
1256	Bihar and Eastern UP	1.5	6.01437	4.51437
1257	Bihar and Eastern UP	2.4	6.01437	3.61437
1258	Bihar and Eastern UP	6.87	6.01437	0
1259	Bihar and Eastern UP	6.61	6.01437	0
1260	Bihar and Eastern UP	6.61	6.01437	0
1261	Bihar and Eastern UP	6.6	6.01437	0
1262	Bihar and Eastern UP	6.6	6.01437	0
1263	Bihar and Eastern UP	6.59	6.01437	0
1264	Bihar and Eastern UP	6.59	6.01437	0
1265	Bihar and Eastern UP	6.59	6.01437	0
1266	Bihar and Eastern UP	6.41	6.01437	0
1267	Bihar and Eastern UP	6.33	6.01437	0
1268	Bihar and Eastern UP	6.33	6.01437	0
1269	Bihar and Eastern UP	6.33	6.01437	0
1270	Bihar and Eastern UP	6.33	6.01437	0
1271	Bihar and Eastern UP	6.33	6.01437	0
1272	Bihar and Eastern UP	6.32	6.01437	0
1273	Bihar and Eastern UP	6.32	6.01437	0
1274	Bihar and Eastern UP	6.32	6.01437	0
1275	Bihar and Eastern UP	6.32	6.01437	0
1276	Bihar and Eastern UP	6.32	6.01437	0
1277	Bihar and Eastern UP	6.32	6.01437	0
1278	Bihar and Eastern UP	6.06	6.01437	0
1279	Bihar and Eastern UP	6.06	6.01437	0
1280	Bihar and Eastern UP	6.06	6.01437	0
1281	Bihar and Eastern UP	6.06	6.01437	0
1282	Bihar and Eastern UP	6.06	6.01437	0
1283	Bihar and Eastern UP	6.06	6.01437	0
1284	Bihar and Eastern UP	6.05	6.01437	0
1285	Bihar and Eastern UP	6.05	6.01437	0
1286	Bihar and Eastern UP	6.05	6.01437	0
1287	Bihar and Eastern UP	6.05	6.01437	0
1288	Bihar and Eastern UP	6.05	6.01437	0
1289	Bihar and Eastern UP	6.05	6.01437	0
1290	Bihar and Eastern UP	6.05	6.01437	0
1291	Bihar and Eastern UP	6.05	6.01437	0
1292	Bihar and Eastern UP	6.05	6.01437	0
1293	Bihar and Eastern UP	6.05	6.01437	0
1294	Bihar and Eastern UP	6.05	6.01437	0
1295	Bihar and Eastern UP	6.05	6.01437	0
1296	Bihar and Eastern UP	6.05	6.01437	0
1297	Bihar and Eastern UP	6.05	6.01437	0
1298	Bihar and Eastern UP	6.05	6.01437	0
1299	Bihar and Eastern UP	6.05	6.01437	0
1300	Bihar and Eastern UP	6.05	6.01437	0
1301	Bihar and Eastern UP	6.05	6.01437	0
1302	Bihar and Eastern UP	6.05	6.01437	0
1303	Bihar and Eastern UP	5.95	6.01437	0.0643723
1304	Bihar and Eastern UP	5.87	6.01437	0.144372
1305	Bihar and Eastern UP	5.78	6.01437	0.234372
1306	Bihar and Eastern UP	5.78	6.01437	0.234372
1307	Bihar and Eastern UP	5.78	6.01437	0.234372
1308	Bihar and Eastern UP	5.78	6.01437	0.234372
1309	Bihar and Eastern UP	5.77	6.01437	0.244372
1310	Bihar and Eastern UP	5.77	6.01437	0.244372
1311	Bihar and Eastern UP	5.77	6.01437	0.244372
1312	Bihar and Eastern UP	5.77	6.01437	0.244372
1313	Bihar and Eastern UP	5.77	6.01437	0.244372
1314	Bihar and Eastern UP	5.77	6.01437	0.244372
1315	Bihar and Eastern UP	5.77	6.01437	0.244372
1316	Bihar and Eastern UP	5.52	6.01437	0.494372
1317	Bihar and Eastern UP	5.51	6.01437	0.504372
1318	Bihar and Eastern UP	5.51	6.01437	0.504372
1319	Bihar and Eastern UP	5.51	6.01437	0.504372
1320	Bihar and Eastern UP	5.51	6.01437	0.504372
1321	Bihar and Eastern UP	5.51	6.01437	0.504372
1322	Bihar and Eastern UP	5.51	6.01437	0.504372
1323	Bihar and Eastern UP	5.51	6.01437	0.504372
1324	Bihar and Eastern UP	5.51	6.01437	0.504372
1325	Bihar and Eastern UP	5.51	6.01437	0.504372
1326	Bihar and Eastern UP	5.51	6.01437	0.504372
1327	Bihar and Eastern UP	5.51	6.01437	0.504372
1328	Bihar and Eastern UP	5.5	6.01437	0.514372
1329	Bihar and Eastern UP	5.5	6.01437	0.514372
1330	Bihar and Eastern UP	5.5	6.01437	0.514372
1331	Bihar and Eastern UP	5.5	6.01437	0.514372
1332	Bihar and Eastern UP	5.5	6.01437	0.514372
1333	Bihar and Eastern UP	5.5	6.01437	0.514372
1334	Bihar and Eastern UP	5.5	6.01437	0.514372
1335	Bihar and Eastern UP	5.5	6.01437	0.514372
1336	Bihar and Eastern UP	5.5	6.01437	0.514372
1337	Bihar and Eastern UP	5.5	6.01437	0.514372
1338	Bihar and Eastern UP	5.5	6.01437	0.514372
1339	Bihar and Eastern UP	5.5	6.01437	0.514372
1340	Bihar and Eastern UP	5.5	6.01437	0.514372
1341	Bihar and Eastern UP	5.5	6.01437	0.514372
1342	Bihar and Eastern UP	5.5	6.01437	0.514372
1343	Bihar and Eastern UP	5.5	6.01437	0.514372
1344	Bihar and Eastern UP	5.5	6.01437	0.514372
1345	Bihar and Eastern UP	5.5	6.01437	0.514372
1346	Bihar and Eastern UP	5.5	6.01437	0.514372
1347	Bihar and Eastern UP	5.5	6.01437	0.514372
1348	Bihar and Eastern UP	5.5	6.01437	0.514372
1349	Bihar and Eastern UP	5.5	6.01437	0.514372
1350	Bihar and Eastern UP	5.5	6.01437	0.514372
1351	Bihar and Eastern UP	5.5	6.01437	0.514372
1352	Bihar and Eastern UP	5.5	6.01437	0.514372
1353	Bihar and Eastern UP	5.5	6.01437	0.514372
1354	Bihar and Eastern UP	5.5	6.01437	0.514372
1355	Bihar and Eastern UP	5.5	6.01437	0.514372
1356	Bihar and Eastern UP	5.5	6.01437	0.514372
1357	Bihar and Eastern UP	5.5	6.01437	0.514372
1358	Bihar and Eastern UP	5.5	6.01437	0.514372
1359	Bihar and Eastern UP	5.5	6.01437	0.514372
1360	Bihar and Eastern UP	5.5	6.01437	0.514372
1361	Bihar and Eastern UP	5.5	6.01437	0.514372
1362	Bihar and Eastern UP	5.5	6.01437	0.514372
1363	Bihar and Eastern UP	5.5	6.01437	0.514372
1364	Bihar and Eastern UP	5.5	6.01437	0.514372
1365	Bihar and Eastern UP	5.5	6.01437	0.514372
1366	Bihar and Eastern UP	5.5	6.01437	0.514372
1367	Bihar and Eastern UP	5.5	6.01437	0.514372
1368	Bihar and Eastern UP	5.5	6.01437	0.514372
1369	Bihar and Eastern UP	5.5	6.01437	0.514372
1370	Bihar and Eastern UP	5.5	6.01437	0.514372
1371	Bihar and Eastern UP	5.5	6.01437	0.514372
1372	Bihar and Eastern UP	5.5	6.01437	0.514372
1373	Bihar and Eastern UP	5.5	6.01437	0.514372
1374	Bihar and Eastern UP	5.5	6.01437	0.514372
1375	Bihar and Eastern UP	5.5	6.01437	0.514372
1376	Bihar and Eastern UP	5.5	6.01437	0.514372
1377	Bihar and Eastern UP	5.5	6.01437	0.514372
1378	Bihar and Eastern UP	5.5	6.01437	0.514372
1379	Bihar and Eastern UP	5.5	6.01437	0.514372
1380	Bihar and Eastern UP	5.5	6.01437	0.514372
1381	Bihar and Eastern UP	5.5	6.01437	0.514372
1382	Bihar and Eastern UP	5.5	6.01437	0.514372
1383	Bihar and Eastern UP	5.5	6.01437	0.514372
1384	Bihar and Eastern UP	5.5	6.01437	0.514372
1385	Bihar and Eastern UP	5.45	6.01437	0.564372
1386	Bihar and Eastern UP	5.4	6.01437	0.614372
1387	Bihar and Eastern UP	5.39	6.01437	0.624372
1388	Bihar and Eastern UP	5.39	6.01437	0.624372
1389	Bihar and Eastern UP	5.36	6.01437	0.654372
1390	Bihar and Eastern UP	5.36	6.01437	0.654372
1391	Bihar and Eastern UP	5.36	6.01437	0.654372
1392	Bihar and Eastern UP	5.36	6.01437	0.654372
1393	Bihar and Eastern UP	5.36	6.01437	0.654372
1394	Bihar and Eastern UP	5.34	6.01437	0.674372
1395	Bihar and Eastern UP	5.28	6.01437	0.734372
1396	Bihar and Eastern UP	5.25	6.01437	0.764372
1397	Bihar and Eastern UP	5.23	6.01437	0.784372
1398	Bihar and Eastern UP	5.23	6.01437	0.784372
1399	Bihar and Eastern UP	5.23	6.01437	0.784372
1400	Bihar and Eastern UP	5.22	6.01437	0.794372
1401	Bihar and Eastern UP	5.22	6.01437	0.794372
1402	Bihar and Eastern UP	5.22	6.01437	0.794372
1403	Bihar and Eastern UP	5.22	6.01437	0.794372
1404	Bihar and Eastern UP	5.22	6.01437	0.794372
1405	Bihar and Eastern UP	5.22	6.01437	0.794372
1406	Bihar and Eastern UP	5.22	6.01437	0.794372
1407	Bihar and Eastern UP	5.22	6.01437	0.794372
1408	Bihar and Eastern UP	5.2	6.01437	0.814372
1409	Bihar and Eastern UP	5.13	6.01437	0.884372
1410	Bihar and Eastern UP	5.13	6.01437	0.884372
1411	Bihar and Eastern UP	5.11	6.01437	0.904372
1412	Bihar and Eastern UP	5.07	6.01437	0.944372
1413	Bihar and Eastern UP	5.06	6.01437	0.954372
1414	Bihar and Eastern UP	5.04	6.01437	0.974372
1415	Bihar and Eastern UP	4.96	6.01437	1.05437
1416	Bihar and Eastern UP	4.96	6.01437	1.05437
1417	Bihar and Eastern UP	4.96	6.01437	1.05437
1418	Bihar and Eastern UP	4.96	6.01437	1.05437
1419	Bihar and Eastern UP	4.96	6.01437	1.05437
1420	Bihar and Eastern UP	4.96	6.01437	1.05437
1421	Bihar and Eastern UP	4.96	6.01437	1.05437
1422	Bihar and Eastern UP	4.96	6.01437	1.05437
1423	Bihar and Eastern UP	4.96	6.01437	1.05437
1424	Bihar and Eastern UP	4.95	6.01437	1.06437
1425	Bihar and Eastern UP	4.95	6.01437	1.06437
1426	Bihar and Eastern UP	4.95	6.01437	1.06437
1427	Bihar and Eastern UP	4.95	6.01437	1.06437
1428	Bihar and Eastern UP	4.95	6.01437	1.06437
1429	Bihar and Eastern UP	4.95	6.01437	1.06437
1430	Bihar and Eastern UP	4.95	6.01437	1.06437
1431	Bihar and Eastern UP	4.95	6.01437	1.06437
1432	Bihar and Eastern UP	4.95	6.01437	1.06437
1433	Bihar and Eastern UP	4.95	6.01437	1.06437
1434	Bihar and Eastern UP	4.95	6.01437	1.06437
1435	Bihar and Eastern UP	4.95	6.01437	1.06437
1436	Bihar and Eastern UP	4.95	6.01437	1.06437
1437	Bihar and Eastern UP	4.95	6.01437	1.06437
1438	Bihar and Eastern UP	4.95	6.01437	1.06437
1439	Bihar and Eastern UP	4.95	6.01437	1.06437
1440	Bihar and Eastern UP	4.95	6.01437	1.06437
1441	Bihar and Eastern UP	4.95	6.01437	1.06437
1442	Bihar and Eastern UP	4.95	6.01437	1.06437
1443	Bihar and Eastern UP	4.95	6.01437	1.06437
1444	Bihar and Eastern UP	4.95	6.01437	1.06437
1445	Bihar and Eastern UP	4.95	6.01437	1.06437
1446	Bihar and Eastern UP	4.95	6.01437	1.06437
1447	Bihar and Eastern UP	4.95	6.01437	1.06437
1448	Bihar and Eastern UP	4.95	6.01437	1.06437
1449	Bihar and Eastern UP	4.95	6.01437	1.06437
1450	Bihar and Eastern UP	4.95	6.01437	1.06437
1451	Bihar and Eastern UP	4.95	6.01437	1.06437
1452	Bihar and Eastern UP	4.95	6.01437	1.06437
1453	Bihar and Eastern UP	4.95	6.01437	1.06437
1454	Bihar and Eastern UP	4.95	6.01437	1.06437
1455	Bihar and Eastern UP	4.95	6.01437	1.06437
1456	Bihar and Eastern UP	4.95	6.01437	1.06437
1457	Bihar and Eastern UP	4.95	6.01437	1.06437
1458	Bihar and Eastern UP	4.95	6.01437	1.06437
1459	Bihar and Eastern UP	4.95	6.01437	1.06437
1460	Bihar and Eastern UP	4.95	6.01437	1.06437
1461	Bihar and Eastern UP	4.95	6.01437	1.06437
1462	Bihar and Eastern UP	4.89	6.01437	1.12437
1463	Bihar and Eastern UP	4.85	6.01437	1.16437
1464	Bihar and Eastern UP	4.84	6.01437	1.17437
1465	Bihar and Eastern UP	4.81	6.01437	1.20437
1466	Bihar and Eastern UP	4.81	6.01437	1.20437
1467	Bihar and Eastern UP	4.8	6.01437	1.21437
1468	Bihar and Eastern UP	4.77	6.01437	1.24437
1469	Bihar and Eastern UP	4.77	6.01437	1.24437
1470	Bihar and Eastern UP	4.77	6.01437	1.24437
1471	Bihar and Eastern UP	4.72	6.01437	1.29437
1472	Bihar and Eastern UP	4.72	6.01437	1.29437
1473	Bihar and Eastern UP	4.68	6.01437	1.33437
1474	Bihar and Eastern UP	4.68	6.01437	1.33437
1475	Bihar and Eastern UP	4.68	6.01437	1.33437
1476	Bihar and Eastern UP	4.68	6.01437	1.33437
1477	Bihar and Eastern UP	4.68	6.01437	1.33437
1478	Bihar and Eastern UP	4.68	6.01437	1.33437
1479	Bihar and Eastern UP	4.68	6.01437	1.33437
1480	Bihar and Eastern UP	4.67	6.01437	1.34437
1481	Bihar and Eastern UP	4.67	6.01437	1.34437
1482	Bihar and Eastern UP	4.67	6.01437	1.34437
1483	Bihar and Eastern UP	4.67	6.01437	1.34437
1484	Bihar and Eastern UP	4.67	6.01437	1.34437
1485	Bihar and Eastern UP	4.67	6.01437	1.34437
1486	Bihar and Eastern UP	4.67	6.01437	1.34437
1487	Bihar and Eastern UP	4.67	6.01437	1.34437
1488	Bihar and Eastern UP	4.67	6.01437	1.34437
1489	Bihar and Eastern UP	4.62	6.01437	1.39437
1490	Bihar and Eastern UP	4.6	6.01437	1.41437
1491	Bihar and Eastern UP	4.6	6.01437	1.41437
1492	Bihar and Eastern UP	4.58	6.01437	1.43437
1493	Bihar and Eastern UP	4.56	6.01437	1.45437
1494	Bihar and Eastern UP	4.54	6.01437	1.47437
1495	Bihar and Eastern UP	4.54	6.01437	1.47437
1496	Bihar and Eastern UP	4.53	6.01437	1.48437
1497	Bihar and Eastern UP	4.52	6.01437	1.49437
1498	Bihar and Eastern UP	4.52	6.01437	1.49437
1499	Bihar and Eastern UP	4.5	6.01437	1.51437
1500	Bihar and Eastern UP	4.49	6.01437	1.52437
1501	Bihar and Eastern UP	4.47	6.01437	1.54437
1502	Bihar and Eastern UP	4.47	6.01437	1.54437
1503	Bihar and Eastern UP	4.41	6.01437	1.60437
1504	Bihar and Eastern UP	4.41	6.01437	1.60437
1505	Bihar and Eastern UP	4.41	6.01437	1.60437
1506	Bihar and Eastern UP	4.41	6.01437	1.60437
1507	Bihar and Eastern UP	4.41	6.01437	1.60437
1508	Bihar and Eastern UP	4.41	6.01437	1.60437
1509	Bihar and Eastern UP	4.41	6.01437	1.60437
1510	Bihar and Eastern UP	4.41	6.01437	1.60437
1511	Bihar and Eastern UP	4.41	6.01437	1.60437
1512	Bihar and Eastern UP	4.4	6.01437	1.61437
1513	Bihar and Eastern UP	4.4	6.01437	1.61437
1514	Bihar and Eastern UP	4.4	6.01437	1.61437
1515	Bihar and Eastern UP	4.4	6.01437	1.61437
1516	Bihar and Eastern UP	4.4	6.01437	1.61437
1517	Bihar and Eastern UP	4.4	6.01437	1.61437
1518	Bihar and Eastern UP	4.4	6.01437	1.61437
1519	Bihar and Eastern UP	4.4	6.01437	1.61437
1520	Bihar and Eastern UP	4.4	6.01437	1.61437
1521	Bihar and Eastern UP	4.4	6.01437	1.61437
1522	Bihar and Eastern UP	4.4	6.01437	1.61437
1523	Bihar and Eastern UP	4.4	6.01437	1.61437
1524	Bihar and Eastern UP	4.4	6.01437	1.61437
1525	Bihar and Eastern UP	4.4	6.01437	1.61437
1526	Bihar and Eastern UP	4.4	6.01437	1.61437
1527	Bihar and Eastern UP	4.4	6.01437	1.61437
1528	Bihar and Eastern UP	4.4	6.01437	1.61437
1529	Bihar and Eastern UP	4.4	6.01437	1.61437
1530	Bihar and Eastern UP	4.4	6.01437	1.61437
1531	Bihar and Eastern UP	4.4	6.01437	1.61437
1532	Bihar and Eastern UP	4.4	6.01437	1.61437
1533	Bihar and Eastern UP	4.4	6.01437	1.61437
1534	Bihar and Eastern UP	4.4	6.01437	1.61437
1535	Bihar and Eastern UP	4.4	6.01437	1.61437
1536	Bihar and Eastern UP	4.4	6.01437	1.61437
1537	Bihar and Eastern UP	4.4	6.01437	1.61437
1538	Bihar and Eastern UP	4.4	6.01437	1.61437
1539	Bihar and Eastern UP	4.4	6.01437	1.61437
1540	Bihar and Eastern UP	4.4	6.01437	1.61437
1541	Bihar and Eastern UP	4.4	6.01437	1.61437
1542	Bihar and Eastern UP	4.4	6.01437	1.61437
1543	Bihar and Eastern UP	4.4	6.01437	1.61437
1544	Bihar and Eastern UP	4.4	6.01437	1.61437
1545	Bihar and Eastern UP	4.4	6.01437	1.61437
1546	Bihar and Eastern UP	4.4	6.01437	1.61437
1547	Bihar and Eastern UP	4.4	6.01437	1.61437
1548	Bihar and Eastern UP	4.4	6.01437	1.61437
1549	Bihar and Eastern UP	4.4	6.01437	1.61437
1550	Bihar and Eastern UP	4.4	6.01437	1.61437
1551	Bihar and Eastern UP	4.4	6.01437	1.61437
1552	Bihar and Eastern UP	4.4	6.01437	1.61437
1553	Bihar and Eastern UP	4.4	6.01437	1.61437
1554	Bihar and Eastern UP	4.4	6.01437	1.61437
1555	Bihar and Eastern UP	4.4	6.01437	1.61437
1556	Bihar and Eastern UP	4.4	6.01437	1.61437
1557	Bihar and Eastern UP	4.4	6.01437	1.61437
1558	Bihar and Eastern UP	4.4	6.01437	1.61437
1559	Bihar and Eastern UP	4.4	6.01437	1.61437
1560	Bihar and Eastern UP	4.4	6.01437	1.61437
1561	Bihar and Eastern UP	4.4	6.01437	1.61437
1562	Bihar and Eastern UP	4.4	6.01437	1.61437
1563	Bihar and Eastern UP	4.4	6.01437	1.61437
1564	Bihar and Eastern UP	4.4	6.01437	1.61437
1565	Bihar and Eastern UP	4.4	6.01437	1.61437
1566	Bihar and Eastern UP	4.4	6.01437	1.61437
1567	Bihar and Eastern UP	4.4	6.01437	1.61437
1568	Bihar and Eastern UP	4.36	6.01437	1.65437
1569	Bihar and Eastern UP	4.36	6.01437	1.65437
1570	Bihar and Eastern UP	4.36	6.01437	1.65437
1571	Bihar and Eastern UP	4.36	6.01437	1.65437
1572	Bihar and Eastern UP	4.33	6.01437	1.68437
1573	Bihar and Eastern UP	4.28	6.01437	1.73437
1574	Bihar and Eastern UP	4.26	6.01437	1.75437
1575	Bihar and Eastern UP	4.18	6.01437	1.83437
1576	Bihar and Eastern UP	4.13	6.01437	1.88437
1577	Bihar and Eastern UP	4.13	6.01437	1.88437
1578	Bihar and Eastern UP	4.13	6.01437	1.88437
1579	Bihar and Eastern UP	4.13	6.01437	1.88437
1580	Bihar and Eastern UP	4.13	6.01437	1.88437
1581	Bihar and Eastern UP	4.13	6.01437	1.88437
1582	Bihar and Eastern UP	4.13	6.01437	1.88437
1583	Bihar and Eastern UP	4.13	6.01437	1.88437
1584	Bihar and Eastern UP	4.12	6.01437	1.89437
1585	Bihar and Eastern UP	4.12	6.01437	1.89437
1586	Bihar and Eastern UP	4.12	6.01437	1.89437
1587	Bihar and Eastern UP	4.12	6.01437	1.89437
1588	Bihar and Eastern UP	4.12	6.01437	1.89437
1589	Bihar and Eastern UP	4.12	6.01437	1.89437
1590	Bihar and Eastern UP	4.12	6.01437	1.89437
1591	Bihar and Eastern UP	4.12	6.01437	1.89437
1592	Bihar and Eastern UP	4.12	6.01437	1.89437
1593	Bihar and Eastern UP	4.12	6.01437	1.89437
1594	Bihar and Eastern UP	4.12	6.01437	1.89437
1595	Bihar and Eastern UP	4.12	6.01437	1.89437
1596	Bihar and Eastern UP	4.07	6.01437	1.94437
1597	Bihar and Eastern UP	4.03	6.01437	1.98437
1598	Bihar and Eastern UP	4.03	6.01437	1.98437
1599	Bihar and Eastern UP	4.03	6.01437	1.98437
1600	Bihar and Eastern UP	4	6.01437	2.01437
1601	Bihar and Eastern UP	4	6.01437	2.01437
1602	Bihar and Eastern UP	4	6.01437	2.01437
1603	Bihar and Eastern UP	4	6.01437	2.01437
1604	Bihar and Eastern UP	4	6.01437	2.01437
1605	Bihar and Eastern UP	4	6.01437	2.01437
1606	Bihar and Eastern UP	3.99	6.01437	2.02437
1607	Bihar and Eastern UP	3.96	6.01437	2.05437
1608	Bihar and Eastern UP	3.93	6.01437	2.08437
1609	Bihar and Eastern UP	3.88	6.01437	2.13437
1610	Bihar and Eastern UP	3.88	6.01437	2.13437
1611	Bihar and Eastern UP	3.86	6.01437	2.15437
1612	Bihar and Eastern UP	3.85	6.01437	2.16437
1613	Bihar and Eastern UP	3.85	6.01437	2.16437
1614	Bihar and Eastern UP	3.85	6.01437	2.16437
1615	Bihar and Eastern UP	3.85	6.01437	2.16437
1616	Bihar and Eastern UP	3.85	6.01437	2.16437
1617	Bihar and Eastern UP	3.85	6.01437	2.16437
1618	Bihar and Eastern UP	3.85	6.01437	2.16437
1619	Bihar and Eastern UP	3.85	6.01437	2.16437
1620	Bihar and Eastern UP	3.85	6.01437	2.16437
1621	Bihar and Eastern UP	3.85	6.01437	2.16437
1622	Bihar and Eastern UP	3.85	6.01437	2.16437
1623	Bihar and Eastern UP	3.85	6.01437	2.16437
1624	Bihar and Eastern UP	3.85	6.01437	2.16437
1625	Bihar and Eastern UP	3.85	6.01437	2.16437
1626	Bihar and Eastern UP	3.85	6.01437	2.16437
1627	Bihar and Eastern UP	3.85	6.01437	2.16437
1628	Bihar and Eastern UP	3.85	6.01437	2.16437
1629	Bihar and Eastern UP	3.85	6.01437	2.16437
1630	Bihar and Eastern UP	3.85	6.01437	2.16437
1631	Bihar and Eastern UP	3.85	6.01437	2.16437
1632	Bihar and Eastern UP	3.85	6.01437	2.16437
1633	Bihar and Eastern UP	3.85	6.01437	2.16437
1634	Bihar and Eastern UP	3.85	6.01437	2.16437
1635	Bihar and Eastern UP	3.85	6.01437	2.16437
1636	Bihar and Eastern UP	3.85	6.01437	2.16437
1637	Bihar and Eastern UP	3.85	6.01437	2.16437
1638	Bihar and Eastern UP	3.85	6.01437	2.16437
1639	Bihar and Eastern UP	3.78	6.01437	2.23437
1640	Bihar and Eastern UP	3.78	6.01437	2.23437
1641	Bihar and Eastern UP	3.78	6.01437	2.23437
1642	Bihar and Eastern UP	3.74	6.01437	2.27437
1643	Bihar and Eastern UP	3.68	6.01437	2.33437
1644	Bihar and Eastern UP	3.67	6.01437	2.34437
1645	Bihar and Eastern UP	3.67	6.01437	2.34437
1646	Bihar and Eastern UP	3.67	6.01437	2.34437
1647	Bihar and Eastern UP	3.63	6.01437	2.38437
1648	Bihar and Eastern UP	3.58	6.01437	2.43437
1649	Bihar and Eastern UP	3.58	6.01437	2.43437
1650	Bihar and Eastern UP	3.58	6.01437	2.43437
1651	Bihar and Eastern UP	3.58	6.01437	2.43437
1652	Bihar and Eastern UP	3.57	6.01437	2.44437
1653	Bihar and Eastern UP	3.57	6.01437	2.44437
1654	Bihar and Eastern UP	3.57	6.01437	2.44437
1655	Bihar and Eastern UP	3.57	6.01437	2.44437
1656	Bihar and Eastern UP	3.54	6.01437	2.47437
1657	Bihar and Eastern UP	3.53	6.01437	2.48437
1658	Bihar and Eastern UP	3.5	6.01437	2.51437
1659	Bihar and Eastern UP	3.44	6.01437	2.57437
1660	Bihar and Eastern UP	3.44	6.01437	2.57437
1661	Bihar and Eastern UP	3.44	6.01437	2.57437
1662	Bihar and Eastern UP	3.41	6.01437	2.60437
1663	Bihar and Eastern UP	3.37	6.01437	2.64437
1664	Bihar and Eastern UP	3.31	6.01437	2.70437
1665	Bihar and Eastern UP	3.31	6.01437	2.70437
1666	Bihar and Eastern UP	3.31	6.01437	2.70437
1667	Bihar and Eastern UP	3.31	6.01437	2.70437
1668	Bihar and Eastern UP	3.31	6.01437	2.70437
1669	Bihar and Eastern UP	3.31	6.01437	2.70437
1670	Bihar and Eastern UP	3.31	6.01437	2.70437
1671	Bihar and Eastern UP	3.31	6.01437	2.70437
1672	Bihar and Eastern UP	3.31	6.01437	2.70437
1673	Bihar and Eastern UP	3.31	6.01437	2.70437
1674	Bihar and Eastern UP	3.3	6.01437	2.71437
1675	Bihar and Eastern UP	3.3	6.01437	2.71437
1676	Bihar and Eastern UP	3.3	6.01437	2.71437
1677	Bihar and Eastern UP	3.3	6.01437	2.71437
1678	Bihar and Eastern UP	3.3	6.01437	2.71437
1679	Bihar and Eastern UP	3.3	6.01437	2.71437
1680	Bihar and Eastern UP	3.3	6.01437	2.71437
1681	Bihar and Eastern UP	3.3	6.01437	2.71437
1682	Bihar and Eastern UP	3.3	6.01437	2.71437
1683	Bihar and Eastern UP	3.3	6.01437	2.71437
1684	Bihar and Eastern UP	3.3	6.01437	2.71437
1685	Bihar and Eastern UP	3.3	6.01437	2.71437
1686	Bihar and Eastern UP	3.3	6.01437	2.71437
1687	Bihar and Eastern UP	3.3	6.01437	2.71437
1688	Bihar and Eastern UP	3.3	6.01437	2.71437
1689	Bihar and Eastern UP	3.3	6.01437	2.71437
1690	Bihar and Eastern UP	3.3	6.01437	2.71437
1691	Bihar and Eastern UP	3.3	6.01437	2.71437
1692	Bihar and Eastern UP	3.3	6.01437	2.71437
1693	Bihar and Eastern UP	3.3	6.01437	2.71437
1694	Bihar and Eastern UP	3.2	6.01437	2.81437
1695	Bihar and Eastern UP	3.2	6.01437	2.81437
1696	Bihar and Eastern UP	3.2	6.01437	2.81437
1697	Bihar and Eastern UP	3.2	6.01437	2.81437
1698	Bihar and Eastern UP	3.19	6.01437	2.82437
1699	Bihar and Eastern UP	3.13	6.01437	2.88437
1700	Bihar and Eastern UP	3.13	6.01437	2.88437
1701	Bihar and Eastern UP	3.12	6.01437	2.89437
1702	Bihar and Eastern UP	3.09	6.01437	2.92437
1703	Bihar and Eastern UP	3.08	6.01437	2.93437
1704	Bihar and Eastern UP	3.03	6.01437	2.98437
1705	Bihar and Eastern UP	3.03	6.01437	2.98437
1706	Bihar and Eastern UP	3.02	6.01437	2.99437
1707	Bihar and Eastern UP	3.01	6.01437	3.00437
1708	Bihar and Eastern UP	3	6.01437	3.01437
1709	Bihar and Eastern UP	2.97	6.01437	3.04437
1710	Bihar and Eastern UP	2.92	6.01437	3.09437
1711	Bihar and Eastern UP	2.89	6.01437	3.12437
1712	Bihar and Eastern UP	2.89	6.01437	3.12437
1713	Bihar and Eastern UP	2.86	6.01437	3.15437
1714	Bihar and Eastern UP	2.83	6.01437	3.18437
1715	Bihar and Eastern UP	2.78	6.01437	3.23437
1716	Bihar and Eastern UP	2.76	6.01437	3.25437
1717	Bihar and Eastern UP	2.75	6.01437	3.26437
1718	Bihar and Eastern UP	2.75	6.01437	3.26437
1719	Bihar and Eastern UP	2.75	6.01437	3.26437
1720	Bihar and Eastern UP	2.75	6.01437	3.26437
1721	Bihar and Eastern UP	2.75	6.01437	3.26437
1722	Bihar and Eastern UP	2.75	6.01437	3.26437
1723	Bihar and Eastern UP	2.75	6.01437	3.26437
1724	Bihar and Eastern UP	2.75	6.01437	3.26437
1725	Bihar and Eastern UP	2.75	6.01437	3.26437
1726	Bihar and Eastern UP	2.75	6.01437	3.26437
1727	Bihar and Eastern UP	2.75	6.01437	3.26437
1728	Bihar and Eastern UP	2.75	6.01437	3.26437
1729	Bihar and Eastern UP	2.64	6.01437	3.37437
1730	Bihar and Eastern UP	2.64	6.01437	3.37437
1731	Bihar and Eastern UP	2.54	6.01437	3.47437
1732	Bihar and Eastern UP	2.53	6.01437	3.48437
1733	Bihar and Eastern UP	2.52	6.01437	3.49437
1734	Bihar and Eastern UP	2.51	6.01437	3.50437
1735	Bihar and Eastern UP	2.48	6.01437	3.53437
1736	Bihar and Eastern UP	2.48	6.01437	3.53437
1737	Bihar and Eastern UP	2.48	6.01437	3.53437
1738	Bihar and Eastern UP	2.48	6.01437	3.53437
1739	Bihar and Eastern UP	2.48	6.01437	3.53437
1740	Bihar and Eastern UP	2.47	6.01437	3.54437
1741	Bihar and Eastern UP	2.47	6.01437	3.54437
1742	Bihar and Eastern UP	2.47	6.01437	3.54437
1743	Bihar and Eastern UP	2.47	6.01437	3.54437
1744	Bihar and Eastern UP	2.42	6.01437	3.59437
1745	Bihar and Eastern UP	2.42	6.01437	3.59437
1746	Bihar and Eastern UP	2.42	6.01437	3.59437
1747	Bihar and Eastern UP	2.42	6.01437	3.59437
1748	Bihar and Eastern UP	2.41	6.01437	3.60437
1749	Bihar and Eastern UP	2.38	6.01437	3.63437
1750	Bihar and Eastern UP	2.37	6.01437	3.64437
1751	Bihar and Eastern UP	2.36	6.01437	3.65437
1752	Bihar and Eastern UP	2.36	6.01437	3.65437
1753	Bihar and Eastern UP	2.31	6.01437	3.70437
1754	Bihar and Eastern UP	2.31	6.01437	3.70437
1755	Bihar and Eastern UP	2.29	6.01437	3.72437
1756	Bihar and Eastern UP	2.2	6.01437	3.81437
1757	Bihar and Eastern UP	2.2	6.01437	3.81437
1758	Bihar and Eastern UP	2.2	6.01437	3.81437
1759	Bihar and Eastern UP	2.2	6.01437	3.81437
1760	Bihar and Eastern UP	2.2	6.01437	3.81437
1761	Bihar and Eastern UP	2.2	6.01437	3.81437
1762	Bihar and Eastern UP	2.2	6.01437	3.81437
1763	Bihar and Eastern UP	2.2	6.01437	3.81437
1764	Bihar and Eastern UP	2.2	6.01437	3.81437
1765	Bihar and Eastern UP	2.2	6.01437	3.81437
1766	Bihar and Eastern UP	2.2	6.01437	3.81437
1767	Bihar and Eastern UP	2.2	6.01437	3.81437
1768	Bihar and Eastern UP	2.2	6.01437	3.81437
1769	Bihar and Eastern UP	2.2	6.01437	3.81437
1770	Bihar and Eastern UP	2.2	6.01437	3.81437
1771	Bihar and Eastern UP	2.2	6.01437	3.81437
1772	Bihar and Eastern UP	2.13	6.01437	3.88437
1773	Bihar and Eastern UP	2.11	6.01437	3.90437
1774	Bihar and Eastern UP	2.09	6.01437	3.92437
1775	Bihar and Eastern UP	2.03	6.01437	3.98437
1776	Bihar and Eastern UP	1.98	6.01437	4.03437
1777	Bihar and Eastern UP	1.98	6.01437	4.03437
1778	Bihar and Eastern UP	1.98	6.01437	4.03437
1779	Bihar and Eastern UP	1.97	6.01437	4.04437
1780	Bihar and Eastern UP	1.93	6.01437	4.08437
1781	Bihar and Eastern UP	1.92	6.01437	4.09437
1782	Bihar and Eastern UP	1.92	6.01437	4.09437
1783	Bihar and Eastern UP	1.89	6.01437	4.12437
1784	Bihar and Eastern UP	1.83	6.01437	4.18437
1785	Bihar and Eastern UP	1.83	6.01437	4.18437
1786	Bihar and Eastern UP	1.82	6.01437	4.19437
1787	Bihar and Eastern UP	1.78	6.01437	4.23437
1788	Bihar and Eastern UP	1.76	6.01437	4.25437
1789	Bihar and Eastern UP	1.66	6.01437	4.35437
1790	Bihar and Eastern UP	1.65	6.01437	4.36437
1791	Bihar and Eastern UP	1.65	6.01437	4.36437
1792	Bihar and Eastern UP	1.65	6.01437	4.36437
1793	Bihar and Eastern UP	1.65	6.01437	4.36437
1794	Bihar and Eastern UP	1.65	6.01437	4.36437
1795	Bihar and Eastern UP	1.65	6.01437	4.36437
1796	Bihar and Eastern UP	1.65	6.01437	4.36437
1797	Bihar and Eastern UP	1.65	6.01437	4.36437
1798	Bihar and Eastern UP	1.65	6.01437	4.36437
1799	Bihar and Eastern UP	1.65	6.01437	4.36437
1800	Bihar and Eastern UP	1.54	6.01437	4.47437
1801	Bihar and Eastern UP	1.48	6.01437	4.53437
1802	Bihar and Eastern UP	1.43	6.01437	4.58437
1803	Bihar and Eastern UP	1.38	6.01437	4.63437
1804	Bihar and Eastern UP	1.21	6.01437	4.80437
1805	Bihar and Eastern UP	2	6.01437	4.01437
1806	Bihar and Eastern UP	4.8	6.01437	1.21437
1807	Bihar and Eastern UP	5.33	6.01437	0.684372
1808	Bihar and Eastern UP	6	6.01437	0.0143723
1809	Bihar and Eastern UP	6.75	6.01437	0
1810	Bihar and Eastern UP	5.25	6.01437	0.764372
1811	Bihar and Eastern UP	6.56	6.01437	0
1812	Bihar and Eastern UP	6.56	6.01437	0
1813	Bihar and Eastern UP	6.41	6.01437	0
1814	Bihar and Eastern UP	5.33	6.01437	0.684372
1815	Bihar and Eastern UP	6.4	6.01437	0
1816	Bihar and Eastern UP	5.19	6.01437	0.824372
1817	Bihar and Eastern UP	6.39	6.01437	0
1818	Bihar and Eastern UP	6.39	6.01437	0
1819	Bihar and Eastern UP	6.39	6.01437	0
1820	Bihar and Eastern UP	6.32	6.01437	0
1821	Bihar and Eastern UP	6.29	6.01437	0
1822	Bihar and Eastern UP	6.25	6.01437	0
1823	Bihar and Eastern UP	6.25	6.01437	0
1824	Bihar and Eastern UP	6.25	6.01437	0
1825	Bihar and Eastern UP	6.23	6.01437	0
1826	Bihar and Eastern UP	6.13	6.01437	0
1827	Bihar and Eastern UP	6.09	6.01437	0
1828	Bihar and Eastern UP	6.04	6.01437	0
1829	Bihar and Eastern UP	6.01	6.01437	0.00437231
1830	Bihar and Eastern UP	6.01	6.01437	0.00437231
1831	Bihar and Eastern UP	6.01	6.01437	0.00437231
1832	Bihar and Eastern UP	6.01	6.01437	0.00437231
1833	Bihar and Eastern UP	6.01	6.01437	0.00437231
1834	Bihar and Eastern UP	6.01	6.01437	0.00437231
1835	Bihar and Eastern UP	6.01	6.01437	0.00437231
1836	Bihar and Eastern UP	6.01	6.01437	0.00437231
1837	Bihar and Eastern UP	6.01	6.01437	0.00437231
1838	Bihar and Eastern UP	6.01	6.01437	0.00437231
1839	Bihar and Eastern UP	6	6.01437	0.0143723
1840	Bihar and Eastern UP	6	6.01437	0.0143723
1841	Bihar and Eastern UP	6	6.01437	0.0143723
1842	Bihar and Eastern UP	6	6.01437	0.0143723
1843	Bihar and Eastern UP	6	6.01437	0.0143723
1844	Bihar and Eastern UP	6	6.01437	0.0143723
1845	Bihar and Eastern UP	5.99	6.01437	0.0243723
1846	Bihar and Eastern UP	5.99	6.01437	0.0243723
1847	Bihar and Eastern UP	5.83	6.01437	0.184372
1848	Bihar and Eastern UP	5.8	6.01437	0.214372
1849	Bihar and Eastern UP	5.8	6.01437	0.214372
1850	Bihar and Eastern UP	5.75	6.01437	0.264372
1851	Bihar and Eastern UP	5.75	6.01437	0.264372
1852	Bihar and Eastern UP	5.75	6.01437	0.264372
1853	Bihar and Eastern UP	5.75	6.01437	0.264372
1854	Bihar and Eastern UP	5.75	6.01437	0.264372
1855	Bihar and Eastern UP	5.75	6.01437	0.264372
1856	Bihar and Eastern UP	5.75	6.01437	0.264372
1857	Bihar and Eastern UP	5.63	6.01437	0.384372
1858	Bihar and Eastern UP	5.63	6.01437	0.384372
1859	Bihar and Eastern UP	5.62	6.01437	0.394372
1860	Bihar and Eastern UP	5.62	6.01437	0.394372
1861	Bihar and Eastern UP	5.62	6.01437	0.394372
1862	Bihar and Eastern UP	5.62	6.01437	0.394372
1863	Bihar and Eastern UP	5.62	6.01437	0.394372
1864	Bihar and Eastern UP	5.61	6.01437	0.404372
1865	Bihar and Eastern UP	5.61	6.01437	0.404372
1866	Bihar and Eastern UP	3.99	6.01437	2.02437
1867	Bihar and Eastern UP	5.59	6.01437	0.424372
1868	Bihar and Eastern UP	5.59	6.01437	0.424372
1869	Bihar and Eastern UP	5.59	6.01437	0.424372
1870	Bihar and Eastern UP	5.5	6.01437	0.514372
1871	Bihar and Eastern UP	5.44	6.01437	0.574372
1872	Bihar and Eastern UP	5.41	6.01437	0.604372
1873	Bihar and Eastern UP	5.41	6.01437	0.604372
1874	Bihar and Eastern UP	5.41	6.01437	0.604372
1875	Bihar and Eastern UP	5.41	6.01437	0.604372
1876	Bihar and Eastern UP	5.41	6.01437	0.604372
1877	Bihar and Eastern UP	5.41	6.01437	0.604372
1878	Bihar and Eastern UP	5.41	6.01437	0.604372
1879	Bihar and Eastern UP	5.41	6.01437	0.604372
1880	Bihar and Eastern UP	5.41	6.01437	0.604372
1881	Bihar and Eastern UP	5.41	6.01437	0.604372
1882	Bihar and Eastern UP	5.41	6.01437	0.604372
1883	Bihar and Eastern UP	5.41	6.01437	0.604372
1884	Bihar and Eastern UP	5.4	6.01437	0.614372
1885	Bihar and Eastern UP	5.4	6.01437	0.614372
1886	Bihar and Eastern UP	5.37	6.01437	0.644372
1887	Bihar and Eastern UP	5.35	6.01437	0.664372
1888	Bihar and Eastern UP	5.33	6.01437	0.684372
1889	Bihar and Eastern UP	5.33	6.01437	0.684372
1890	Bihar and Eastern UP	4.79	6.01437	1.22437
1891	Bihar and Eastern UP	5.17	6.01437	0.844372
1892	Bihar and Eastern UP	5.17	6.01437	0.844372
1893	Bihar and Eastern UP	5.07	6.01437	0.944372
1894	Bihar and Eastern UP	5.07	6.01437	0.944372
1895	Bihar and Eastern UP	5.07	6.01437	0.944372
1896	Bihar and Eastern UP	5.03	6.01437	0.984372
1897	Bihar and Eastern UP	5	6.01437	1.01437
1898	Bihar and Eastern UP	5	6.01437	1.01437
1899	Bihar and Eastern UP	5	6.01437	1.01437
1900	Bihar and Eastern UP	5	6.01437	1.01437
1901	Bihar and Eastern UP	5	6.01437	1.01437
1902	Bihar and Eastern UP	5	6.01437	1.01437
1903	Bihar and Eastern UP	5	6.01437	1.01437
1904	Bihar and Eastern UP	5	6.01437	1.01437
1905	Bihar and Eastern UP	5	6.01437	1.01437
1906	Bihar and Eastern UP	5	6.01437	1.01437
1907	Bihar and Eastern UP	5	6.01437	1.01437
1908	Bihar and Eastern UP	4.99	6.01437	1.02437
1909	Bihar and Eastern UP	4.81	6.01437	1.20437
1910	Bihar and Eastern UP	4.81	6.01437	1.20437
1911	Bihar and Eastern UP	4.81	6.01437	1.20437
1912	Bihar and Eastern UP	4.81	6.01437	1.20437
1913	Bihar and Eastern UP	4.81	6.01437	1.20437
1914	Bihar and Eastern UP	4.81	6.01437	1.20437
1915	Bihar and Eastern UP	4.81	6.01437	1.20437
1916	Bihar and Eastern UP	4.81	6.01437	1.20437
1917	Bihar and Eastern UP	4.81	6.01437	1.20437
1918	Bihar and Eastern UP	4.81	6.01437	1.20437
1919	Bihar and Eastern UP	4.8	6.01437	1.21437
1920	Bihar and Eastern UP	4.8	6.01437	1.21437
1921	Bihar and Eastern UP	4.8	6.01437	1.21437
1922	Bihar and Eastern UP	3	6.01437	3.01437
1923	Bihar and Eastern UP	4.8	6.01437	1.21437
1924	Bihar and Eastern UP	4.8	6.01437	1.21437
1925	Bihar and Eastern UP	4.79	6.01437	1.22437
1926	Bihar and Eastern UP	4.79	6.01437	1.22437
1927	Bihar and Eastern UP	4.79	6.01437	1.22437
1928	Bihar and Eastern UP	4.79	6.01437	1.22437
1929	Bihar and Eastern UP	4.79	6.01437	1.22437
1930	Bihar and Eastern UP	4.79	6.01437	1.22437
1931	Bihar and Eastern UP	4.79	6.01437	1.22437
1932	Bihar and Eastern UP	4.79	6.01437	1.22437
1933	Bihar and Eastern UP	4.79	6.01437	1.22437
1934	Bihar and Eastern UP	4.79	6.01437	1.22437
1935	Bihar and Eastern UP	4.79	6.01437	1.22437
1936	Bihar and Eastern UP	4.79	6.01437	1.22437
1937	Bihar and Eastern UP	4.79	6.01437	1.22437
1938	Bihar and Eastern UP	4.79	6.01437	1.22437
1939	Bihar and Eastern UP	4.79	6.01437	1.22437
1940	Bihar and Eastern UP	4.79	6.01437	1.22437
1941	Bihar and Eastern UP	4.79	6.01437	1.22437
1942	Bihar and Eastern UP	4.79	6.01437	1.22437
1943	Bihar and Eastern UP	4.79	6.01437	1.22437
1944	Bihar and Eastern UP	4.79	6.01437	1.22437
1945	Bihar and Eastern UP	4.79	6.01437	1.22437
1946	Bihar and Eastern UP	4.79	6.01437	1.22437
1947	Bihar and Eastern UP	4.79	6.01437	1.22437
1948	Bihar and Eastern UP	4.79	6.01437	1.22437
1949	Bihar and Eastern UP	4.79	6.01437	1.22437
1950	Bihar and Eastern UP	4.79	6.01437	1.22437
1951	Bihar and Eastern UP	4.79	6.01437	1.22437
1952	Bihar and Eastern UP	4.79	6.01437	1.22437
1953	Bihar and Eastern UP	4.79	6.01437	1.22437
1954	Bihar and Eastern UP	4.73	6.01437	1.28437
1955	Bihar and Eastern UP	4.72	6.01437	1.29437
1956	Bihar and Eastern UP	4.69	6.01437	1.32437
1957	Bihar and Eastern UP	4.68	6.01437	1.33437
1958	Bihar and Eastern UP	4.67	6.01437	1.34437
1959	Bihar and Eastern UP	4.67	6.01437	1.34437
1960	Bihar and Eastern UP	4.67	6.01437	1.34437
1961	Bihar and Eastern UP	4.61	6.01437	1.40437
1962	Bihar and Eastern UP	4.6	6.01437	1.41437
1963	Bihar and Eastern UP	4.6	6.01437	1.41437
1964	Bihar and Eastern UP	4.6	6.01437	1.41437
1965	Bihar and Eastern UP	4.6	6.01437	1.41437
1966	Bihar and Eastern UP	4.51	6.01437	1.50437
1967	Bihar and Eastern UP	4.51	6.01437	1.50437
1968	Bihar and Eastern UP	4.51	6.01437	1.50437
1969	Bihar and Eastern UP	4.5	6.01437	1.51437
1970	Bihar and Eastern UP	4.5	6.01437	1.51437
1971	Bihar and Eastern UP	4.5	6.01437	1.51437
1972	Bihar and Eastern UP	4.5	6.01437	1.51437
1973	Bihar and Eastern UP	4.5	6.01437	1.51437
1974	Bihar and Eastern UP	4.5	6.01437	1.51437
1975	Bihar and Eastern UP	4.5	6.01437	1.51437
1976	Bihar and Eastern UP	4.5	6.01437	1.51437
1977	Bihar and Eastern UP	4.5	6.01437	1.51437
1978	Bihar and Eastern UP	4.39	6.01437	1.62437
1979	Bihar and Eastern UP	4.39	6.01437	1.62437
1980	Bihar and Eastern UP	4.39	6.01437	1.62437
1981	Bihar and Eastern UP	4.38	6.01437	1.63437
1982	Bihar and Eastern UP	4.38	6.01437	1.63437
1983	Bihar and Eastern UP	4.38	6.01437	1.63437
1984	Bihar and Eastern UP	4.38	6.01437	1.63437
1985	Bihar and Eastern UP	4.37	6.01437	1.64437
1986	Bihar and Eastern UP	4.37	6.01437	1.64437
1987	Bihar and Eastern UP	4.37	6.01437	1.64437
1988	Bihar and Eastern UP	4.37	6.01437	1.64437
1989	Bihar and Eastern UP	4.37	6.01437	1.64437
1990	Bihar and Eastern UP	4.34	6.01437	1.67437
1991	Bihar and Eastern UP	4.33	6.01437	1.68437
1992	Bihar and Eastern UP	4.31	6.01437	1.70437
1993	Bihar and Eastern UP	4.31	6.01437	1.70437
1994	Bihar and Eastern UP	4.3	6.01437	1.71437
1995	Bihar and Eastern UP	4.27	6.01437	1.74437
1996	Bihar and Eastern UP	4.27	6.01437	1.74437
1997	Bihar and Eastern UP	4.25	6.01437	1.76437
1998	Bihar and Eastern UP	4.25	6.01437	1.76437
[truncated: 13,688 more rows]

## Sheet: Figure 2
Ygap_cat is vategoty of yield gap and Ygap is yield gap in t/ha															Ygap_irri is yield gap due to irrigation in t/ha, Yld_gap_N_after_irri is yield gap due to N in t/ha.
The data of this sheet is compatible with script_4
Andhra Pradesh			Chattisgarh			Jharkhand			Odisha			West Bengal			Bihar and Eastern Uttar Pradesh
Ygap_cat	Ygap		Ygap_cat	Ygap		Ygap_cat	Ygap		Ygap_cat	Ygap		Ygap_cat	Ygap		Ygap_irri	Yld_gap_N_after_irri	Ygap_N_irri
Yg2(Sowing+N)	0.0858799		Yg2(N+P)	0		Yg2(Variety+N)	0		Yg1(N)	0		Yg2(Irrigation+K)	0.294504		0.015473	0.223342	0.238815
Yg2(Sowing+N)	0.0432184		Yg2(N+P)	0		Yg2(Variety+N)	0.0897326		Yg1(N)	0		Yg2(Irrigation+K)	0.373485		0.719965	0.122583	0.842548
Yg2(Sowing+N)	0.0332945		Yg2(N+P)	0.00361491		Yg2(Variety+N)	0		Yg1(N)	0		Yg2(Irrigation+K)	0.204186		0.221746	0.126674	0.34842
Yg2(Sowing+N)	0.0678763		Yg2(N+P)	0.0194468		Yg2(Variety+N)	0.0642274		Yg1(N)	0		Yg2(Irrigation+K)	0.171274		0	0.16852	0.16852
Yg2(Sowing+N)	0.0332945		Yg2(N+P)	0		Yg2(Variety+N)	0		Yg1(N)	0		Yg2(Irrigation+K)	0.347293		0.135144	0.0765799	0.211724
Yg2(Sowing+N)	0.0291803		Yg2(N+P)	0.105321		Yg2(Variety+N)	0.137548		Yg1(N)	0		Yg2(Irrigation+K)	0.273014		0.391662	0.0512464	0.442909
Yg2(Sowing+N)	0.00310247		Yg2(N+P)	0.0425664		Yg2(Variety+N)	0		Yg1(N)	0		Yg2(Irrigation+K)	0.0340923		0.156759	0.0689415	0.2257
Yg2(Sowing+N)	0.0392885		Yg2(N+P)	0.0662708		Yg2(Variety+N)	0		Yg1(N)	0		Yg2(Irrigation+K)	0.158131		0.39919	0.0793702	0.47856
Yg2(Sowing+N)	0.0291803		Yg2(N+P)	0.0889857		Yg2(Variety+N)	0.115195		Yg1(N)	0		Yg2(Irrigation+K)	0.159701		0	0.00392246	0.00392246
Yg2(Sowing+N)	0.0906271		Yg2(N+P)	0.0889857		Yg2(Variety+N)	0		Yg1(N)	0		Yg2(Irrigation+K)	0.221863		0	0	0
Yg2(Sowing+N)	0.0291803		Yg2(N+P)	0.00437086		Yg2(Variety+N)	0		Yg1(N)	0		Yg2(Irrigation+K)	0.0687385		0.11822	0.0359908	0.15421
Yg2(Sowing+N)	0.0291803		Yg2(N+P)	0.0531539		Yg2(Variety+N)	0		Yg1(N)	0		Yg2(Irrigation+K)	0.279982		0	0.0439314	0.0439314
Yg2(Sowing+N)	0.0332945		Yg2(N+P)	0.0908454		Yg2(Variety+N)	0		Yg1(N)	0		Yg2(Irrigation+K)	0.132784		0	0.202668	0.202668
Yg2(Sowing+N)	0.079882		Yg2(N+P)	0.0442767		Yg2(Variety+N)	0		Yg1(N)	0		Yg2(Irrigation+K)	0.165922		0	0.146501	0.146501
Yg2(Sowing+N)	0.0397993		Yg2(N+P)	0.00885376		Yg2(Variety+N)	0		Yg1(N)	0		Yg2(Irrigation+K)	0.223689		0	0.121067	0.121067
Yg2(Sowing+N)	0.0326994		Yg2(N+P)	0		Yg2(Variety+N)	0.0956964		Yg1(N)	0.00162248		Yg2(Irrigation+K)	0.28667		0	0.160314	0.160314
Yg2(Sowing+N)	0.0332945		Yg2(N+P)	0.0379196		Yg2(Variety+N)	0.091334		Yg1(N)	0		Yg2(Irrigation+K)	0.158637		0	0.142311	0.142311
Yg2(Sowing+N)	0.0291803		Yg2(N+P)	0.119396		Yg2(Variety+N)	0.143134		Yg1(N)	0.0213233		Yg2(Irrigation+K)	0.246112		0	0.00340421	0.00340421
Yg2(Sowing+N)	0.0291803		Yg2(N+P)	0.119396		Yg2(Variety+N)	0.0777713		Yg1(N)	0.0600926		Yg2(Irrigation+K)	0.204812		0.0323495	0	0.0323495
Yg2(Sowing+N)	0.0678763		Yg2(N+P)	0.117835		Yg2(Variety+N)	0		Yg1(N)	0.082776		Yg2(Irrigation+K)	0.0393191		0	0	0
Yg2(Sowing+N)	0.0332945		Yg2(N+P)	0.00576056		Yg2(Variety+N)	0		Yg1(N)	0.0534979		Yg2(Irrigation+K)	0.493302		0	0.014862	0.014862
Yg2(Sowing+N)	0.057791		Yg2(N+P)	0		Yg2(Variety+N)	0.135902		Yg1(N)	0.0460436		Yg2(Irrigation+K)	0.306634		0.0106159	0.0588736	0.0694895
Yg2(Sowing+N)	0.0817384		Yg2(N+P)	0.056759		Yg2(Variety+N)	0		Yg1(N)	0		Yg2(Irrigation+K)	0.192874		0	0.109882	0.109882
Yg2(Sowing+N)	0.0553776		Yg2(N+P)	0.00960087		Yg2(Variety+N)	0.135902		Yg1(N)	0.00779557		Yg2(Irrigation+K)	0.169046		0.143935	0.0720668	0.216001
Yg2(Sowing+N)	0.0291803		Yg2(N+P)	0.0377772		Yg2(Variety+N)	0.214832		Yg1(N)	0		Yg2(Irrigation+K)	0.427793		0.437447	0.00577383	0.443221
Yg2(Sowing+N)	0.699271		Yg2(N+P)	0.125864		Yg2(Variety+N)	0		Yg1(N)	0.213344		Yg2(Irrigation+K)	0.199051		0.459302	0.218803	0.678105
Yg2(Sowing+N)	0.123147		Yg2(N+P)	0.00991475		Yg2(Variety+N)	0.178451		Yg1(N)	0.000367201		Yg2(Irrigation+K)	0.235296		0.358292	0.115951	0.474243
Yg2(Sowing+N)	0.0732464		Yg2(N+P)	0.355866		Yg2(Variety+N)	0.0406747		Yg1(N)	0		Yg2(Irrigation+K)	0.149502		0.321245	0	0.321245
Yg2(Sowing+N)	0.0276186		Yg2(N+P)	0.0764287		Yg2(Variety+N)	0.0875416		Yg1(N)	0		Yg2(Irrigation+K)	0.00975559		0	0.134827	0.134827
Yg2(Sowing+N)	0.0851492		Yg2(N+P)	0.0275132		Yg2(Variety+N)	0.138184		Yg1(N)	0.00452351		Yg2(Irrigation+K)	0.345521		0.051023	0.0785075	0.12953
Yg2(Sowing+N)	0.168025		Yg2(N+P)	0.0670113		Yg2(Variety+N)	0.0662057		Yg1(N)	0.00216706		Yg2(Irrigation+K)	0.180509		0.0207843	0.00801281	0.0287971
Yg2(Sowing+N)	0.0841101		Yg2(N+P)	0.0670113		Yg2(Variety+N)	0		Yg1(N)	0.0556223		Yg2(Irrigation+K)	0.00465853		0.0630143	0.0445293	0.107544
Yg2(Sowing+N)	0.0851492		Yg2(N+P)	0.0165854		Yg2(Variety+N)	0		Yg1(N)	0		Yg2(Irrigation+K)	0.0115264		0.00928175	0.138518	0.1478
Yg2(Sowing+N)	0.0851492		Yg2(N+P)	0.147853		Yg2(Variety+N)	0		Yg1(N)	0		Yg2(Irrigation+K)	0.319347		0	0.137467	0.137467
Yg2(Sowing+N)	0.134168		Yg2(N+P)	0.126069		Yg2(Variety+N)	0		Yg1(N)	0		Yg2(Irrigation+K)	0.330973		0	0.198171	0.198171
Yg2(Sowing+N)	0.0710064		Yg2(N+P)	0.102614		Yg2(Variety+N)	0		Yg1(N)	0.00691963		Yg2(Irrigation+K)	0.26505		0	0.188661	0.188661
Yg2(Sowing+N)	0.15568		Yg2(N+P)	0.147853		Yg2(Variety+N)	0		Yg1(N)	0.0197185		Yg2(Irrigation+K)	0.360213		0	0.105489	0.105489
Yg2(Sowing+N)	0.0891367		Yg2(N+P)	0.126069		Yg2(Variety+N)	0		Yg1(N)	0		Yg2(Irrigation+K)	0.36018		0	0.0197593	0.0197593
Yg2(Sowing+N)	0.165184		Yg2(N+P)	0.102614		Yg2(Variety+N)	0		Yg1(N)	0		Yg2(Irrigation+K)	0.401052		0	0.0909071	0.0909071
Yg2(Sowing+N)	0.565622		Yg2(N+P)	0.164287		Yg2(Variety+N)	0		Yg1(N)	0.16959		Yg2(Irrigation+K)	0.297795		0	0.0620083	0.0620083
Yg2(Sowing+N)	0.411746		Yg2(N+P)	0.250153		Yg2(Variety+N)	0		Yg1(N)	0		Yg2(Irrigation+K)	0.288129		0	0.114363	0.114363
Yg2(Sowing+N)	0.104969		Yg2(N+P)	0.133093		Yg2(Variety+N)	0		Yg1(N)	0.0088551		Yg2(Irrigation+K)	0.434724		0	0.138431	0.138431
Yg2(Sowing+N)	0.088511		Yg2(N+P)	0.00307277		Yg2(Variety+N)	0.44093		Yg1(N)	0.00192077		Yg2(Irrigation+K)	0.344192		0	0.11899	0.11899
Yg2(Sowing+N)	0.0889648		Yg2(N+P)	0.0374204		Yg2(Variety+N)	0		Yg1(N)	0.00277037		Yg2(Irrigation+K)	0.435662		0	0.172724	0.172724
Yg2(Sowing+N)	0.677392		Yg2(N+P)	0.0503672		Yg2(Variety+N)	0		Yg1(N)	0.0304301		Yg2(Irrigation+K)	0.243177		0	0.190536	0.190536
Yg2(Sowing+N)	0.495191		Yg2(N+P)	0.158222		Yg2(Variety+N)	0		Yg1(N)	0.178534		Yg2(Irrigation+K)	0.455859		0	0.324767	0.324767
Yg2(Sowing+N)	0.560703		Yg2(N+P)	0.126008		Yg2(Variety+N)	0		Yg1(N)	0		Yg2(Irrigation+K)	0.327195		0.413221	0.108898	0.522118
Yg2(Sowing+N)	0.0797858		Yg2(N+P)	0.0350435		Yg2(Variety+N)	0		Yg1(N)	0.00187083		Yg2(Irrigation+K)	0.30104		0.156791	0.00927276	0.166064
Yg2(Sowing+N)	0.00618799		Yg2(N+P)	0.0193847		Yg2(Variety+N)	0		Yg1(N)	0.0966745		Yg2(Irrigation+K)	0.304209		0.11064	0.0920019	0.202642
Yg2(Sowing+N)	0.0904437		Yg2(N+P)	0.020928		Yg2(Variety+N)	0		Yg1(N)	0.0353199		Yg2(Irrigation+K)	0.280625		0.061888	0.231125	0.293013
Yg2(Sowing+N)	0.0740588		Yg2(N+P)	0.0661726		Yg2(Variety+N)	0		Yg1(N)	0.00118688		Yg2(Irrigation+K)	0.26842		0.17263	0.0107873	0.183417
Yg2(Sowing+N)	0.102581		Yg2(N+P)	0.079784		Yg2(Variety+N)	0		Yg1(N)	0.168885		Yg2(Irrigation+K)	0.00916626		0.359532	0.24178	0.601312
Yg2(Sowing+N)	0.116624		Yg2(N+P)	0.0935752		Yg2(Variety+N)	0		Yg1(N)	0		Yg2(Irrigation+K)	0.525049		0.0250939	0.0242839	0.0493778
Yg2(Sowing+N)	0.110422		Yg2(N+P)	0.0606324		Yg2(Variety+N)	0		Yg1(N)	0.0187119		Yg2(Irrigation+K)	0.458285		0.111696	0.129152	0.240849
Yg2(Sowing+N)	0.353907		Yg2(N+P)	0.306741		Yg2(Variety+N)	0		Yg1(N)	0		Yg2(Irrigation+K)	0.410915		0.136258	0.0638147	0.200073
Yg2(Sowing+N)	0.104631		Yg2(N+P)	0.0566708		Yg2(Variety+N)	0		Yg1(N)	0		Yg2(Irrigation+K)	0		0.183853	0.0175634	0.201416
Yg2(Sowing+N)	0.119164		Yg2(N+P)	0.0820775		Yg2(Variety+N)	0.433504		Yg1(N)	0.0550968		Yg2(Irrigation+K)	0.387034		0.110916	0.154242	0.265158
Yg2(Sowing+N)	0.0595405		Yg2(N+P)	0.0735122		Yg2(Variety+N)	0.334369		Yg1(N)	0.0323167		Yg2(Irrigation+K)	0.0469827		0.00971186	0.103192	0.112904
Yg2(Sowing+N)	0.0877512		Yg2(N+P)	0.0735122		Yg2(Variety+N)	0		Yg1(N)	0		Yg2(Irrigation+K)	0.37696		0.01778	0.0620224	0.0798024
Yg2(Sowing+N)	0.0366086		Yg2(N+P)	0.027722		Yg2(Variety+N)	0		Yg1(N)	0.269122		Yg2(Irrigation+K)	0.0521236		0.0242189	0	0.0242189
Yg2(Sowing+N)	0.104553		Yg2(N+P)	0.0321891		Yg2(Variety+N)	0		Yg1(N)	0.0404405		Yg2(Irrigation+K)	0.152092		0.234387	0.238654	0.473041
Yg2(Sowing+N)	0.0758449		Yg2(N+P)	0.00519233		Yg2(Variety+N)	0.185282		Yg1(N)	0		Yg2(Irrigation+K)	0.0341166		0	0.244897	0.244897
Yg2(Sowing+N)	0.0745061		Yg2(N+P)	0.0414858		Yg2(Variety+N)	0.122471		Yg1(N)	0.00333913		Yg2(Irrigation+K)	0.00330839		0.00911143	0.0654232	0.0745346
Yg2(Sowing+N)	0.102868		Yg2(N+P)	0.0531957		Yg2(Variety+N)	0		Yg1(N)	0.0238426		Yg2(Irrigation+K)	0.0110069		0	0.0116288	0.0116288
Yg2(Sowing+N)	0.112527		Yg2(N+P)	0.0636172		Yg2(Variety+N)	0		Yg1(N)	0.409829		Yg2(Irrigation+K)	0.0392213		0	0.0621718	0.0621718
Yg2(Sowing+N)	0.104382		Yg2(N+P)	0.0636172		Yg2(Variety+N)	0		Yg1(N)	0.00391132		Yg2(Irrigation+K)	0.000368205		0	0.13194	0.13194
Yg2(Sowing+N)	0.0987826		Yg2(N+P)	0.0827383		Yg2(Variety+N)	0		Yg1(N)	0.0290987		Yg2(Irrigation+K)	0.0308968		0.325081	0.00947116	0.334552
Yg2(Sowing+N)	0.0974244		Yg2(N+P)	0.0543921		Yg2(Variety+N)	0.143431		Yg1(N)	0.000700166		Yg2(Irrigation+K)	0.011789		0.409383	0.0837569	0.49314
Yg2(Sowing+N)	0.0970722		Yg2(N+P)	0.0227882		Yg2(Variety+N)	0		Yg1(N)	0.070419		Yg2(Irrigation+K)	0.0394627		0.25504	0.190744	0.445784
Yg2(Sowing+N)	0.10433		Yg2(N+P)	0.060919		Yg2(Variety+N)	0		Yg1(N)	0.00732945		Yg2(Irrigation+K)	0.0141406		0.35027	0.127663	0.477933
Yg2(Sowing+N)	0.113899		Yg2(N+P)	0.060919		Yg2(Variety+N)	0		Yg1(N)	0.0205645		Yg2(Irrigation+K)	0.00356381		0.234593	0.239349	0.473942
Yg2(Sowing+N)	0.090207		Yg2(N+P)	0.282158		Yg2(Variety+N)	0		Yg1(N)	0.331534		Yg2(Irrigation+K)	0		0.66072	0.0354524	0.696172
Yg2(Sowing+N)	0.00298879		Yg2(N+P)	0.0993026		Yg2(Variety+N)	0		Yg1(N)	0.00187059		Yg2(Irrigation+K)	0		0.735417	0.084886	0.820303
Yg2(Sowing+N)	0.13352		Yg2(N+P)	0.105847		Yg2(Variety+N)	0		Yg1(N)	0.0220397		Yg2(Irrigation+K)	0.00161892		0.468372	0.0985946	0.566966
Yg2(Sowing+N)	0.0995411		Yg2(N+P)	0.314136		Yg2(Variety+N)	0		Yg1(N)	0		Yg2(Irrigation+K)	0.016728		0.192131	0.0779201	0.270051
Yg2(Sowing+N)	0.0828874		Yg2(N+P)	0.0860152		Yg2(Variety+N)	0		Yg1(N)	0.0321108		Yg2(Irrigation+K)	0.0620307		0.36661	0.10098	0.46759
Yg2(Sowing+N)	0.233598		Yg2(N+P)	0.0441622		Yg2(Variety+N)	0		Yg1(N)	0		Yg2(Irrigation+K)	0.330859		0.370378	0.100573	0.47095
Yg2(Sowing+N)	0.106952		Yg2(N+P)	0.399026		Yg2(Variety+N)	0		Yg1(N)	0		Yg2(Irrigation+K)	0.28227		0.522747	0.0659612	0.588708
Yg2(Sowing+N)	0.0365232		Yg2(N+P)	0.113651		Yg2(Variety+N)	0		Yg1(N)	0.11614		Yg2(Irrigation+K)	0.089633		0.378936	0.0808038	0.45974
Yg2(Sowing+N)	0.0854209		Yg2(N+P)	0.0774828		Yg2(Variety+N)	0.12734		Yg1(N)	0		Yg2(Irrigation+K)	0.179453		0.331852	0.0888537	0.420706
Yg2(Sowing+N)	0.0858004		Yg2(N+P)	0.0835736		Yg2(Variety+N)	0		Yg1(N)	0		Yg2(Irrigation+K)	0.103128		0.425984	0.0519668	0.477951
Yg2(Sowing+N)	0.0190343		Yg2(N+P)	0.269674		Yg2(Variety+N)	0		Yg1(N)	0		Yg2(Irrigation+K)	0.109119		0.191031	0.0321678	0.223198
Yg2(Sowing+N)	0.31735		Yg2(N+P)	0.113651		Yg2(Variety+N)	0		Yg1(N)	0.00202983		Yg2(Irrigation+K)	0		0.100402	0.11129	0.211693
Yg2(Sowing+N)	0.107266		Yg2(N+P)	0.0774828		Yg2(Variety+N)	0		Yg1(N)	0		Yg2(Irrigation+K)	0.0616205		0.251134	0.0168852	0.268019
Yg2(Sowing+N)	0.0529541		Yg2(N+P)	0.0835736		Yg2(Variety+N)	0		Yg1(N)	0		Yg2(Irrigation+K)	0.0459772		0.266597	0.196234	0.462831
Yg2(Sowing+N)	0.111535		Yg2(N+P)	0.269674		Yg2(Variety+N)	0.0793124		Yg1(N)	0.00447952		Yg2(Irrigation+K)	0.0556196		0.197439	0.195257	0.392696
Yg2(Sowing+N)	0.0825362		Yg2(N+P)	0.0061443		Yg2(Variety+N)	0.117637		Yg1(N)	0.00338162		Yg2(Irrigation+K)	0.0712896		0.208898	0.128545	0.337443
Yg2(Sowing+N)	0.0954428		Yg2(N+P)	0.0686751		Yg2(Variety+N)	0		Yg1(N)	0.021252		Yg2(Irrigation+K)	0.0716615		0.245659	0.247998	0.493656
Yg2(Sowing+N)	0.074943		Yg2(N+P)	0.156778		Yg2(Variety+N)	0		Yg1(N)	0.0180547		Yg2(Irrigation+K)	0.0419207		0.304523	0.0894802	0.394003
Yg2(Sowing+N)	0.109853		Yg2(N+P)	0.0606125		Yg2(Variety+N)	0		Yg1(N)	0		Yg2(Irrigation+K)	0.0562577		0.214392	0.240305	0.454697
Yg2(Sowing+N)	0.0985756		Yg2(N+P)	0.0842284		Yg2(Variety+N)	0		Yg1(N)	0.0197132		Yg2(Irrigation+K)	0.0542406		0.235174	0.058672	0.293846
Yg2(Sowing+N)	0.0950124		Yg2(N+P)	0.115099		Yg2(Variety+N)	0.356496		Yg1(N)	0.0094012		Yg2(Irrigation+K)	0.0554222		0.135503	0.0629926	0.198496
Yg2(Sowing+N)	0.0984772		Yg2(N+P)	0.346675		Yg2(Variety+N)	0		Yg1(N)	0.0189239		Yg2(Irrigation+K)	0.0538315		0.735583	0.076387	0.81197
Yg2(Sowing+N)	0		Yg2(N+P)	0.0317413		Yg2(Variety+N)	0		Yg1(N)	0		Yg2(Irrigation+K)	0.0660349		0.419527	0.0960803	0.515607
Yg2(Sowing+N)	0.045956		Yg2(N+P)	0.149653		Yg2(Variety+N)	0		Yg1(N)	0.00740636		Yg2(Irrigation+K)	0.0520493		0.561855	0.182496	0.744351
Yg2(Sowing+N)	0.320725		Yg2(N+P)	0.01799		Yg2(Variety+N)	0		Yg1(N)	0		Yg2(Irrigation+K)	0.056878		0.201452	0.0242998	0.225752
Yg2(Sowing+N)	0.105575		Yg2(N+P)	0.0298559		Yg2(Variety+N)	0		Yg1(N)	0.0144775		Yg2(Irrigation+K)	0.0626786		0.352402	0.295099	0.647501
Yg2(Sowing+N)	0.0886871		Yg2(N+P)	0.193052		Yg2(Variety+N)	0		Yg1(N)	0		Yg2(Irrigation+K)	0.00469089		0.254362	0.0719099	0.326272
Yg2(Sowing+N)	0.0961499		Yg2(N+P)	0.005709		Yg2(Variety+N)	0.177491		Yg1(N)	0		Yg2(Irrigation+K)	0.214729		0	0.231163	0.231163
Yg2(Sowing+N)	0.0827955		Yg2(N+P)	0.451908		Yg2(Variety+N)	0		Yg1(N)	0.00672522		Yg2(Irrigation+K)	0.032429		0.571369	0.141232	0.712601
Yg2(Sowing+N)	0.108534		Yg2(N+P)	0.155492		Yg2(Variety+N)	0		Yg1(N)	0.0036973		Yg2(Irrigation+K)	0		0.459918	0.00206919	0.461987
Yg2(Sowing+N)	0.102581		Yg2(N+P)	0.0403614		Yg2(Variety+N)	0		Yg1(N)	0		Yg2(Irrigation+K)	0.0226678		0	0.161713	0.161713
Yg2(Sowing+N)	0.0886015		Yg2(N+P)	0.203246		Yg2(Variety+N)	0		Yg1(N)	0.0233227		Yg2(Irrigation+K)	0.0378854		0.0353864	0.132107	0.167493
Yg2(Sowing+N)	0.0940122		Yg2(N+P)	0.44763		Yg2(Variety+N)	0		Yg1(N)	0.0233592		Yg2(Irrigation+K)	0		0.0127921	0.141974	0.154766
Yg2(Sowing+N)	0.109378		Yg2(N+P)	0.0322513		Yg2(Variety+N)	0.107606		Yg1(N)	0.239032		Yg2(Irrigation+K)	0		0	0.102128	0.102128
Yg2(Sowing+N)	0.00632159		Yg2(N+P)	0.201168		Yg2(Variety+N)	0		Yg1(N)	0.0108776		Yg2(Irrigation+K)	0.0312166		0.22186	0.0380988	0.259959
Yg2(Sowing+N)	0.104059		Yg2(N+P)	0.0211421		Yg2(Variety+N)	0		Yg1(N)	0.00548607		Yg2(Irrigation+K)	0.0858992		0.0162297	0.00440236	0.020632
Yg2(Sowing+N)	0.0992561		Yg2(N+P)	0.201168		Yg2(Variety+N)	0.190502		Yg1(N)	0		Yg2(Irrigation+K)	0.21684		0.0283779	0.0403032	0.0686811
Yg2(Sowing+N)	0.0851708		Yg2(N+P)	0.0211421		Yg2(Variety+N)	0		Yg1(N)	0.0131466		Yg2(Irrigation+K)	0.0749006		0	0.230103	0.230103
Yg2(Sowing+N)	0.0699024		Yg2(N+P)	0.185039		Yg2(Variety+N)	0.124561		Yg1(N)	0.0122546		Yg2(Irrigation+K)	0.0290868		0.0215917	0.00275087	0.0243426
Yg2(Sowing+N)	0.0890605		Yg2(N+P)	0.0690261		Yg2(Variety+N)	0.244481		Yg1(N)	0.00266619		Yg2(Irrigation+K)	0.451999		0.0297521	0.132118	0.161871
Yg2(Sowing+N)	0.026627		Yg2(N+P)	0.0997404		Yg2(Variety+N)	0.347209		Yg1(N)	0		Yg2(Irrigation+K)	0.259653		0.149824	0.0858347	0.235659
Yg2(Sowing+N)	0.0192517		Yg2(N+P)	0.450854		Yg2(Variety+N)	0		Yg1(N)	0.0132981		Yg2(Irrigation+K)	0.22249		0	0.184161	0.184161
Yg2(Sowing+N)	0.0982899		Yg2(N+P)	0.218078		Yg2(Variety+N)	0.246922		Yg1(N)	0.028372		Yg2(Irrigation+K)	0.320688		0.0277694	0.0379642	0.0657336
Yg2(Sowing+N)	0.0950124		Yg2(N+P)	0.169419		Yg2(Variety+N)	0		Yg1(N)	0		Yg2(Irrigation+K)	0.394262		0.0238277	0.0827223	0.10655
Yg2(Sowing+N)	0.0113503		Yg2(N+P)	0.0571092		Yg2(Variety+N)	0.267879		Yg1(N)	0.00651224		Yg2(Irrigation+K)	0.101199		0	0.203934	0.203934
Yg2(Sowing+N)	0.0881646		Yg2(N+P)	0.414176		Yg2(Variety+N)	0		Yg1(N)	0.0199084		Yg2(Irrigation+K)	0.249765		0	0.147781	0.147781
Yg2(Sowing+N)	0.0860508		Yg2(N+P)	0.223919		Yg2(Variety+N)	0.239242		Yg1(N)	0		Yg2(Irrigation+K)	0.206498		0.0202313	0.0643977	0.084629
Yg2(Sowing+N)	0.0905673		Yg2(N+P)	0.0252984		Yg2(Variety+N)	0.119544		Yg1(N)	0.000642049		Yg2(Irrigation+K)	0.231277		0	0.170774	0.170774
Yg2(Sowing+N)	0.00618799		Yg2(N+P)	0.0722603		Yg2(Variety+N)	0.270907		Yg1(N)	0.0137013		Yg2(Irrigation+K)	0.0417893		0	0.141975	0.141975
Yg2(Sowing+N)	0.0531166		Yg2(N+P)	0.112127		Yg2(Variety+N)	0.244775		Yg1(N)	0.00955643		Yg2(Irrigation+K)	0.00562431		0.0317422	0.0546314	0.0863737
Yg2(Sowing+N)	0.0255758		Yg2(N+P)	0.0695459		Yg2(Variety+N)	0.214269		Yg1(N)	0.0621825		Yg2(Irrigation+K)	0.0107762		0.0262293	0.0423652	0.0685945
Yg2(Sowing+N)	0.0279705		Yg2(N+P)	0.111872		Yg2(Variety+N)	0.259001		Yg1(N)	0.029534		Yg2(Irrigation+K)	0.0226213		0.213628	0.0447785	0.258406
Yg2(Sowing+N)	0.315396		Yg2(N+P)	0.111872		Yg2(Variety+N)	0.324263		Yg1(N)	0.0141538		Yg2(Irrigation+K)	0.0601143		0.706511	0.0192425	0.725754
Yg2(Sowing+N)	0		Yg2(N+P)	0.224806		Yg2(Variety+N)	0		Yg1(N)	0.0177776		Yg2(Irrigation+K)	0.205035		0.275693	0.231551	0.507243
Yg2(Sowing+N)	0.0782039		Yg2(N+P)	0.0950262		Yg2(Variety+N)	0.251772		Yg1(N)	0.496543		Yg2(Irrigation+K)	0.489143		0.545097	0.0050858	0.550183
Yg2(Sowing+N)	0.0307199		Yg2(N+P)	0.125803		Yg2(Variety+N)	0		Yg1(N)	0.0427936		Yg2(Irrigation+K)	0.409412		0.16531	0.0428033	0.208113
Yg2(Sowing+N)	0		Yg2(N+P)	0.125803		Yg2(Variety+N)	0		Yg1(N)	0		Yg2(Irrigation+K)	0.443675		0.162897	0.340373	0.50327
Yg2(Sowing+N)	0.0105611		Yg2(N+P)	0.352567		Yg2(Variety+N)	0.0726537		Yg1(N)	0.00159905		Yg2(Irrigation+K)	0.439316		0.0221018	0.0409587	0.0630605
Yg2(Sowing+N)	0		Yg2(N+P)	0.261747		Yg2(Variety+N)	0		Yg1(N)	0.00116707		Yg2(Irrigation+K)	0.473803		0.16846	0.0364648	0.204925
Yg2(Sowing+N)	0.0264358		Yg2(N+P)	0.0410676		Yg2(Variety+N)	0		Yg1(N)	0.151		Yg2(Irrigation+K)	0.0260287		0.0291514	0.0546406	0.083792
Yg2(Sowing+N)	0.279388		Yg2(N+P)	0.00307277		Yg2(Variety+N)	0		Yg1(N)	0.00163033		Yg2(Irrigation+K)	0		0.0214233	0.053353	0.0747763
Yg2(Sowing+N)	0.263111		Yg2(N+P)	0.239201		Yg2(Variety+N)	0.0999087		Yg1(N)	0.0204521		Yg2(Irrigation+K)	0.149499		0.18459	0.0878067	0.272397
Yg2(Sowing+N)	0.0706826		Yg2(N+P)	0.239201		Yg2(Variety+N)	0.040427		Yg1(N)	0.0269701		Yg2(Irrigation+K)	0.0467494		0.182193	0.186449	0.368642
Yg2(Sowing+N)	0.0407311		Yg2(N+P)	0.0709956		Yg2(Variety+N)	0.0416795		Yg1(N)	0.00843592		Yg2(Irrigation+K)	0.0456668		0.0371163	0.088729	0.125845
Yg2(Sowing+N)	0.0343937		Yg2(N+P)	0.130071		Yg2(Variety+N)	0.101362		Yg1(N)	0.0520975		Yg2(Irrigation+K)	0.0112807		0.00800306	0.109548	0.117551
Yg2(Sowing+N)	0.0865606		Yg2(N+P)	0.00378294		Yg2(Variety+N)	0		Yg1(N)	0.462922		Yg2(Irrigation+K)	0.227888		0.0195284	0.107322	0.12685
Yg2(Sowing+N)	0.0315427		Yg2(N+P)	0.00207172		Yg2(Variety+N)	0.0667092		Yg1(N)	0.000135166		Yg2(Irrigation+K)	0.205152		0.0295814	0.0490984	0.0786798
Yg2(Sowing+N)	0.0878926		Yg2(N+P)	0.0683646		Yg2(Variety+N)	0.13727		Yg1(N)	0.00277391		Yg2(Irrigation+K)	0.238051		0.000107003	0.113138	0.113245
Yg2(Sowing+N)	0.0960778		Yg2(N+P)	0		Yg2(Variety+N)	0.084638		Yg1(N)	0.00462844		Yg2(Irrigation+K)	0.168469		0.0263525	0.102378	0.12873
Yg2(Sowing+N)	0.0840302		Yg2(N+P)	0.0654328		Yg2(Variety+N)	0		Yg1(N)	0.0218464		Yg2(Irrigation+K)	0.300465		0.0133175	0.0837627	0.0970802
Yg2(Sowing+N)	0.0885822		Yg2(N+P)	0.122291		Yg2(Variety+N)	0.150239		Yg1(N)	0.0652446		Yg2(Irrigation+K)	0.244911		0.182828	0.193776	0.376604
Yg2(Sowing+N)	0.11072		Yg2(N+P)	0.261927		Yg2(Variety+N)	0.253461		Yg1(N)	0.0114161		Yg2(Irrigation+K)	0.187324		0.017338	0.120521	0.137859
Yg2(Sowing+N)	0.272316		Yg2(N+P)	0.414325		Yg2(Variety+N)	0.0605172		Yg1(N)	0.0201043		Yg2(Irrigation+K)	0.186003		0.0112547	0.189725	0.20098
Yg2(Sowing+N)	0.0266789		Yg2(N+P)	0.175829		Yg2(Variety+N)	0.0425491		Yg1(N)	0.016013		Yg2(Irrigation+K)	0.294072		0.492155	0.144628	0.636783
Yg2(Sowing+N)	0.0229946		Yg2(N+P)	0.118552		Yg2(Variety+N)	0.00951684		Yg1(N)	0.00464762		Yg2(Irrigation+K)	0.270773		0.747339	0.1026	0.849939
Yg2(Sowing+N)	0.0334216		Yg2(N+P)	0.0089094		Yg2(Variety+N)	0.1477		Yg1(N)	0.186322		Yg2(Irrigation+K)	0.355977		0.316068	0.127904	0.443973
Yg2(Sowing+N)	0.020569		Yg2(N+P)	0.0089094		Yg2(Variety+N)	0.0596723		Yg1(N)	0.0336421		Yg2(Irrigation+K)	0.389356		0.444738	0.199919	0.644657
Yg2(Sowing+N)	0.00627801		Yg2(N+P)	0		Yg2(Variety+N)	0.150282		Yg1(N)	0.119791		Yg2(Irrigation+K)	0.322774		0.235458	0.0580726	0.29353
Yg2(Sowing+N)	0.700562		Yg2(N+P)	0		Yg2(Variety+N)	0		Yg1(N)	0.14205		Yg2(Irrigation+K)	0.33965		0.0346755	0.068406	0.103082
Yg2(Sowing+N)	0.54419		Yg2(N+P)	0		Yg2(Variety+N)	0.167313		Yg1(N)	0.0391127		Yg2(Irrigation+K)	0.01136		0.491355	0.0734024	0.564758
Yg2(Sowing+N)	0.226084		Yg2(N+P)	0		Yg2(Variety+N)	0		Yg1(N)	0.0199869		Yg2(Irrigation+K)	0		0.748783	0.0865362	0.835319
Yg2(Sowing+N)	0.634449		Yg2(N+P)	0		Yg2(Variety+N)	0.222151		Yg1(N)	0.341013		Yg2(Irrigation+K)	0.370353		0.524527	0.094216	0.618743
Yg2(Sowing+N)	0.101046		Yg2(N+P)	0		Yg2(Variety+N)	0.330432		Yg1(N)	0.0120992		Yg2(Irrigation+K)	0.41768		0.498313	0.0581385	0.556451
Yg2(Sowing+N)	0.449286		Yg2(N+P)	0		Yg2(Variety+N)	0.359959		Yg1(N)	0.0158175		Yg2(Irrigation+K)	0.274662		0.290869	0.235477	0.526346
Yg2(Sowing+N)	0.752656		Yg2(N+P)	0		Yg2(Variety+N)	0.333061		Yg1(N)	0.00131845		Yg2(Irrigation+K)	0.261291		0.149858	0.0224478	0.172306
Yg2(Sowing+N)	0.540171		Yg2(N+P)	0		Yg2(Variety+N)	0.252558		Yg1(N)	0.230859		Yg2(Irrigation+K)	0.30736		0.174096	0.0893357	0.263432
Yg2(Sowing+N)	0.447774		Yg2(N+P)	0		Yg2(Variety+N)	0		Yg1(N)	0.0263224		Yg2(Irrigation+K)	0.28368		0.0227309	0.0902681	0.112999
Yg2(Sowing+N)	0.790557		Yg2(N+P)	0		Yg2(Variety+N)	0		Yg1(N)	0.555395		Yg2(Irrigation+K)	0.218436		0.374048	0.064587	0.438635
Yg2(Sowing+N)	0.314825		Yg2(N+P)	0.0165251		Yg2(Variety+N)	0.15963		Yg1(N)	0.0306738		Yg2(Irrigation+K)	0.0299451		0.262702	0.350332	0.613034
Yg2(Sowing+N)	0.237243		Yg2(N+P)	0.0669698		Yg2(Variety+N)	0.174023		Yg1(N)	0.0443656		Yg2(Irrigation+K)	0.026913		0.0325863	0.17765	0.210236
Yg2(Sowing+N)	0.377852		Yg2(N+P)	0		Yg2(Variety+N)	0		Yg1(N)	0.031176		Yg2(Irrigation+K)	0.0196582		0.378196	0.126719	0.504916
Yg2(Sowing+N)	0.346441		Yg2(N+P)	0.0165251		Yg2(Variety+N)	0		Yg1(N)	0.0297084		Yg2(Irrigation+K)	0.00995349		0.746145	0.07746	0.823605
Yg2(Sowing+N)	0.463455		Yg2(N+P)	0.0669698		Yg2(Variety+N)	0		Yg1(N)	0.0832662		Yg2(Irrigation+K)	0.0592336		0.807309	0.1151	0.922409
Yg2(Sowing+N)	0.101185		Yg2(N+P)	0.0093894		Yg2(Variety+N)	0		Yg1(N)	0.0129537		Yg2(Irrigation+K)	0		0.558913	0.201781	0.760694
Yg2(Sowing+N)	0.645903		Yg2(N+P)	0.129996		Yg2(Variety+N)	0.257801		Yg1(N)	0.0211373		Yg2(Irrigation+K)	0		0.600351	0.0969622	0.697313
Yg2(Sowing+N)	0.560595		Yg2(N+P)	0.0646826		Yg2(Variety+N)	0		Yg1(N)	0		Yg2(Irrigation+K)	0		0.305047	0.140986	0.446033
Yg2(Sowing+N)	0.796252		Yg2(N+P)	0.0093894		Yg2(Variety+N)	0		Yg1(N)	0.0508557		Yg2(Irrigation+K)	0.226634		0.401983	0.0929767	0.494959
Yg2(Sowing+N)	0.819065		Yg2(N+P)	0.129996		Yg2(Variety+N)	0		Yg1(N)	0.450357		Yg2(Irrigation+K)	0.281759		0.38205	0.136391	0.518441
Yg2(Sowing+N)	0.305932		Yg2(N+P)	0.0646826		Yg2(Variety+N)	0		Yg1(N)	0.042105		Yg2(Irrigation+K)	0.177576		0.577716	0.140284	0.717999
Yg2(Sowing+N)	0.426635		Yg2(N+P)	0		Yg2(Variety+N)	0		Yg1(N)	0.011155		Yg2(Irrigation+K)	0.312511		0.807309	0.1151	0.922409
Yg2(Sowing+N)	0.676538		Yg2(N+P)	0		Yg2(Variety+N)	0		Yg1(N)	0.0586761		Yg2(Irrigation+K)	0.353929		0.696121	0.0576016	0.753722
Yg2(Sowing+N)	0.391363		Yg2(N+P)	0.0491004		Yg2(Variety+N)	0		Yg1(N)	0.00956715		Yg2(Irrigation+K)	0.355528		0.464142	0.217715	0.681856
Yg2(Sowing+N)	0.473526		Yg2(N+P)	0.117724		Yg2(Variety+N)	0		Yg1(N)	0.0477553		Yg2(Irrigation+K)	0.300534		0.444305	0.201638	0.645944
Yg2(Sowing+N)	0.43905		Yg2(N+P)	0.0722523		Yg2(Variety+N)	0.360382		Yg1(N)	0.0670707		Yg2(Irrigation+K)	0.186464		0.402865	0.188755	0.59162
Yg2(Sowing+N)	0.501611		Yg2(N+P)	0.0131278		Yg2(Variety+N)	0		Yg1(N)	0.0018668		Yg2(Irrigation+K)	0.319201		0.79616	0.105315	0.901475
Yg2(Sowing+N)	0.101644		Yg2(N+P)	0.106382		Yg2(Variety+N)	0		Yg1(N)	0.161522		Yg2(Irrigation+K)	0.374802		0.335168	0.162974	0.498142
Yg2(Sowing+N)	0.412662		Yg2(N+P)	0.0491004		Yg2(Variety+N)	0		Yg1(N)	0.0458794		Yg2(Irrigation+K)	0.233142		0.479165	0.200558	0.679722
Yg2(Sowing+N)	0.285545		Yg2(N+P)	0.117724		Yg2(Variety+N)	0		Yg1(N)	0.000977778		Yg2(Irrigation+K)	0.350778		0.73437	0.0905564	0.824926
Yg2(Sowing+N)	0.630294		Yg2(N+P)	0.0722523		Yg2(Variety+N)	0		Yg1(N)	0.00369977		Yg2(Irrigation+K)	0.305759		0.782651	0.123657	0.906308
Yg2(Sowing+N)	0.630714		Yg2(N+P)	0.0131278		Yg2(Variety+N)	0.16657		Yg1(N)	0.0424522		Yg2(Irrigation+K)	0.28438		0.331534	0.0714713	0.403006
Yg2(Sowing+N)	0.420616		Yg2(N+P)	0.106382		Yg2(Variety+N)	0		Yg1(N)	0.0359348		Yg2(Irrigation+K)	0.362183		0.570428	0.0908571	0.661285
Yg2(Sowing+N)	0.719859		Yg2(N+P)	0.0647859		Yg2(Variety+N)	0		Yg1(N)	0.0654382		Yg2(Irrigation+K)	0.338545		0.803714	0.109709	0.913422
Yg2(Sowing+N)	0.719685		Yg2(N+P)	0.0647859		Yg2(Variety+N)	0.105839		Yg1(N)	0.0231486		Yg2(Irrigation+K)	0.310241		0.362648	0.0789898	0.441638
Yg2(Sowing+N)	0.621561		Yg2(N+P)	0.0435262		Yg2(Variety+N)	0		Yg1(N)	0.0365983		Yg2(Irrigation+K)	0.235973		0.728886	0.127972	0.856858
Yg2(Sowing+N)	0.197478		Yg2(N+P)	0.0846714		Yg2(Variety+N)	0.201451		Yg1(N)	0.0188771		Yg2(Irrigation+K)	0.403101		0.585285	0.0253511	0.610636
Yg2(Sowing+N)	0.586443		Yg2(N+P)	0.0466653		Yg2(Variety+N)	0.168884		Yg1(N)	0.0153998		Yg2(Irrigation+K)	0.278848		0.610242	0.0365309	0.646773
Yg2(Sowing+N)	0.148634		Yg2(N+P)	0.00204142		Yg2(Variety+N)	0.220089		Yg1(N)	0		Yg2(Irrigation+K)	0.387879		0.728277	0.0809204	0.809197
Yg2(Sowing+N)	0.145521		Yg2(N+P)	0.00263585		Yg2(Variety+N)	0.103089		Yg1(N)	0.02188		Yg2(Irrigation+K)	0.41136		0.787659	0.111718	0.899377
Yg2(Sowing+N)	0.497753		Yg2(N+P)	0.0143334		Yg2(Variety+N)	0.154171		Yg1(N)	0.120215		Yg2(Irrigation+K)	0.420411		0.241223	0.217429	0.458652
Yg2(Sowing+N)	0.648368		Yg2(N+P)	0.0435262		Yg2(Variety+N)	0		Yg1(N)	0		Yg2(Irrigation+K)	0.397865		0.232876	0.133773	0.366649
Yg2(Sowing+N)	0.452675		Yg2(N+P)	0.0846714		Yg2(Variety+N)	0.0678166		Yg1(N)	0.00454711		Yg2(Irrigation+K)	0.398853		0.314665	0.235218	0.549883
Yg2(Sowing+N)	0.171669		Yg2(N+P)	0.0466653		Yg2(Variety+N)	0.112203		Yg1(N)	0		Yg2(Irrigation+K)	0.461989		0.530463	0.0799267	0.61039
Yg2(Sowing+N)	0.418802		Yg2(N+P)	0.00204142		Yg2(Variety+N)	0		Yg1(N)	0.0152006		Yg2(Irrigation+K)	0.0223743		1.31395	0.232496	1.54645
Yg2(Sowing+N)	0.392685		Yg2(N+P)	0.00263585		Yg2(Variety+N)	0		Yg1(N)	0.0026193		Yg2(Irrigation+K)	0.0554144		0.950884	0.0552022	1.00609
Yg2(Sowing+N)	0.489164		Yg2(N+P)	0.0143334		Yg2(Variety+N)	0.195403		Yg1(N)	0.212427		Yg2(Irrigation+K)	0.31906		0.172149	0.0534922	0.225641
Yg2(Sowing+N)	0.177548		Yg2(N+P)	0.0367504		Yg2(Variety+N)	0.240933		Yg1(N)	0.0254183		Yg2(Irrigation+K)	0.148998		0.751429	0.235312	0.986741
Yg2(Sowing+N)	0.511553		Yg2(N+P)	0.0358695		Yg2(Variety+N)	0.182299		Yg1(N)	0.0270991		Yg2(Irrigation+K)	0.280538		0.365066	0.0327341	0.3978
Yg2(Sowing+N)	0.451801		Yg2(N+P)	0.0960514		Yg2(Variety+N)	0		Yg1(N)	0.243961		Yg2(Irrigation+K)	0.35815		0.260816	0.151202	0.412018
Yg2(Sowing+N)	0.25478		Yg2(N+P)	0.117429		Yg2(Variety+N)	0.0811027		Yg1(N)	0.00595089		Yg2(Irrigation+K)	0.310132		0.651934	0.0796304	0.731564
Yg2(Sowing+N)	0.696244		Yg2(N+P)	0.0960514		Yg2(Variety+N)	0		Yg1(N)	0.117087		Yg2(Irrigation+K)	0.189946		0.0508169	0.380623	0.43144
Yg2(Sowing+N)	0.389566		Yg2(N+P)	0.117429		Yg2(Variety+N)	0		Yg1(N)	0.0601935		Yg2(Irrigation+K)	0.352815		0.009191	0.225476	0.234667
Yg2(Sowing+N)	0.374744		Yg2(N+P)	0.0245432		Yg2(Variety+N)	0		Yg1(N)	0.000685147		Yg2(Irrigation+K)	0.0193542		0.416882	0.189195	0.606078
Yg2(Sowing+N)	0.362553		Yg2(N+P)	0.0245432		Yg2(Variety+N)	0		Yg1(N)	0.0283342		Yg2(Irrigation+K)	0.0383914		0.772511	0.106886	0.879398
Yg2(Sowing+N)	0.411845		Yg2(N+P)	0.0518478		Yg2(Variety+N)	0		Yg1(N)	0.0182857		Yg2(Irrigation+K)	0.0506805		0.229685	0.370229	0.599914
Yg2(Sowing+N)	0.0578031		Yg2(N+P)	0.0518478		Yg2(Variety+N)	0		Yg1(N)	0.0212679		Yg2(Irrigation+K)	0.0337119		0.267296	0.482355	0.749651
Yg2(Sowing+N)	0.360987		Yg2(N+P)	0.0168322		Yg2(Variety+N)	0		Yg1(N)	0		Yg2(Irrigation+K)	0.0389134		0.382366	0.544233	0.926599
Yg2(Sowing+N)	0.398504		Yg2(N+P)	0.0168322		Yg2(Variety+N)	0		Yg1(N)	0.00358473		Yg2(Irrigation+K)	0.065146		0.735816	0.199267	0.935083
Yg2(Sowing+N)	0.136164		Yg2(N+P)	0.0462269		Yg2(Variety+N)	0		Yg1(N)	0.362023		Yg2(Irrigation+K)	0.0398198		0.805982	0.0984451	0.904427
Yg2(Sowing+N)	0.605168		Yg2(N+P)	0.0978342		Yg2(Variety+N)	0		Yg1(N)	0.0198014		Yg2(Irrigation+K)	0.0685742		0.533682	0.115992	0.649673
Yg2(Sowing+N)	0.79947		Yg2(N+P)	0.0928458		Yg2(Variety+N)	0		Yg1(N)	0.0319159		Yg2(Irrigation+K)	0.0930335		0.137952	0.384457	0.522409
Yg2(Sowing+N)	0.748382		Yg2(N+P)	0.109137		Yg2(Variety+N)	0		Yg1(N)	0.256193		Yg2(Irrigation+K)	0.0376794		0	0	0
Yg2(Sowing+N)	0.445374		Yg2(N+P)	0.0799549		Yg2(Variety+N)	0		Yg1(N)	0.0829753		Yg2(Irrigation+K)	0.020614		0	0	0
Yg2(Sowing+N)	0.336569		Yg2(N+P)	0.11212		Yg2(Variety+N)	0		Yg1(N)	0.19598		Yg2(Irrigation+K)	0.0311287		0	0.107791	0.107791
Yg2(Sowing+N)	0.300949		Yg2(N+P)	0.0144086		Yg2(Variety+N)	0		Yg1(N)	0		Yg2(Irrigation+K)	0.0070632		0	0	0
Yg2(Sowing+N)	0.714414		Yg2(N+P)	0.00498992		Yg2(Variety+N)	0		Yg1(N)	0.0044458		Yg2(Irrigation+K)	0.04648		0.0721803	0	0.0721803
Yg2(Sowing+N)	0.633442		Yg2(N+P)	0.186464		Yg2(Variety+N)	0		Yg1(N)	0.0176254		Yg2(Irrigation+K)	0.0562827		0	0	0
Yg2(Sowing+N)	0.0458029		Yg2(N+P)	0.00773815		Yg2(Variety+N)	0		Yg1(N)	0.0132409		Yg2(Irrigation+K)	0.336783		0	0.0303244	0.0303244
Yg2(Sowing+N)	0.207163		Yg2(N+P)	0.00947931		Yg2(Variety+N)	0		Yg1(N)	0.00350627		Yg2(Irrigation+K)	0.195105		0	0	0
Yg2(Sowing+N)	0.357471		Yg2(N+P)	0.0948762		Yg2(Variety+N)	0		Yg1(N)	0		Yg2(Irrigation+K)	0.244016		0	0.0233009	0.0233009
Yg2(Sowing+N)	0.362553		Yg2(N+P)	0.0935141		Yg2(Variety+N)	0.31926		Yg1(N)	0.00549238		Yg2(Irrigation+K)	0.365836		0	0	0
Yg2(Sowing+N)	0.19828		Yg2(N+P)	0.0462269		Yg2(Variety+N)	0		Yg1(N)	0.0125673		Yg2(Irrigation+K)	0.0222847		0	0	0
Yg2(Sowing+N)	0.0726133		Yg2(N+P)	0.0978342		Yg2(Variety+N)	0		Yg1(N)	0.0107066		Yg2(Irrigation+K)	0.170827		0	0	0
Yg2(Sowing+N)	0.335686		Yg2(N+P)	0.0928458		Yg2(Variety+N)	0		Yg1(N)	0.0100678		Yg2(Irrigation+K)	0.186205		0	0	0
Yg2(Sowing+N)	0.404266		Yg2(N+P)	0.109137		Yg2(Variety+N)	0		Yg1(N)	0.00912202		Yg2(Irrigation+K)	0.111291		0	0	0
Yg2(Sowing+N)	0.32484		Yg2(N+P)	0.0799549		Yg2(Variety+N)	0		Yg1(N)	0.00405897		Yg2(Irrigation+K)	0.176232		0	0	0
Yg2(Sowing+N)	0.572216		Yg2(N+P)	0.11212		Yg2(Variety+N)	0.156866		Yg1(N)	0.0238065		Yg2(Irrigation+K)	0.193454		0	0.0381158	0.0381158
Yg2(Sowing+N)	0.414422		Yg2(N+P)	0.0144086		Yg2(Variety+N)	0.403473		Yg1(N)	0.047139		Yg2(Irrigation+K)	0.113271		0.276062	0	0.276062
Yg2(Sowing+N)	0.252386		Yg2(N+P)	0.00498992		Yg2(Variety+N)	0.37778		Yg1(N)	0.0224279		Yg2(Irrigation+K)	0.223509		0	0.0226185	0.0226185
Yg2(Sowing+N)	0.198198		Yg2(N+P)	0.186464		Yg2(Variety+N)	0.0703283		Yg1(N)	0.0298973		Yg2(Irrigation+K)	0.139263		0	0.145538	0.145538
Yg2(Sowing+N)	0.41415		Yg2(N+P)	0.00773815		Yg2(Variety+N)	0		Yg1(N)	0.0117536		Yg2(Irrigation+K)	0.0285678		0	0.0178953	0.0178953
Yg2(Sowing+N)	0.654095		Yg2(N+P)	0.00947931		Yg2(Variety+N)	0.123751		Yg1(N)	0.029917		Yg2(Irrigation+K)	0.310233		0	0.00535722	0.00535722
Yg2(Sowing+N)	0.331434		Yg2(N+P)	0.0948762		Yg2(Variety+N)	0.151062		Yg1(N)	0.0288076		Yg2(Irrigation+K)	0.170799		0	0	0
Yg2(Sowing+N)	0.311434		Yg2(N+P)	0.0935141		Yg2(Variety+N)	0		Yg1(N)	0		Yg2(Irrigation+K)	0.306136		0	0	0
Yg2(Sowing+N)	0.671241		Yg2(N+P)	0.0490798		Yg2(Variety+N)	0.212131		Yg1(N)	0.0249215		Yg2(Irrigation+K)	0.213695		0	0	0
Yg2(Sowing+N)	0.718483		Yg2(N+P)	0.0545585		Yg2(Variety+N)	0.258896		Yg1(N)	0.0216873		Yg2(Irrigation+K)	0.0386299		0	0	0
Yg2(Sowing+N)	0.2664		Yg2(N+P)	0.0545585		Yg2(Variety+N)	0.340942		Yg1(N)	0.00933949		Yg2(Irrigation+K)	0.199555		0	0	0
Yg2(Sowing+N)	0.484317		Yg2(N+P)	0.148895		Yg2(Variety+N)	0		Yg1(N)	0.0096127		Yg2(Irrigation+K)	0.0525647		0	0.0218782	0.0218782
Yg2(Sowing+N)	0.561221		Yg2(N+P)	0.148895		Yg2(Variety+N)	0		Yg1(N)	0.557788		Yg2(Irrigation+K)	0		0.162772	0.005063	0.167835
Yg2(Sowing+N)	0.549364		Yg2(N+P)	0.0270117		Yg2(Variety+N)	0		Yg1(N)	0.0172598		Yg2(Irrigation+K)	0.000573397		0	0.0956316	0.0956316
Yg2(Sowing+N)	0.561157		Yg2(N+P)	0.0270117		Yg2(Variety+N)	0		Yg1(N)	0.0118606		Yg2(Irrigation+K)	0.00307235		0	0.0211159	0.0211159
Yg2(Sowing+N)	0.28978		Yg2(N+P)	0.159802		Yg2(Variety+N)	0		Yg1(N)	0.0241406		Yg2(Irrigation+K)	0		0	0.00372208	0.00372208
Yg2(Sowing+N)	0.685043		Yg2(N+P)	0.159802		Yg2(Variety+N)	0		Yg1(N)	0.0291032		Yg2(Irrigation+K)	0.0126108		0	0.0193059	0.0193059
Yg2(Sowing+N)	0.0776968		Yg2(N+P)	0.0838294		Yg2(Variety+N)	0		Yg1(N)	0.0260428		Yg2(Irrigation+K)	0.00370142		0	0.00389869	0.00389869
Yg2(Sowing+N)	0.345457		Yg2(N+P)	0.0838294		Yg2(Variety+N)	0		Yg1(N)	0.0416502		Yg2(Irrigation+K)	0.00189579		0	0.0256154	0.0256154
Yg2(Sowing+N)	0.323182		Yg2(N+P)	0.025797		Yg2(Variety+N)	0		Yg1(N)	0.0323431		Yg2(Irrigation+K)	0.0159265		0	0	0
Yg2(Sowing+N)	0.376216		Yg2(N+P)	0.116267		Yg2(Variety+N)	0		Yg1(N)	0.0434279		Yg2(Irrigation+K)	0.0827072		0.298286	0	0.298286
Yg2(Sowing+N)	0.476864		Yg2(N+P)	0.0565472		Yg2(Variety+N)	0		Yg1(N)	0.0230116		Yg2(Irrigation+K)	0.0437323		0	0.000401599	0.000401599
Yg2(Sowing+N)	0.264082		Yg2(N+P)	0.0188826		Yg2(Variety+N)	0		Yg1(N)	0.00965539		Yg2(Irrigation+K)	0.00797541		0.381579	0.201377	0.582957
Yg2(Sowing+N)	0.375407		Yg2(N+P)	0		Yg2(Variety+N)	0		Yg1(N)	0.0333812		Yg2(Irrigation+K)	0.0395434		0	0	0
Yg2(Sowing+N)	0.165447		Yg2(N+P)	0.025797		Yg2(Variety+N)	0		Yg1(N)	0.0262262		Yg2(Irrigation+K)	0.0400134		0	0	0
Yg2(Sowing+N)	0.518621		Yg2(N+P)	0.116267		Yg2(Variety+N)	0		Yg1(N)	0.0398074		Yg2(Irrigation+K)	0.0374493		0	0.00647982	0.00647982
Yg2(Sowing+N)	0.654821		Yg2(N+P)	0.0565472		Yg2(Variety+N)	0		Yg1(N)	0.0443535		Yg2(Irrigation+K)	0.0409796		0	0.0216587	0.0216587
Yg2(Sowing+N)	0.396425		Yg2(N+P)	0.0188826		Yg2(Variety+N)	0		Yg1(N)	0.047347		Yg2(Irrigation+K)	0.00418941		0.0725153	0.088408	0.160923
Yg2(Sowing+N)	0.34638		Yg2(N+P)	0		Yg2(Variety+N)	0		Yg1(N)	0.0266939		Yg2(Irrigation+K)	0.0327686		0	0	0
Yg2(Sowing+N)	0.27912		Yg2(N+P)	0.0573844		Yg2(Variety+N)	0		Yg1(N)	0.0310984		Yg2(Irrigation+K)	0.00998765		0	0.00518363	0.00518363
Yg2(Sowing+N)	0.273846		Yg2(N+P)	0.0204563		Yg2(Variety+N)	0		Yg1(N)	0.0334834		Yg2(Irrigation+K)	0.0108432		0.0542717	0.0737098	0.127982
Yg2(Sowing+N)	0.698318		Yg2(N+P)	0.0573844		Yg2(Variety+N)	0		Yg1(N)	0.0072922		Yg2(Irrigation+K)	0.0122266		0	0	0
Yg2(Sowing+N)	0.308321		Yg2(N+P)	0.0204563		Yg2(Variety+N)	0		Yg1(N)	0.00365717		Yg2(Irrigation+K)	0.00608435		0	0.156768	0.156768
Yg2(Sowing+N)	0.456644		Yg2(N+P)	0.235038		Yg2(Variety+N)	0		Yg1(N)	0.151648		Yg2(Irrigation+K)	0.0113136		0.077413	0.0231871	0.1006
Yg2(Sowing+N)	0.389879		Yg2(N+P)	0.0291689		Yg2(Variety+N)	0		Yg1(N)	0.00181322		Yg2(Irrigation+K)	0.00606944		0	0.0156436	0.0156436
Yg2(Sowing+N)	0.653688		Yg2(N+P)	0.235038		Yg2(Variety+N)	0		Yg1(N)	0.0156285		Yg2(Irrigation+K)	0.0336437		0	0.0135049	0.0135049
Yg2(Sowing+N)	0.535631		Yg2(N+P)	0.0291689		Yg2(Variety+N)	0		Yg1(N)	0.0830514		Yg2(Irrigation+K)	0.409847		0.0781262	0.0404174	0.118544
Yg2(Sowing+N)	0.385456		Yg2(N+P)	0.0122423		Yg2(Variety+N)	0		Yg1(N)	0.00637096		Yg2(Irrigation+K)	0.00699083		0	0.00133809	0.00133809
Yg2(Sowing+N)	0.363831		Yg2(N+P)	0.0823426		Yg2(Variety+N)	0		Yg1(N)	0.0101322		Yg2(Irrigation+K)	0.3628		0.149599	0.0574023	0.207001
Yg2(Sowing+N)	0.395534		Yg2(N+P)	0.0142034		Yg2(Variety+N)	0.35136		Yg1(N)	0.180415		Yg2(Irrigation+K)	0.299541		0	0.0264993	0.0264993
Yg2(Sowing+N)	0.476087		Yg2(N+P)	0.029399		Yg2(Variety+N)	0.326484		Yg1(N)	0.00931578		Yg2(Irrigation+K)	0.394956		0	0.0465442	0.0465442
Yg2(Sowing+N)	0.366129		Yg2(N+P)	0.110593		Yg2(Variety+N)	0.384448		Yg1(N)	0.0210897		Yg2(Irrigation+K)	0.452419		0.0997693	0	0.0997693
Yg2(Sowing+N)	0.144156		Yg2(N+P)	0.177387		Yg2(Variety+N)	0		Yg1(N)	0.0268247		Yg2(Irrigation+K)	0.256898		0	0.0318538	0.0318538
Yg2(Sowing+N)	0.652305		Yg2(N+P)	0.0224815		Yg2(Variety+N)	0.217632		Yg1(N)	0.0251601		Yg2(Irrigation+K)	0.0274688		0.169722	0.12795	0.297672
Yg2(Sowing+N)	0.0207663		Yg2(N+P)	0.177107		Yg2(Variety+N)	0.181733		Yg1(N)	0.0199107		Yg2(Irrigation+K)	0.0179996		0.245104	0.168789	0.413893
Yg2(Sowing+N)	0.650757		Yg2(N+P)	0.061288		Yg2(Variety+N)	0.217658		Yg1(N)	0.0532963		Yg2(Irrigation+K)	0.0632203		0	0	0
Yg2(Sowing+N)	0.569222		Yg2(N+P)	0.0168639		Yg2(Variety+N)	0		Yg1(N)	0.0859041		Yg2(Irrigation+K)	0.108547		0.103661	0.106716	0.210376
Yg2(Sowing+N)	0.622485		Yg2(N+P)	0.109024		Yg2(Variety+N)	0.071047		Yg1(N)	0.0450481		Yg2(Irrigation+K)	0.134762		0.138851	0.0413048	0.180156
Yg2(Sowing+N)	0.379949		Yg2(N+P)	0.0153606		Yg2(Variety+N)	0		Yg1(N)	0.0376568		Yg2(Irrigation+K)	0.127409		0.116487	0.0326612	0.149148
Yg2(Sowing+N)	0.341358		Yg2(N+P)	0.0862291		Yg2(Variety+N)	0.397823		Yg1(N)	0.121577		Yg2(Irrigation+K)	0.243643		0.110495	0	0.110495
Yg2(Sowing+N)	0.198878		Yg2(N+P)	0.162781		Yg2(Variety+N)	0		Yg1(N)	0.14525		Yg2(Irrigation+K)	0.114665		0	0.00942906	0.00942906
Yg2(Sowing+N)	0.295657		Yg2(N+P)	0.139439		Yg2(Variety+N)	0		Yg1(N)	0.135688		Yg2(Irrigation+K)	0.189465		0	0	0
Yg2(Sowing+N)	0.376251		Yg2(N+P)	0.192433		Yg2(Variety+N)	0		Yg1(N)	0.145552		Yg2(Irrigation+K)	0.0242627		0.0241664	0.0983541	0.12252
Yg2(Sowing+N)	0.493352		Yg2(N+P)	0.0055855		Yg2(Variety+N)	0		Yg1(N)	0.01343		Yg2(Irrigation+K)	0		0	0.0361797	0.0361797
Yg2(Sowing+N)	0.34829		Yg2(N+P)	0.0968246		Yg2(Variety+N)	0		Yg1(N)	0.0238201		Yg2(Irrigation+K)	0.0381654		0.012051	0.0553422	0.0673932
Yg2(Sowing+N)	0.249938		Yg2(N+P)	0.0122423		Yg2(Variety+N)	0		Yg1(N)	0.0443444		Yg2(Irrigation+K)	0.0146126		0	0.0263514	0.0263514
Yg2(Sowing+N)	0.295724		Yg2(N+P)	0.0823426		Yg2(Variety+N)	0		Yg1(N)	0.0254096		Yg2(Irrigation+K)	0.00345548		0	0.0310349	0.0310349
Yg2(Sowing+N)	0.252684		Yg2(N+P)	0.0142034		Yg2(Variety+N)	0		Yg1(N)	0.0119137		Yg2(Irrigation+K)	0.0878682		0	0.06393	0.06393
Yg2(Sowing+N)	0.312921		Yg2(N+P)	0.029399		Yg2(Variety+N)	0		Yg1(N)	0.0796207		Yg2(Irrigation+K)	0.0506878		0	0.191875	0.191875
Yg2(Sowing+N)	0.284839		Yg2(N+P)	0.110593		Yg2(Variety+N)	0.496595		Yg1(N)	0.0715719		Yg2(Irrigation+K)	0.0111075		0.116923	0	0.116923
Yg2(Sowing+N)	0.311249		Yg2(N+P)	0.177387		Yg2(Variety+N)	0		Yg1(N)	0.0393022		Yg2(Irrigation+K)	0.0272665		0.0508919	0.00537255	0.0562644
Yg2(Sowing+N)	0.306781		Yg2(N+P)	0.0224815		Yg2(Variety+N)	0		Yg1(N)	0.0732976		Yg2(Irrigation+K)	0.0180545		0.00291658	0.0107926	0.0137092
Yg2(Sowing+N)	0.0446314		Yg2(N+P)	0.177107		Yg2(Variety+N)	0		Yg1(N)	0.132422		Yg2(Irrigation+K)	0.00133486		0.100734	0.132944	0.233678
Yg2(Sowing+N)	0.226956		Yg2(N+P)	0.061288		Yg2(Variety+N)	0		Yg1(N)	0		Yg2(Irrigation+K)	0.419719		0.0329053	0.138036	0.170942
Yg2(Sowing+N)	0.288106		Yg2(N+P)	0.0168639		Yg2(Variety+N)	0		Yg1(N)	0.0899687		Yg2(Irrigation+K)	0.0328006		0.121009	0.00778466	0.128794
Yg2(Sowing+N)	0.209298		Yg2(N+P)	0.109024		Yg2(Variety+N)	0.0544885		Yg1(N)	0.0785311		Yg2(Irrigation+K)	0.192739		0.00522384	0.0657274	0.0709513
Yg2(Sowing+N)	0.269024		Yg2(N+P)	0.0153606		Yg2(Variety+N)	0.102502		Yg1(N)	0.105954		Yg2(Irrigation+K)	0.0502027		0	0.00807002	0.00807002
Yg2(Sowing+N)	0.196317		Yg2(N+P)	0.0862291		Yg2(Variety+N)	0		Yg1(N)	0.147959		Yg2(Irrigation+K)	0.017197		0.103702	0.0879481	0.19165
Yg2(Sowing+N)	0.384187		Yg2(N+P)	0.162781		Yg2(Variety+N)	0		Yg1(N)	0.102442		Yg2(Irrigation+K)	0.0621658		0.171247	0.160036	0.331282
Yg2(Sowing+N)	0.32352		Yg2(N+P)	0.139439		Yg2(Variety+N)	0.18681		Yg1(N)	0.163619		Yg2(Irrigation+K)	0.0626348		0.0928927	0.0445941	0.137487
Yg2(Sowing+N)	0.338965		Yg2(N+P)	0.192433		Yg2(Variety+N)	0		Yg1(N)	0.00101275		Yg2(Irrigation+K)	0.0947858		0.0721428	0.000369401	0.0725122
Yg2(Sowing+N)	0.291991		Yg2(N+P)	0.0055855		Yg2(Variety+N)	0		Yg1(N)	0.193259		Yg2(Irrigation+K)	0.105129		0	0.204322	0.204322
Yg2(Sowing+N)	0.282601		Yg2(N+P)	0.0968246		Yg2(Variety+N)	0		Yg1(N)	0.0576152		Yg2(Irrigation+K)	0.120248		0	0.0335762	0.0335762
Yg2(Sowing+N)	0.181285		Yg2(N+P)	0.110269		Yg2(Variety+N)	0		Yg1(N)	0.00732831		Yg2(Irrigation+K)	0.0449285		0.119702	0.0531673	0.172869
Yg2(Sowing+N)	0.129879		Yg2(N+P)	0.110269		Yg2(Variety+N)	0		Yg1(N)	0.0165416		Yg2(Irrigation+K)	0.0178548		0	0.00304457	0.00304457
Yg2(Sowing+N)	0.0964448		Yg2(N+P)	0.0236373		Yg2(Variety+N)	0		Yg1(N)	0.00944967		Yg2(Irrigation+K)	0.00938206		0.112986	0	0.112986
Yg2(Sowing+N)	0.143596		Yg2(N+P)	0.143027		Yg2(Variety+N)	0		Yg1(N)	0.345129		Yg2(Irrigation+K)	0.0164595		0.207128	0.00200428	0.209132
Yg2(Sowing+N)	0.0802463		Yg2(N+P)	0.102289		Yg2(Variety+N)	0		Yg1(N)	0.0120683		Yg2(Irrigation+K)	0.0130757		0	0.0176128	0.0176128
Yg2(Sowing+N)	0.243481		Yg2(N+P)	0.0236373		Yg2(Variety+N)	0		Yg1(N)	0.0315914		Yg2(Irrigation+K)	0.0104312		0	0	0
Yg2(Sowing+N)	0.375745		Yg2(N+P)	0.143027		Yg2(Variety+N)	0		Yg1(N)	0.345924		Yg2(Irrigation+K)	0.0276218		0	0.0361598	0.0361598
Yg2(Sowing+N)	0.294001		Yg2(N+P)	0.102289		Yg2(Variety+N)	0		Yg1(N)	0.0503456		Yg2(Irrigation+K)	0.010781		0	0.0168552	0.0168552
Yg2(Sowing+N)	0.186073		Yg2(N+P)	0.0575386		Yg2(Variety+N)	0		Yg1(N)	0.0554453		Yg2(Irrigation+K)	0.00772529		0	0.00772829	0.00772829
Yg2(Sowing+N)	0.24983		Yg2(N+P)	0.139333		Yg2(Variety+N)	0		Yg1(N)	0.0706553		Yg2(Irrigation+K)	0.044343		0.0911706	0	0.0911706
Yg2(Sowing+N)	0.659785		Yg2(N+P)	0.0575386		Yg2(Variety+N)	0		Yg1(N)	0.0334016		Yg2(Irrigation+K)	0.0223594		0	0.159841	0.159841
Yg2(Sowing+N)	0.0927648		Yg2(N+P)	0.139333		Yg2(Variety+N)	0		Yg1(N)	0.0160304		Yg2(Irrigation+K)	0.0307006		0	0.0349803	0.0349803
Yg2(Sowing+N)	0.570795		Yg2(N+P)	0.00235833		Yg2(Variety+N)	0		Yg1(N)	0		Yg2(Irrigation+K)	0.0468797		0	0.0074302	0.0074302
Yg2(Sowing+N)	0.241973		Yg2(N+P)	0.00235833		Yg2(Variety+N)	0		Yg1(N)	0.0194646		Yg2(Irrigation+K)	0.0302653		0	0.00587448	0.00587448
Yg2(Sowing+N)	0.472724		Yg2(N+P)	0.148092		Yg2(Variety+N)	0		Yg1(N)	0.0118346		Yg2(Irrigation+K)	0.0220015		0.0625954	0	0.0625954
Yg2(Sowing+N)	0.634995		Yg2(N+P)	0.148092		Yg2(Variety+N)	0		Yg1(N)	0.00157554		Yg2(Irrigation+K)	0.0265629		0	0.025167	0.025167
Yg2(Sowing+N)	0.386997		Yg2(N+P)	0.0632191		Yg2(Variety+N)	0		Yg1(N)	0		Yg2(Irrigation+K)	0.0611339		0	0.0924388	0.0924388
Yg2(Sowing+N)	0.0491438		Yg2(N+P)	0.0715492		Yg2(Variety+N)	0		Yg1(N)	0.00251855		Yg2(Irrigation+K)	0.0611095		0.0927148	0.0653123	0.158027
Yg2(Sowing+N)	0.184837		Yg2(N+P)	0.155706		Yg2(Variety+N)	0.1141		Yg1(N)	0.0183589		Yg2(Irrigation+K)	0.0285336		0.120522	0.000339391	0.120861
Yg2(Sowing+N)	0.206912		Yg2(N+P)	0.136307		Yg2(Variety+N)	0.164982		Yg1(N)	0.0240012		Yg2(Irrigation+K)	0.0262227		0	0	0
Yg2(Sowing+N)	0.208827		Yg2(N+P)	0.113994		Yg2(Variety+N)	0.194709		Yg1(N)	0.00643231		Yg2(Irrigation+K)	0.0555738		0	0	0
Yg2(Sowing+N)	0.233348		Yg2(N+P)	0.0130664		Yg2(Variety+N)	0.230563		Yg1(N)	0.113792		Yg2(Irrigation+K)	0.0652584		0	0.0119028	0.0119028
Yg2(Sowing+N)	0.272376		Yg2(N+P)	0.0395355		Yg2(Variety+N)	0.0866413		Yg1(N)	0.0673435		Yg2(Irrigation+K)	0.0192896		0	0.0795024	0.0795024
Yg2(Sowing+N)	0.454632		Yg2(N+P)	0.0964413		Yg2(Variety+N)	0		Yg1(N)	0.113744		Yg2(Irrigation+K)	0.272542		0	0.00517728	0.00517728
Yg2(Sowing+N)	0.721744		Yg2(N+P)	0.10396		Yg2(Variety+N)	0		Yg1(N)	0.0152259		Yg2(Irrigation+K)	0.386852		0.0329681	0.104369	0.137337
Yg2(Sowing+N)	0.326181		Yg2(N+P)	0.0118132		Yg2(Variety+N)	0		Yg1(N)	0.00047919		Yg2(Irrigation+K)	0.331521		0.127795	0.0542572	0.182052
Yg2(Sowing+N)	0.620584		Yg2(N+P)	0.0292947		Yg2(Variety+N)	0.18232		Yg1(N)	0.0173691		Yg2(Irrigation+K)	0.0890738		0.160906	0.0869992	0.247905
Yg2(Sowing+N)	0.164702		Yg2(N+P)	0.151167		Yg2(Variety+N)	0.181267		Yg1(N)	0.0914292		Yg2(Irrigation+K)	0.450963		0.0178979	0.0431369	0.0610348
Yg2(Sowing+N)	0.302995		Yg2(N+P)	0.16489		Yg2(Variety+N)	0.15113		Yg1(N)	0.0530364		Yg2(Irrigation+K)	0		0.0155986	0.0424548	0.0580534
Yg2(Sowing+N)	0.1878		Yg2(N+P)	0.116059		Yg2(Variety+N)	0		Yg1(N)	0.0234771		Yg2(Irrigation+K)	0		0.0355602	0.00345573	0.039016
Yg2(Sowing+N)	0.263001		Yg2(N+P)	0.144178		Yg2(Variety+N)	0		Yg1(N)	0.015745		Yg2(Irrigation+K)	0		0.118412	0.00613999	0.124552
Yg2(Sowing+N)	0.259979		Yg2(N+P)	0.192068		Yg2(Variety+N)	0.213964		Yg1(N)	0.029313		Yg2(Irrigation+K)	0.0131193		0	0	0
Yg2(Sowing+N)	0.372959		Yg2(N+P)	0.120708		Yg2(Variety+N)	0.243119		Yg1(N)	0.0414358		Yg2(Irrigation+K)	0.0291971		0.000276959	0.0685564	0.0688333
Yg2(Sowing+N)	0.310369		Yg2(N+P)	0.184275		Yg2(Variety+N)	0.0625482		Yg1(N)	0.101958		Yg2(Irrigation+K)	0.0619338		0.274059	0.0881019	0.362161
Yg2(Sowing+N)	0.595383		Yg2(N+P)	0.107191		Yg2(Variety+N)	0		Yg1(N)	0.0284751		Yg2(Irrigation+K)	0.303167		0.261198	0.0666064	0.327804
Yg2(Sowing+N)	0.328862		Yg2(N+P)	0.0756041		Yg2(Variety+N)	0		Yg1(N)	0.00692794		Yg2(Irrigation+K)	0.311562		0.207115	0.0611591	0.268274
Yg2(Sowing+N)	0.339073		Yg2(N+P)	0.0751531		Yg2(Variety+N)	0.0687987		Yg1(N)	0.0362456		Yg2(Irrigation+K)	0.310269		0	0	0
Yg2(Sowing+N)	0.289987		Yg2(N+P)	0.042001		Yg2(Variety+N)	0		Yg1(N)	0		Yg2(Irrigation+K)	0.323865		0.119347	0.147195	0.266542
Yg2(Sowing+N)	0.31688		Yg2(N+P)	0.0632191		Yg2(Variety+N)	0		Yg1(N)	0.444387		Yg2(Irrigation+K)	0.305354		0.109876	0.162901	0.272777
Yg2(Sowing+N)	0.230661		Yg2(N+P)	0.0715492		Yg2(Variety+N)	0		Yg1(N)	0		Yg2(Irrigation+K)	0.195291		0.0607267	0.0439068	0.104634
Yg2(Sowing+N)	0.236384		Yg2(N+P)	0.155706		Yg2(Variety+N)	0		Yg1(N)	0.0411615		Yg2(Irrigation+K)	0.312701		0.164308	0.100025	0.264332
Yg2(Sowing+N)	0.124235		Yg2(N+P)	0.136307		Yg2(Variety+N)	0		Yg1(N)	0.0737127		Yg2(Irrigation+K)	0.266388		0.0337379	0.111568	0.145306
Yg2(Sowing+N)	0.241928		Yg2(N+P)	0.113994		Yg2(Variety+N)	0		Yg1(N)	0.081877		Yg2(Irrigation+K)	0.184565		0.191962	0.118674	0.310636
Yg2(Sowing+N)	0.0585199		Yg2(N+P)	0.0130664		Yg2(Variety+N)	0		Yg1(N)	0.0598227		Yg2(Irrigation+K)	0		0.154467	0.112005	0.266472
Yg2(Sowing+N)	0.103507		Yg2(N+P)	0.0395355		Yg2(Variety+N)	0.0633049		Yg1(N)	0.219644		Yg2(Irrigation+K)	0.0348866		0.0289876	0.0107418	0.0397295
Yg2(Sowing+N)	0.0517733		Yg2(N+P)	0.0964413		Yg2(Variety+N)	0.202682		Yg1(N)	0.0274025		Yg2(Irrigation+K)	0.135151		0.0334327	0.043623	0.0770558
Yg2(Sowing+N)	0.133249		Yg2(N+P)	0.10396		Yg2(Variety+N)	0.053191		Yg1(N)	0.0498103		Yg2(Irrigation+K)	0.166724		0.00411226	0.0758126	0.0799249
Yg2(Sowing+N)	0.374362		Yg2(N+P)	0.0118132		Yg2(Variety+N)	0.14546		Yg1(N)	0.044052		Yg2(Irrigation+K)	0.110875		0.260042	0.0506034	0.310645
Yg2(Sowing+N)	0.0425257		Yg2(N+P)	0.0292947		Yg2(Variety+N)	0.269806		Yg1(N)	0.0180127		Yg2(Irrigation+K)	0.0972839		0.0770265	0.0304585	0.107485
Yg2(Sowing+N)	0.170705		Yg2(N+P)	0.151167		Yg2(Variety+N)	0.387213		Yg1(N)	0.048244		Yg2(Irrigation+K)	0.00564623		0.272466	0.0447795	0.317245
Yg2(Sowing+N)	0.106301		Yg2(N+P)	0.16489		Yg2(Variety+N)	0		Yg1(N)	0.199775		Yg2(Irrigation+K)	0.174953		0.25223	0.0963237	0.348553
Yg2(Sowing+N)	0.167556		Yg2(N+P)	0.116059		Yg2(Variety+N)	0.313004		Yg1(N)	0.0531196		Yg2(Irrigation+K)	0.202713		0.0518569	0.061144	0.113001
Yg2(Sowing+N)	0.0896053		Yg2(N+P)	0.144178		Yg2(Variety+N)	0.219682		Yg1(N)	0.0405231		Yg2(Irrigation+K)	0.131286		0.11003	0.0545816	0.164611
Yg2(Sowing+N)	0.269945		Yg2(N+P)	0.192068		Yg2(Variety+N)	0		Yg1(N)	0.0439661		Yg2(Irrigation+K)	0.145229		0	0.0160283	0.0160283
Yg2(Sowing+N)	0.201453		Yg2(N+P)	0.120708		Yg2(Variety+N)	0		Yg1(N)	0.0425574		Yg2(Irrigation+K)	0.00906588		0	0.0305022	0.0305022
Yg2(Sowing+N)	0.758148		Yg2(N+P)	0.184275		Yg2(Variety+N)	0		Yg1(N)	0.0572417		Yg2(Irrigation+K)	0.0112134		0	0.0415469	0.0415469
Yg2(Sowing+N)	0.924291		Yg2(N+P)	0.107191		Yg2(Variety+N)	0.222995		Yg1(N)	0.0573578		Yg2(Irrigation+K)	0.0449584		0	0.0111306	0.0111306
Yg2(Sowing+N)	0.903414		Yg2(N+P)	0.0756041		Yg2(Variety+N)	0.053084		Yg1(N)	0.0615389		Yg2(Irrigation+K)	0.0330176		0	0.0201575	0.0201575
Yg2(Sowing+N)	0.319276		Yg2(N+P)	0.0751531		Yg2(Variety+N)	0		Yg1(N)	0.0421996		Yg2(Irrigation+K)	0.0942934		0.0831649	0.0068498	0.0900147
Yg2(Sowing+N)	0.653883		Yg2(N+P)	0.042001		Yg2(Variety+N)	0.0872543		Yg1(N)	0.0506682		Yg2(Irrigation+K)	0.0902517		0.289271	0.0744728	0.363744
Yg2(Sowing+N)	0.757832		Yg2(N+P)	0.344326		Yg2(Variety+N)	0.277249		Yg1(N)	0.0380019		Yg2(Irrigation+K)	0.00571229		0.0992396	0.0763388	0.175578
Yg2(Sowing+N)	0.266262		Yg2(N+P)	0.344326		Yg2(Variety+N)	0.223819		Yg1(N)	0.357868		Yg2(Irrigation+K)	0.050816		0.0995522	0.0373312	0.136883
Yg2(Sowing+N)	0.837292		Yg2(N+P)	0.163736		Yg2(Variety+N)	0.221613		Yg1(N)	0.140475		Yg2(Irrigation+K)	0.217587		0.378031	0.0746583	0.45269
Yg2(Sowing+N)	0.485932		Yg2(N+P)	0.163736		Yg2(Variety+N)	0.271242		Yg1(N)	0.00693101		Yg2(Irrigation+K)	0.0484174		0.187808	0.234652	0.42246
Yg2(Sowing+N)	0.687762		Yg2(N+P)	0.0683018		Yg2(Variety+N)	0		Yg1(N)	0.0155603		Yg2(Irrigation+K)	0.158057		0.299559	0.078313	0.377872
Yg2(Sowing+N)	0.591567		Yg2(N+P)	0.0126554		Yg2(Variety+N)	0		Yg1(N)	0.0207778		Yg2(Irrigation+K)	0.168531		0.393601	0.047367	0.440968
Yg2(Sowing+N)	0.652996		Yg2(N+P)	0.245628		Yg2(Variety+N)	0		Yg1(N)	0.0601677		Yg2(Irrigation+K)	0.0900908		0.107552	0.0718723	0.179424
Yg2(Sowing+N)	0.534467		Yg2(N+P)	0.161414		Yg2(Variety+N)	0.161926		Yg1(N)	0.0201879		Yg2(Irrigation+K)	0.272439		0.0105842	0.00565009	0.0162343
Yg2(Sowing+N)	0.651369		Yg2(N+P)	0.029179		Yg2(Variety+N)	0		Yg1(N)	0.0368929		Yg2(Irrigation+K)	0.0282101		0.219378	0.129176	0.348554
Yg2(Sowing+N)	0.8424		Yg2(N+P)	0.0847795		Yg2(Variety+N)	0		Yg1(N)	0.0544625		Yg2(Irrigation+K)	0.0227908		0.0944406	0.0385003	0.132941
Yg2(Sowing+N)	0.64148		Yg2(N+P)	0.0402026		Yg2(Variety+N)	0		Yg1(N)	0.0535662		Yg2(Irrigation+K)	0.00750903		0.128264	0.0296285	0.157893
Yg2(Sowing+N)	0.503193		Yg2(N+P)	0.0440242		Yg2(Variety+N)	0		Yg1(N)	0.015878		Yg2(Irrigation+K)	0.000112128		0	0.0170882	0.0170882
Yg2(Sowing+N)	0.414976		Yg2(N+P)	0.0342934		Yg2(Variety+N)	0.115208		Yg1(N)	0.11182		Yg2(Irrigation+K)	0		0.112881	0.0368996	0.149781
Yg2(Sowing+N)	0.256627		Yg2(N+P)	0.0748108		Yg2(Variety+N)	0.184476		Yg1(N)	0.0685299		Yg2(Irrigation+K)	0.0310085		0	0.0104558	0.0104558
Yg2(Sowing+N)	0.621453		Yg2(N+P)	0.177589		Yg2(Variety+N)	0		Yg1(N)	0.055029		Yg2(Irrigation+K)	0.221315		0.319039	0.121626	0.440664
Yg2(Sowing+N)	0.0935751		Yg2(N+P)	0.015079		Yg2(Variety+N)	0		Yg1(N)	0.0361022		Yg2(Irrigation+K)	0.190728		0.0944183	0.0162663	0.110685
Yg2(Sowing+N)	0.341569		Yg2(N+P)	0.0504414		Yg2(Variety+N)	0		Yg1(N)	0.074386		Yg2(Irrigation+K)	0.221123		0	0.0146234	0.0146234
Yg2(Sowing+N)	0.585647		Yg2(N+P)	0.0683018		Yg2(Variety+N)	0.153396		Yg1(N)	0.0522612		Yg2(Irrigation+K)	0.278005		0.108223	0.0698568	0.17808
Yg2(Sowing+N)	0.369423		Yg2(N+P)	0.0126554		Yg2(Variety+N)	0.143914		Yg1(N)	0.0644317		Yg2(Irrigation+K)	0.265932		0.272745	0.102828	0.375573
Yg2(Sowing+N)	0.550348		Yg2(N+P)	0.245628		Yg2(Variety+N)	0.185887		Yg1(N)	0.0736978		Yg2(Irrigation+K)	0.231708		0.0474564	0.152206	0.199662
Yg2(Sowing+N)	0.581576		Yg2(N+P)	0.161414		Yg2(Variety+N)	0.268028		Yg1(N)	0.0182415		Yg2(Irrigation+K)	0.289218		0.0480125	0.0250432	0.0730557
Yg2(Sowing+N)	0.647512		Yg2(N+P)	0.029179		Yg2(Variety+N)	0		Yg1(N)	0.0385967		Yg2(Irrigation+K)	0.147053		0.453209	0.130973	0.584182
Yg2(Sowing+N)	0.726913		Yg2(N+P)	0.0847795		Yg2(Variety+N)	0		Yg1(N)	0.0692978		Yg2(Irrigation+K)	0.21814		0.0884362	0.0244763	0.112912
Yg2(Sowing+N)	0.618562		Yg2(N+P)	0.0402026		Yg2(Variety+N)	0		Yg1(N)	0.138421		Yg2(Irrigation+K)	0.247814		0.106561	0.0278569	0.134418
Yg2(Sowing+N)	0.699472		Yg2(N+P)	0.0440242		Yg2(Variety+N)	0		Yg1(N)	0.0911528		Yg2(Irrigation+K)	0.240293		0.0813117	0.067274	0.148586
Yg2(Sowing+N)	0.623023		Yg2(N+P)	0.0342934		Yg2(Variety+N)	0		Yg1(N)	0.0387114		Yg2(Irrigation+K)	0.0186737		0.268352	0.163135	0.431486
Yg2(Sowing+N)	0.45178		Yg2(N+P)	0.0748108		Yg2(Variety+N)	0.445295		Yg1(N)	0.0611588		Yg2(Irrigation+K)	0.00577489		0.126016	0.162204	0.28822
Yg2(Sowing+N)	0.0833302		Yg2(N+P)	0.177589		Yg2(Variety+N)	0		Yg1(N)	0.00716881		Yg2(Irrigation+K)	0.0224428		0.144413	0.00409536	0.148509
Yg2(Sowing+N)	0.342176		Yg2(N+P)	0.015079		Yg2(Variety+N)	0		Yg1(N)	0.0607627		Yg2(Irrigation+K)	0.0679601		0	0.00838135	0.00838135
Yg2(Sowing+N)	0.288252		Yg2(N+P)	0.0504414		Yg2(Variety+N)	0		Yg1(N)	0.0338886		Yg2(Irrigation+K)	0.0247737		0	0.0678509	0.0678509
Yg2(Sowing+N)	0.106561		Yg2(N+P)	0.0749517		Yg2(Variety+N)	0		Yg1(N)	0.0168581		Yg2(Irrigation+K)	0.0560845		0.103631	0.048517	0.152148
Yg2(Sowing+N)	0.197397		Yg2(N+P)	0.0749517		Yg2(Variety+N)	0		Yg1(N)	0.38825		Yg2(Irrigation+K)	0.00688069		0.134731	0.0241017	0.158832
Yg2(Sowing+N)	0.845207		Yg2(N+P)	0.003652		Yg2(Variety+N)	0		Yg1(N)	0.0394446		Yg2(Irrigation+K)	0.236149		0.0827723	0.0178392	0.100612
Yg2(Sowing+N)	0.847208		Yg2(N+P)	0.0782058		Yg2(Variety+N)	0		Yg1(N)	0.327555		Yg2(Irrigation+K)	0.0122184		0.133258	0.0324433	0.165702
Yg2(Sowing+N)	0.66554		Yg2(N+P)	0.15148		Yg2(Variety+N)	0		Yg1(N)	0.00488629		Yg2(Irrigation+K)	0.011631		0.102357	0.00881001	0.111167
Yg2(Sowing+N)	0.0389525		Yg2(N+P)	0.003652		Yg2(Variety+N)	0		Yg1(N)	0.00608059		Yg2(Irrigation+K)	0.0119673		0.117938	0.0171033	0.135041
Yg2(Sowing+N)	0.534519		Yg2(N+P)	0.0782058		Yg2(Variety+N)	0		Yg1(N)	0.192449		Yg2(Irrigation+K)	0.0239727		0.112891	0.0233909	0.136282
Yg2(Sowing+N)	0.309677		Yg2(N+P)	0.15148		Yg2(Variety+N)	0		Yg1(N)	0.0368136		Yg2(Irrigation+K)	0.00562545		0.0863559	0	0.0863559
Yg2(Sowing+N)	0.521249		Yg2(N+P)	0.084839		Yg2(Variety+N)	0		Yg1(N)	0.226254		Yg2(Irrigation+K)	0.0290412		0.105741	0.0213974	0.127138
Yg2(Sowing+N)	0.230056		Yg2(N+P)	0.0850255		Yg2(Variety+N)	0		Yg1(N)	0.347258		Yg2(Irrigation+K)	0.157055		0.108782	0	0.108782
Yg2(Sowing+N)	0.183217		Yg2(N+P)	0.193012		Yg2(Variety+N)	0		Yg1(N)	0.0196314		Yg2(Irrigation+K)	0.0203501		0.0468242	0.0258511	0.0726753
Yg2(Sowing+N)	0.188923		Yg2(N+P)	0.0487259		Yg2(Variety+N)	0		Yg1(N)	0.0843956		Yg2(Irrigation+K)	0.134812		0.106545	0.00540593	0.111951
Yg2(Sowing+N)	0.252076		Yg2(N+P)	0.276657		Yg2(Variety+N)	0		Yg1(N)	0.0668687		Yg2(Irrigation+K)	0.0109161		0.110372	0	0.110372
Yg2(Sowing+N)	0.304337		Yg2(N+P)	0.289701		Yg2(Variety+N)	0		Yg1(N)	0.117025		Yg2(Irrigation+K)	0.0498198		0.151851	0.0703539	0.222205
Yg2(Sowing+N)	0.461229		Yg2(N+P)	0.019699		Yg2(Variety+N)	0		Yg1(N)	0.0746536		Yg2(Irrigation+K)	0.0193648		0.278032	0.0615678	0.3396
Yg2(Sowing+N)	0.14723		Yg2(N+P)	0.084839		Yg2(Variety+N)	0		Yg1(N)	0.0294571		Yg2(Irrigation+K)	0.164476		0.190918	0.0930893	0.284007
Yg2(Sowing+N)	0.412752		Yg2(N+P)	0.0850255		Yg2(Variety+N)	0		Yg1(N)	0.0999455		Yg2(Irrigation+K)	0.156152		0.0618644	0.122162	0.184027
Yg2(Sowing+N)	0.131006		Yg2(N+P)	0.193012		Yg2(Variety+N)	0		Yg1(N)	0.0676279		Yg2(Irrigation+K)	0.18857		0.147315	0.0528458	0.20016
Yg2(Sowing+N)	0.0932669		Yg2(N+P)	0.0487259		Yg2(Variety+N)	0		Yg1(N)	0.112325		Yg2(Irrigation+K)	0.198042		0.0982412	0.0330408	0.131282
Yg2(Sowing+N)	0.123685		Yg2(N+P)	0.276657		Yg2(Variety+N)	0		Yg1(N)	0.0993783		Yg2(Irrigation+K)	0.165557		0.112906	0.0783282	0.191234
Yg2(Sowing+N)	0.529319		Yg2(N+P)	0.289701		Yg2(Variety+N)	0		Yg1(N)	0.0178304		Yg2(Irrigation+K)	0.205392		0.088929	0.0157959	0.104725
Yg2(Sowing+N)	0.6138		Yg2(N+P)	0.019699		Yg2(Variety+N)	0		Yg1(N)	0.139672		Yg2(Irrigation+K)	0.232961		0.347449	0.101917	0.449366
Yg2(Sowing+N)	0.732841		Yg2(N+P)	0.113882		Yg2(Variety+N)	0		Yg1(N)	0.0726784		Yg2(Irrigation+K)	0.231718		0.406657	0.115755	0.522412
Yg2(Sowing+N)	0.56497		Yg2(N+P)	0.0188712		Yg2(Variety+N)	0		Yg1(N)	0.0637418		Yg2(Irrigation+K)	0.138135		0.466363	0.121055	0.587418
Yg2(Sowing+N)	0.724292		Yg2(N+P)	0.00437286		Yg2(Variety+N)	0		Yg1(N)	0.0242305		Yg2(Irrigation+K)	0.3408		0.0846286	0.0332288	0.117857
Yg2(Sowing+N)	0.430778		Yg2(N+P)	0.0188712		Yg2(Variety+N)	0.0977482		Yg1(N)	0.226284		Yg2(Irrigation+K)	0.361078		0.0221211	0.081535	0.103656
Yg2(Sowing+N)	0.582573		Yg2(N+P)	0.00437286		Yg2(Variety+N)	0		Yg1(N)	0.0191283		Yg2(Irrigation+K)	0.393925		0.340438	0.122849	0.463287
Yg2(Sowing+N)	0.639421		Yg2(N+P)	0.0681409		Yg2(Variety+N)	0		Yg1(N)	0.210507		Yg2(Irrigation+K)	0.418125		0.000643905	0.114152	0.114796
Yg2(Sowing+N)	0.437526		Yg2(N+P)	0.0681409		Yg2(Variety+N)	0		Yg1(N)	0.120091		Yg2(Irrigation+K)	0.0846996		0.0855565	0	0.0855565
Yg2(Sowing+N)	0.723699		Yg2(N+P)	0.157985		Yg2(Variety+N)	0.186902		Yg1(N)	0.258556		Yg2(Irrigation+K)	0.0220819		0.187508	0.274922	0.46243
Yg2(Sowing+N)	0.101762		Yg2(N+P)	0.157985		Yg2(Variety+N)	0.168826		Yg1(N)	0.0364624		Yg2(Irrigation+K)	0.241115		0.25267	0.165246	0.417917
Yg2(Sowing+N)	0.107331		Yg2(N+P)	0.0964298		Yg2(Variety+N)	0.379202		Yg1(N)	0.120476		Yg2(Irrigation+K)	0.13828		0.0805749	0.0515926	0.132167
Yg2(Sowing+N)	0.477838		Yg2(N+P)	0.0964298		Yg2(Variety+N)	0.201798		Yg1(N)	0.203289		Yg2(Irrigation+K)	0.0309325		0.0252309	0.0540834	0.0793143
Yg2(Sowing+N)	0.190047		Yg2(N+P)	0.098188		Yg2(Variety+N)	0.24596		Yg1(N)	0.230573		Yg2(Irrigation+K)	0.0166398		0.331854	0.176497	0.508351
Yg2(Sowing+N)	0.0526799		Yg2(N+P)	0.139959		Yg2(Variety+N)	0		Yg1(N)	0.0564943		Yg2(Irrigation+K)	0.0269581		0.0873841	0.0852521	0.172636
Yg2(Sowing+N)	0.0526158		Yg2(N+P)	0.322046		Yg2(Variety+N)	0		Yg1(N)	0.0888548		Yg2(Irrigation+K)	0.0350676		0.0606708	0.0763671	0.137038
Yg2(Sowing+N)	0.0636076		Yg2(N+P)	0.150495		Yg2(Variety+N)	0.383693		Yg1(N)	0.0149001		Yg2(Irrigation+K)	0.0400864		0.226592	0.142339	0.368931
Yg2(Sowing+N)	0.573787		Yg2(N+P)	0.117681		Yg2(Variety+N)	0.261278		Yg1(N)	0.0182136		Yg2(Irrigation+K)	0.00821504		0.435843	0.508152	0.943995
Yg2(Sowing+N)	0.83564		Yg2(N+P)	0.0508036		Yg2(Variety+N)	0		Yg1(N)	0.0329347		Yg2(Irrigation+K)	0.288395		0.373908	0.113242	0.48715
Yg2(Sowing+N)	0.172003		Yg2(N+P)	0.0660427		Yg2(Variety+N)	0.169473		Yg1(N)	0.0701704		Yg2(Irrigation+K)	0.268651		0.457006	0.123446	0.580452
Yg2(Sowing+N)	0.110784		Yg2(N+P)	0.00867102		Yg2(Variety+N)	0.168805		Yg1(N)	0.0500124		Yg2(Irrigation+K)	0.065963		0.340394	0.0220721	0.362466
Yg2(Sowing+N)	0.398709		Yg2(N+P)	0.146933		Yg2(Variety+N)	0.0368344		Yg1(N)	0.530975		Yg2(Irrigation+K)	0.0108077		0.0619908	0.047851	0.109842
Yg2(Sowing+N)	0.0459242		Yg2(N+P)	0.0540042		Yg2(Variety+N)	0		Yg1(N)	0.102805		Yg2(Irrigation+K)	0.0263606		0.101482	0.0351278	0.13661
Yg2(Sowing+N)	0.153052		Yg2(N+P)	0.15773		Yg2(Variety+N)	0.272393		Yg1(N)	0.0147387		Yg2(Irrigation+K)	0.023352		0.423429	0.116196	0.539624
Yg2(Sowing+N)	0.55205		Yg2(N+P)	0.185932		Yg2(Variety+N)	0.376382		Yg1(N)	0.175806		Yg2(Irrigation+K)	0.0491151		0.0945272	0.0390187	0.133546
Yg2(Sowing+N)	0.425631		Yg2(N+P)	0.259701		Yg2(Variety+N)	0		Yg1(N)	0.0103623		Yg2(Irrigation+K)	0.0363422		0.0767403	0.0415941	0.118334
Yg2(Sowing+N)	0.205231		Yg2(N+P)	0.098188		Yg2(Variety+N)	0		Yg1(N)	0.0823485		Yg2(Irrigation+K)	0.0589898		0.0911095	0.013755	0.104864
Yg2(Sowing+N)	0.0625241		Yg2(N+P)	0.139959		Yg2(Variety+N)	0		Yg1(N)	0.0133236		Yg2(Irrigation+K)	0		0.0781809	0.0475999	0.125781
Yg2(Sowing+N)	0.138795		Yg2(N+P)	0.322046		Yg2(Variety+N)	0		Yg1(N)	0.0253525		Yg2(Irrigation+K)	0.0590365		0	0.0029377	0.0029377
Yg2(Sowing+N)	0.34746		Yg2(N+P)	0.150495		Yg2(Variety+N)	0		Yg1(N)	0.0516449		Yg2(Irrigation+K)	0.107353		0.223235	0.212935	0.43617
Yg2(Sowing+N)	0.112184		Yg2(N+P)	0.117681		Yg2(Variety+N)	0		Yg1(N)	0.455343		Yg2(Irrigation+K)	0.186431		0.1322	0.0214073	0.153608
Yg2(Sowing+N)	0.0960489		Yg2(N+P)	0.0508036		Yg2(Variety+N)	0		Yg1(N)	0.0038322		Yg2(Irrigation+K)	0.0438665		0.370738	0.104646	0.475385
Yg2(Sowing+N)	0.126521		Yg2(N+P)	0.0660427		Yg2(Variety+N)	0		Yg1(N)	0.0251707		Yg2(Irrigation+K)	0.096269		0.0533986	0.104566	0.157965
Yg2(Sowing+N)	0.18317		Yg2(N+P)	0.00867102		Yg2(Variety+N)	0		Yg1(N)	0.0672989		Yg2(Irrigation+K)	0.0282317		0.536561	0.334833	0.871394
Yg2(Sowing+N)	0.118555		Yg2(N+P)	0.146933		Yg2(Variety+N)	0		Yg1(N)	0.0376448		Yg2(Irrigation+K)	0.0774662		0.0916686	0.0653488	0.157017
Yg2(Sowing+N)	0.128549		Yg2(N+P)	0.0540042		Yg2(Variety+N)	0.208609		Yg1(N)	0.025475		Yg2(Irrigation+K)	0.042403		0.0333566	0.0561645	0.0895211
Yg2(Sowing+N)	0.167926		Yg2(N+P)	0.15773		Yg2(Variety+N)	0.0724559		Yg1(N)	0.184668		Yg2(Irrigation+K)	0.0719844		0.388328	0.276996	0.665324
Yg2(Sowing+N)	0.686539		Yg2(N+P)	0.185932		Yg2(Variety+N)	0.189257		Yg1(N)	0.0214434		Yg2(Irrigation+K)	0.176596		0.162917	0.136474	0.29939
Yg2(Sowing+N)	0.604276		Yg2(N+P)	0.259701		Yg2(Variety+N)	0		Yg1(N)	0.127278		Yg2(Irrigation+K)	0.10597		0.536675	0.385538	0.922212
Yg2(Sowing+N)	0.502109		Yg2(N+P)	0.302292		Yg2(Variety+N)	0		Yg1(N)	0.055295		Yg2(Irrigation+K)	0.00794643		0.483235	0.319911	0.803147
Yg2(Sowing+N)	0.0308594		Yg2(N+P)	0.302292		Yg2(Variety+N)	0		Yg1(N)	0.0919379		Yg2(Irrigation+K)	0.025317		0.310211	0.102903	0.413114
Yg2(Sowing+N)	0.235417		Yg2(N+P)	0.135792		Yg2(Variety+N)	0		Yg1(N)	0.0848209		Yg2(Irrigation+K)	0.0809039		0.0839158	0.136865	0.220781
Yg2(Sowing+N)	0.150861		Yg2(N+P)	0.135792		Yg2(Variety+N)	0		Yg1(N)	0.117842		Yg2(Irrigation+K)	0.212114		0.218902	0.17779	0.396691
Yg2(Sowing+N)	0.55737		Yg2(N+P)	0.32627		Yg2(Variety+N)	0		Yg1(N)	0.0382047		Yg2(Irrigation+K)	0.0262839		0.22037	0.199007	0.419377
Yg2(Sowing+N)	0.282055		Yg2(N+P)	0.510369		Yg2(Variety+N)	0		Yg1(N)	0.0344033		Yg2(Irrigation+K)	0.167252		0.18988	0.141802	0.331681
Yg2(Sowing+N)	0.0389621		Yg2(N+P)	0.022783		Yg2(Variety+N)	0		Yg1(N)	0.0714859		Yg2(Irrigation+K)	0.182216		0.123626	0.0883998	0.212026
Yg2(Sowing+N)	0.0909774		Yg2(N+P)	0.202915		Yg2(Variety+N)	0.119823		Yg1(N)	0.0443183		Yg2(Irrigation+K)	0.101988		0.123645	0.0544934	0.178138
Yg2(Sowing+N)	0.0846224		Yg2(N+P)	0.109436		Yg2(Variety+N)	0.16364		Yg1(N)	0.490646		Yg2(Irrigation+K)	0.10133		0.442777	0.161157	0.603934
Yg2(Sowing+N)	0.401187		Yg2(N+P)	0.0940046		Yg2(Variety+N)	0.156063		Yg1(N)	0.0699171		Yg2(Irrigation+K)	0		0.386902	0.167715	0.554617
Yg2(Sowing+N)	0.17211		Yg2(N+P)	0.266511		Yg2(Variety+N)	0		Yg1(N)	0.0403895		Yg2(Irrigation+K)	0.105431		0.105383	0.018852	0.124235
Yg2(Sowing+N)	0.0182918		Yg2(N+P)	0.367281		Yg2(Variety+N)	0.149966		Yg1(N)	0.0286933		Yg2(Irrigation+K)	0.350541		0.274638	0.0458546	0.320492
Yg2(Sowing+N)	0.238128		Yg2(N+P)	0.107662		Yg2(Variety+N)	0.185021		Yg1(N)	0.0824727		Yg2(Irrigation+K)	0.259701		0	0.0407707	0.0407707
Yg2(Sowing+N)	0.328234		Yg2(N+P)	0.248166		Yg2(Variety+N)	0.200991		Yg1(N)	0.0382604		Yg2(Irrigation+K)	0.199954		0.308345	0.0830116	0.391356
Yg2(Sowing+N)	0.309936		Yg2(N+P)	0.168158		Yg2(Variety+N)	0.174926		Yg1(N)	0.545364		Yg2(Irrigation+K)	0.322696		0.0948251	0.0701884	0.165014
Yg2(Sowing+N)	0.34348		Yg2(N+P)	0.148389		Yg2(Variety+N)	0.139843		Yg1(N)	0.0440089		Yg2(Irrigation+K)	0.378244		0.287087	0.0852104	0.372297
Yg2(Sowing+N)	0.290574		Yg2(N+P)	0.152706		Yg2(Variety+N)	0.128892		Yg1(N)	0.0301206		Yg2(Irrigation+K)	0.378908		0.27309	0.0924659	0.365556
Yg2(Sowing+N)	0.374211		Yg2(N+P)	0.32627		Yg2(Variety+N)	0.131311		Yg1(N)	0.0334322		Yg2(Irrigation+K)	0.416951		0.228477	0.291269	0.519746
Yg2(Sowing+N)	0.0266665		Yg2(N+P)	0.510369		Yg2(Variety+N)	0.168923		Yg1(N)	0.0476169		Yg2(Irrigation+K)	0.37783		0.369289	0.364372	0.733661
Yg2(Sowing+N)	0.457888		Yg2(N+P)	0.022783		Yg2(Variety+N)	0.141773		Yg1(N)	0.0343716		Yg2(Irrigation+K)	0.0413592		0.317754	0.306618	0.624372
Yg2(Sowing+N)	0.340282		Yg2(N+P)	0.202915		Yg2(Variety+N)	0.131706		Yg1(N)	0.0812208		Yg2(Irrigation+K)	0.0198751		0.275334	0.205571	0.480905
Yg2(Sowing+N)	0.0035982		Yg2(N+P)	0.109436		Yg2(Variety+N)	0		Yg1(N)	0.685227		Yg2(Irrigation+K)	0.00693066		0.455473	0.25548	0.710953
Yg2(Sowing+N)	0.254528		Yg2(N+P)	0.0940046		Yg2(Variety+N)	0		Yg1(N)	0.672401		Yg2(Irrigation+K)	0.0245269		0.271582	0.095733	0.367315
Yg2(Sowing+N)	0.0379148		Yg2(N+P)	0.266511		Yg2(Variety+N)	0.156736		Yg1(N)	0.0321682		Yg2(Irrigation+K)	0.0542273		0.432071	0.101281	0.533352
Yg2(Sowing+N)	0.117913		Yg2(N+P)	0.367281		Yg2(Variety+N)	0		Yg1(N)	0.262331		Yg2(Irrigation+K)	0.0815018		0.364834	0.29651	0.661343
Yg2(Sowing+N)	0.000685088		Yg2(N+P)	0.107662		Yg2(Variety+N)	0		Yg1(N)	0.173756		Yg2(Irrigation+K)	0.0777014		0.522287	0.19469	0.716977
Yg2(Sowing+N)	0.0157599		Yg2(N+P)	0.248166		Yg2(Variety+N)	0.113182		Yg1(N)	0.639745		Yg2(Irrigation+K)	0.0755919		0.273221	0.13392	0.407141
Yg2(Sowing+N)	0.00394442		Yg2(N+P)	0.168158		Yg2(Variety+N)	0		Yg1(N)	0.0560244		Yg2(Irrigation+K)	0.0300053		0.277837	0.128634	0.406471
Yg2(Sowing+N)	0.0215846		Yg2(N+P)	0.148389		Yg2(Variety+N)	0.138866		Yg1(N)	0.0644623		Yg2(Irrigation+K)	0.0187798		0.342732	0.163533	0.506265
Yg2(Sowing+N)	0.0905366		Yg2(N+P)	0.152706		Yg2(Variety+N)	0.153462		Yg1(N)	0.0752945		Yg2(Irrigation+K)	0.0135404		0.692015	0.196959	0.888974
Yg2(Sowing+N)	0.124514		Yg2(N+P)	0.277629		Yg2(Variety+N)	0.170731		Yg1(N)	0.0221363		Yg2(Irrigation+K)	0.0379729		0.321557	0.0777591	0.399316
Yg2(Sowing+N)	0.00367388		Yg2(N+P)	0.277629		Yg2(Variety+N)	0.220637		Yg1(N)	0.235608		Yg2(Irrigation+K)	0.00324545		0.453271	0.19048	0.643752
Yg2(Sowing+N)	0.397189		Yg2(N+P)	0.104835		Yg2(Variety+N)	0.220123		Yg1(N)	0.116366		Yg2(Irrigation+K)	0.0192748		0.127366	0.0155908	0.142957
Yg2(Sowing+N)	0.590934		Yg2(N+P)	0.17523		Yg2(Variety+N)	0.212149		Yg1(N)	0.142149		Yg2(Irrigation+K)	0.0166676		0.457545	0.182573	0.640118
Yg2(Sowing+N)	0.0491673		Yg2(N+P)	0.192519		Yg2(Variety+N)	0.23041		Yg1(N)	0.147393		Yg2(Irrigation+K)	0.0183944		0.102624	0.0129282	0.115552
Yg2(Sowing+N)	0.0219353		Yg2(N+P)	0.0278919		Yg2(Variety+N)	0.195061		Yg1(N)	0.0284308		Yg2(Irrigation+K)	0.0278879		0.0958574	0.0183496	0.114207
Yg2(Sowing+N)	0.0136175		Yg2(N+P)	0.104835		Yg2(Variety+N)	0.205582		Yg1(N)	0.353689		Yg2(Irrigation+K)	0.0226484		0.102624	0.0112364	0.113861
Yg2(Sowing+N)	0.000194762		Yg2(N+P)	0.17523		Yg2(Variety+N)	0.163457		Yg1(N)	0.0759765		Yg2(Irrigation+K)	0.00737996		0	0.0322525	0.0322525
Yg2(Sowing+N)	0.00394442		Yg2(N+P)	0.192519		Yg2(Variety+N)	0.377909		Yg1(N)	0.082395		Yg2(Irrigation+K)	0.0332577		0.0744285	0.100114	0.174542
Yg2(Sowing+N)	0		Yg2(N+P)	0.0278919		Yg2(Variety+N)	0.285082		Yg1(N)	0.0158179		Yg2(Irrigation+K)	0.00748017		0	0.0201891	0.0201891
Yg2(Sowing+N)	0.0216889		Yg2(N+P)	0.00268225		Yg2(Variety+N)	0		Yg1(N)	0.128213		Yg2(Irrigation+K)	0.00944809		0.119105	0.149203	0.268308
Yg2(Sowing+N)	0.00394442		Yg2(N+P)	0.00318244		Yg2(Variety+N)	0		Yg1(N)	0.0380462		Yg2(Irrigation+K)	0.117129		0.464327	0.175175	0.639502
Yg2(Sowing+N)	0.201662		Yg2(N+P)	0.0247357		Yg2(Variety+N)	0.109404		Yg1(N)	0.116667		Yg2(Irrigation+K)	0.0286901		0.126852	0.0152693	0.142122
Yg2(Sowing+N)	0.00615231		Yg2(N+P)	0.0427893		Yg2(Variety+N)	0.11015		Yg1(N)	0.119304		Yg2(Irrigation+K)	0.0108972		0.126656	0.0135352	0.140191
Yg2(Sowing+N)	0.148777		Yg2(N+P)	0		Yg2(Variety+N)	0.101093		Yg1(N)	0.141236		Yg2(Irrigation+K)	0.0347972		0.1754	0.0469495	0.22235
Yg2(Sowing+N)	0.237556		Yg2(N+P)	0.143169		Yg2(Variety+N)	0.0897441		Yg1(N)	0.125262		Yg2(Irrigation+K)	0.00567985		0.154496	0.143913	0.298409
Yg2(Sowing+N)	0.0101903		Yg2(N+P)	0.159817		Yg2(Variety+N)	0		Yg1(N)	0.0823394		Yg2(Irrigation+K)	0.0136669		0.349486	0.023456	0.372942
Yg2(Sowing+N)	0.517878		Yg2(N+P)	0.557137		Yg2(Variety+N)	0		Yg1(N)	0.115239		Yg2(Irrigation+K)	0.00579984		0.232207	0.0424981	0.274705
Yg2(Sowing+N)	0.386595		Yg2(N+P)	0.0127577		Yg2(Variety+N)	0.183		Yg1(N)	0.497561		Yg2(Irrigation+K)	0.0276316		0.194263	0.0379417	0.232205
Yg2(Sowing+N)	0.482458		Yg2(N+P)	0.0393273		Yg2(Variety+N)	0.194165		Yg1(N)	0.00931019		Yg2(Irrigation+K)	0.0281795		0.200838	0.0668872	0.267725
Yg2(Sowing+N)	0.411048		Yg2(N+P)	0.0486424		Yg2(Variety+N)	0.202272		Yg1(N)	0.0167717		Yg2(Irrigation+K)	0.0328566		0.190096	0.119135	0.309231
Yg2(Sowing+N)	0.558947		Yg2(N+P)	0.0465259		Yg2(Variety+N)	0.241182		Yg1(N)	0.425389		Yg2(Irrigation+K)	0.00266501		0.100841	0.0801043	0.180945
Yg2(Sowing+N)	0.225567		Yg2(N+P)	0.0137407		Yg2(Variety+N)	0.162878		Yg1(N)	0.0902791		Yg2(Irrigation+K)	0		0.128675	0.0247346	0.15341
Yg2(Sowing+N)	0.0196377		Yg2(N+P)	0.114907		Yg2(Variety+N)	0.208498		Yg1(N)	0.10163		Yg2(Irrigation+K)	0.0015252		0	0.0191641	0.0191641
Yg2(Sowing+N)	0.299686		Yg2(N+P)	0		Yg2(Variety+N)	0.250254		Yg1(N)	0.077663		Yg2(Irrigation+K)	0.00742644		0.136933	0.030911	0.167844
Yg2(Sowing+N)	0.0176907		Yg2(N+P)	0.131839		Yg2(Variety+N)	0.152954		Yg1(N)	0.0137158		Yg2(Irrigation+K)	0.011888		0	0.00356413	0.00356413
Yg2(Sowing+N)	0.0242083		Yg2(N+P)	0.0194297		Yg2(Variety+N)	0.213287		Yg1(N)	0.0182296		Yg2(Irrigation+K)	0.0309729		0	0.0309268	0.0309268
Yg2(Sowing+N)	0.0476321		Yg2(N+P)	0.0202449		Yg2(Variety+N)	0.255429		Yg1(N)	0.502497		Yg2(Irrigation+K)	0.00624037		0.328535	0.125299	0.453833
Yg2(Sowing+N)	0.0696762		Yg2(N+P)	0.182032		Yg2(Variety+N)	0.186577		Yg1(N)	0.0139992		Yg2(Irrigation+K)	0.00295617		0.252395	0.185736	0.438131
Yg2(Sowing+N)	0		Yg2(N+P)	0.133041		Yg2(Variety+N)	0.173337		Yg1(N)	0.0799649		Yg2(Irrigation+K)	0.00184755		0.225928	0.0941448	0.320073
Yg2(Sowing+N)	0.149846		Yg2(N+P)	0.00493237		Yg2(Variety+N)	0.116832		Yg1(N)	0.871789		Yg2(Irrigation+K)	0		0.149184	0.0716352	0.220819
Yg2(Sowing+N)	0.345396		Yg2(N+P)	0.0505006		Yg2(Variety+N)	0.129566		Yg1(N)	0.0324669		Yg2(Irrigation+K)	0.0213605		0.208866	0.171673	0.380539
Yg2(Sowing+N)	0.116303		Yg2(N+P)	0.307281		Yg2(Variety+N)	0.15364		Yg1(N)	0.0242778		Yg2(Irrigation+K)	0.0223942		0.0801996	0.0923002	0.1725
Yg2(Sowing+N)	0.258412		Yg2(N+P)	0.0826057		Yg2(Variety+N)	0.10868		Yg1(N)	0.377417		Yg2(Irrigation+K)	0.00228721		0.230546	0.0890494	0.319596
Yg2(Sowing+N)	0.588361		Yg2(N+P)	0.0121672		Yg2(Variety+N)	0.144355		Yg1(N)	0.161771		Yg2(Irrigation+K)	0.0346891		0.0296617	0.0119154	0.0415772
Yg2(Sowing+N)	0.120175		Yg2(N+P)	0.00865137		Yg2(Variety+N)	0.132697		Yg1(N)	0.0332573		Yg2(Irrigation+K)	0.00454472		0.261307	0.0373558	0.298663
Yg2(Sowing+N)	0.36933		Yg2(N+P)	0.520254		Yg2(Variety+N)	0.0947734		Yg1(N)	0.226625		Yg2(Irrigation+K)	0		0.132804	0.118363	0.251167
Yg2(Sowing+N)	0.278005		Yg2(N+P)	0.688565		Yg2(Variety+N)	0.175235		Yg1(N)	0.0235882		Yg2(Irrigation+K)	0.00273398		0.284184	0.181136	0.46532
Yg2(Sowing+N)	0.354067		Yg2(N+P)	0.84707		Yg2(Variety+N)	0.139068		Yg1(N)	0.366452		Yg2(Irrigation+K)	0.0113696		0.124838	0.1633	0.288138
Yg2(Sowing+N)	0.393219		Yg2(N+P)	0.00694289		Yg2(Variety+N)	0.149762		Yg1(N)	0.227109		Yg2(Irrigation+K)	0.0303418		0.518479	0.096214	0.614693
Yg2(Sowing+N)	0.227639		Yg2(N+P)	0.00954546		Yg2(Variety+N)	0.176396		Yg1(N)	0.0318205		Yg2(Irrigation+K)	0.00639555		0.28845	0.0709542	0.359404
Yg2(Sowing+N)	0.0864312		Yg2(N+P)	0.190921		Yg2(Variety+N)	0.169634		Yg1(N)	0.0513854		Yg2(Irrigation+K)	0.00654412		0.277778	0.122578	0.400356
Yg2(Sowing+N)	0.0340505		Yg2(N+P)	0.0131948		Yg2(Variety+N)	0.147616		Yg1(N)	0.377555		Yg2(Irrigation+K)	0.00295194		0.268088	0.0790521	0.347141
Yg2(Sowing+N)	0.0320764		Yg2(N+P)	0		Yg2(Variety+N)	0		Yg1(N)	0.0158007		Yg2(Irrigation+K)	0		0.123819	0.175403	0.299222
Yg2(Sowing+N)	0.395839		Yg2(N+P)	0.477314		Yg2(Variety+N)	0		Yg1(N)	0.0338534		Yg2(Irrigation+K)	0.00651244		0.608418	0.0703354	0.678753
Yg2(Sowing+N)	0.410373		Yg2(N+P)	0.12841		Yg2(Variety+N)	0.366034		Yg1(N)	0.0751613		Yg2(Irrigation+K)	0.00835492		0.250818	0.0521693	0.302987
Yg2(Sowing+N)	0.388694		Yg2(N+P)	0.198811		Yg2(Variety+N)	0		Yg1(N)	0.00445098		Yg2(Irrigation+K)	0.0521755		0.675226	0.110589	0.785816
Yg2(Sowing+N)	0.0175245		Yg2(N+P)	0.14084		Yg2(Variety+N)	0		Yg1(N)	0.0850665		Yg2(Irrigation+K)	0.014439		0.329214	0.147613	0.476827
Yg2(Sowing+N)	0.0128954		Yg2(N+P)	0.0178158		Yg2(Variety+N)	0		Yg1(N)	0.0417628		Yg2(Irrigation+K)	0.00624037		0.540503	0.121489	0.661992
Yg2(Sowing+N)	0.0014433		Yg2(N+P)	0		Yg2(Variety+N)	0.174486		Yg1(N)	0.193475		Yg2(Irrigation+K)	0.00606309		0.444564	0.519872	0.964437
Yg2(Sowing+N)	0.0185884		Yg2(N+P)	0.0252423		Yg2(Variety+N)	0		Yg1(N)	0.199573		Yg2(Irrigation+K)	0.0036673		0.194085	0.0837176	0.277803
Yg2(Sowing+N)	0.0152164		Yg2(N+P)	0.0166705		Yg2(Variety+N)	0.228648		Yg1(N)	0.0558616		Yg2(Irrigation+K)	0.0145429		0.536097	0.134205	0.670302
Yg2(Sowing+N)	0.000886585		Yg2(N+P)	0.128805		Yg2(Variety+N)	0.219312		Yg1(N)	0.113702		Yg2(Irrigation+K)	0		0.56291	0.1509	0.713811
Yg2(Sowing+N)	0.216698		Yg2(N+P)	0.0979528		Yg2(Variety+N)	0.217047		Yg1(N)	0.0498913		Yg2(Irrigation+K)	0.00112938		0.0976921	0	0.0976921
Yg2(Sowing+N)	0.256821		Yg2(N+P)	0.176011		Yg2(Variety+N)	0.162504		Yg1(N)	0.0628995		Yg2(Irrigation+K)	0.0110812		0.2905	0.0492514	0.339751
Yg2(Sowing+N)	0.259453		Yg2(N+P)	0.144319		Yg2(Variety+N)	0.203547		Yg1(N)	0.101344		Yg2(Irrigation+K)	0.0262259		0.0672511	0.0343727	0.101624
Yg2(Sowing+N)	0.00233399		Yg2(N+P)	0.200483		Yg2(Variety+N)	0.256558		Yg1(N)	0.114589		Yg2(Irrigation+K)	0.0120506		0.650895	0.211373	0.862269
Yg2(Sowing+N)	0.00158989		Yg2(N+P)	0.0633819		Yg2(Variety+N)	0.186065		Yg1(N)	0.0891049		Yg2(Irrigation+K)	0.0320911		0.267652	0.18363	0.451281
Yg2(Sowing+N)	0.0154597		Yg2(N+P)	0.181513		Yg2(Variety+N)	0.181286		Yg1(N)	0.131903		Yg2(Irrigation+K)	0.0132514		0.150882	0.107504	0.258385
Yg2(Sowing+N)	0.00518511		Yg2(N+P)	0.0387767		Yg2(Variety+N)	0.209459		Yg1(N)	0.1194		Yg2(Irrigation+K)	0.0393147		0.473088	0.122077	0.595165
Yg2(Sowing+N)	0.00791891		Yg2(N+P)	0.645089		Yg2(Variety+N)	0.161337		Yg1(N)	0.101303		Yg2(Irrigation+K)	0.0129478		0.114483	0.125942	0.240425
Yg2(Sowing+N)	0.000162426		Yg2(N+P)	0.0237731		Yg2(Variety+N)	0.191033		Yg1(N)	0.273474		Yg2(Irrigation+K)	0.0303102		0.101882	0.0751796	0.177061
Yg2(Sowing+N)	0.00592134		Yg2(N+P)	0.211861		Yg2(Variety+N)	0.168826		Yg1(N)	0.153505		Yg2(Irrigation+K)	0		0.233232	0.0642137	0.297445
Yg2(Sowing+N)	0.0282121		Yg2(N+P)	0.0305446		Yg2(Variety+N)	0.117884		Yg1(N)	0.12818		Yg2(Irrigation+K)	0.00928973		0.207206	0.139445	0.346651
Yg2(Sowing+N)	0.00653834		Yg2(N+P)	0		Yg2(Variety+N)	0.145326		Yg1(N)	0.00859447		Yg2(Irrigation+K)	0.011906		0.273713	0.28246	0.556172
Yg2(Sowing+N)	0		Yg2(N+P)	0.104498		Yg2(Variety+N)	0.15884		Yg1(N)	0.127287		Yg2(Irrigation+K)	0.00219786		0.136726	0.0259654	0.162691
Yg2(Sowing+N)	0.222634		Yg2(N+P)	0.332959		Yg2(Variety+N)	0		Yg1(N)	0.140531		Yg2(Irrigation+K)	0.0405517		0.278726	0.138423	0.417149
Yg2(Sowing+N)	0.0159835		Yg2(N+P)	0.460365		Yg2(Variety+N)	0		Yg1(N)	0.167596		Yg2(Irrigation+K)	0.0295376		0.227331	0.09357	0.320901
Yg2(Sowing+N)	0.00222816		Yg2(N+P)	0.0655365		Yg2(Variety+N)	0		Yg1(N)	0.243086		Yg2(Irrigation+K)	0.00141369		0.174721	0.1122	0.286921
Yg2(Sowing+N)	0.108912		Yg2(N+P)	0.00871841		Yg2(Variety+N)	0		Yg1(N)	0.203423		Yg2(Irrigation+K)	0.0203674		0.460253	0.130606	0.590859
Yg2(Sowing+N)	0.0462301		Yg2(N+P)	0.0787313		Yg2(Variety+N)	0		Yg1(N)	0.150819		Yg2(Irrigation+K)	0.0207076		0.442457	0.0442744	0.486731
Yg2(Sowing+N)	0.0278036		Yg2(N+P)	0.338599		Yg2(Variety+N)	0		Yg1(N)	0.108446		Yg2(Irrigation+K)	0.00816675		0.252753	0.238974	0.491728
Yg2(Sowing+N)	0		Yg2(N+P)	0.00272242		Yg2(Variety+N)	0		Yg1(N)	0.121535		Yg2(Irrigation+K)	0.02479		0.260084	0.059739	0.319823
Yg2(Sowing+N)	0		Yg2(N+P)	0.00797641		Yg2(Variety+N)	0		Yg1(N)	0.181664		Yg2(Irrigation+K)	0.00437191		0.376081	0.169594	0.545675
Yg2(Sowing+N)	0.170145		Yg2(N+P)	0.125185		Yg2(Variety+N)	0		Yg1(N)	0.130602		Yg2(Irrigation+K)	0.0192811		0.262561	0.12322	0.385781
Yg2(Sowing+N)	0.0257323		Yg2(N+P)	0.0129805		Yg2(Variety+N)	0		Yg1(N)	0.141332		Yg2(Irrigation+K)	0.00198973		0.368254	0.204242	0.572496
Yg2(Sowing+N)	0.162077		Yg2(N+P)	0.0184554		Yg2(Variety+N)	0		Yg1(N)	0.238769		Yg2(Irrigation+K)	0.0224416		0.355528	0.155804	0.511331
Yg2(Sowing+N)	0.00557556		Yg2(N+P)	0.0177926		Yg2(Variety+N)	0		Yg1(N)	0.137359		Yg2(Irrigation+K)	0.0187056		0.284938	0.122043	0.40698
Yg2(Sowing+N)	0		Yg2(N+P)	0.0177506		Yg2(Variety+N)	0.200193		Yg1(N)	0.135471		Yg2(Irrigation+K)	0.0270446		0.41507	0.198823	0.613893
Yg2(Sowing+N)	0.0386579		Yg2(N+P)	0.0358271		Yg2(Variety+N)	0.179259		Yg1(N)	0.14605		Yg2(Irrigation+K)	0.0143994		0.147734	0.0460185	0.193752
Yg2(Sowing+N)	0		Yg2(N+P)	0.0335455		Yg2(Variety+N)	0.150213		Yg1(N)	0.036361		Yg2(Irrigation+K)	0.0311289		0.455548	0.135445	0.590993
Yg2(Sowing+N)	0.0013541		Yg2(N+P)	0.175755		Yg2(Variety+N)	0.200742		Yg1(N)	0.0483987		Yg2(Irrigation+K)	0.0373695		0.317698	0.201833	0.519531
Yg2(Sowing+N)	0.0577068		Yg2(N+P)	0.0298242		Yg2(Variety+N)	0.214243		Yg1(N)	0.0522469		Yg2(Irrigation+K)	0.00883933		0.22716	0.187502	0.414662
Yg2(Sowing+N)	0.00928803		Yg2(N+P)	0.0962483		Yg2(Variety+N)	0		Yg1(N)	0.0381841		Yg2(Irrigation+K)	0.011906		0.242388	0.0941336	0.336522
Yg2(Sowing+N)	0.000333762		Yg2(N+P)	0.0895485		Yg2(Variety+N)	0		Yg1(N)	0.120823		Yg2(Irrigation+K)	0.0170046		0.394443	0.053345	0.447788
Yg2(Sowing+N)	0.000221504		Yg2(N+P)	0.183114		Yg2(Variety+N)	0.239369		Yg1(N)	0.160296		Yg2(Irrigation+K)	0.0687198		0.49849	0.371051	0.869541
Yg2(Sowing+N)	0.00261237		Yg2(N+P)	0.302358		Yg2(Variety+N)	0.352823		Yg1(N)	0.102154		Yg2(Irrigation+K)	0.0292164		0.614411	0.139453	0.753864
Yg2(Sowing+N)	0.000725414		Yg2(N+P)	0.281366		Yg2(Variety+N)	0.21092		Yg1(N)	0.0331444		Yg2(Irrigation+K)	0.0310602		0.48492	0.46472	0.94964
Yg2(Sowing+N)	0.0104962		Yg2(N+P)	0.093317		Yg2(Variety+N)	0		Yg1(N)	0.0849108		Yg2(Irrigation+K)	0.0166677		0.49501	0.196232	0.691242
Yg2(Sowing+N)	0		Yg2(N+P)	0.146996		Yg2(Variety+N)	0.173028		Yg1(N)	0.174631		Yg2(Irrigation+K)	0.0138637		0.518999	0.0516918	0.57069
Yg2(Sowing+N)	0.00233399		Yg2(N+P)	0.185559		Yg2(Variety+N)	0.343974		Yg1(N)	0.145849		Yg2(Irrigation+K)	0.00487032		0.669095	0.144978	0.814073
Yg2(Sowing+N)	0.00959167		Yg2(N+P)	0.0487706		Yg2(Variety+N)	0.332452		Yg1(N)	0.259821		Yg2(Irrigation+K)	0.0227013		0.522229	0.281156	0.803385
Yg2(Sowing+N)	0.0129139		Yg2(N+P)	0		Yg2(Variety+N)	0		Yg1(N)	0.204285		Yg2(Irrigation+K)	0.0158457		0.269044	0.199069	0.468113
Yg2(Sowing+N)	0.0165329		Yg2(N+P)	0.564187		Yg2(Variety+N)	0		Yg1(N)	0.043342		Yg2(Irrigation+K)	0.0505374		0.529255	0.199489	0.728744
Yg2(Sowing+N)	0.0407843		Yg2(N+P)	0.520611		Yg2(Variety+N)	0		Yg1(N)	0.0513329		Yg2(Irrigation+K)	0.0265948		0.637428	0.131764	0.769192
Yg2(Sowing+N)	0.282484		Yg2(N+P)	0.514253		Yg2(Variety+N)	0		Yg1(N)	0.044023		Yg2(Irrigation+K)	0.0277664		0.639418	0.168677	0.808095
Yg2(Sowing+N)	0.00517502		Yg2(N+P)	0.565814		Yg2(Variety+N)	0.301958		Yg1(N)	0.0548057		Yg2(Irrigation+K)	0.0210223		0.438986	0.204942	0.643928
Yg2(Sowing+N)	0		Yg2(N+P)	0.625853		Yg2(Variety+N)	0		Yg1(N)	0.0280703		Yg2(Irrigation+K)	0.0100325		0.256541	0.0811906	0.337731
Yg2(Sowing+N)	0.00244093		Yg2(N+P)	0.55512		Yg2(Variety+N)	0		Yg1(N)	0.916289		Yg2(Irrigation+K)	0.0777135		0.120514	0.0285537	0.149068
Yg2(Sowing+N)	0.043808		Yg2(N+P)	0.557914		Yg2(Variety+N)	0		Yg1(N)	0.677457		Yg2(Irrigation+K)	0.00736126		0.0745006	0.0813881	0.155889
Yg2(Sowing+N)	0.00196146		Yg2(N+P)	0.566399		Yg2(Variety+N)	0.256428		Yg1(N)	0.650135		Yg2(Irrigation+K)	0.0369305		0.135427	0.162948	0.298374
Yg2(Sowing+N)	-0.000211932		Yg2(N+P)	0.516517		Yg2(Variety+N)	0		Yg1(N)	0.666149		Yg2(Irrigation+K)	0.0198411		0.228059	0.268389	0.496448
Yg2(Sowing+N)	0.000105832		Yg2(N+P)	0.627604		Yg2(Variety+N)	0		Yg1(N)	0.665155		Yg2(Irrigation+K)	0.071135		0.611586	0.545603	1.15719
Yg2(Sowing+N)	-0.000151087		Yg2(N+P)	0.68645		Yg2(Variety+N)	0.253017		Yg1(N)	0.590495		Yg2(Irrigation+K)	0.0174741		0.18765	0.0624525	0.250102
Yg2(Sowing+N)	-0.000151087		Yg2(N+P)	0.290359		Yg2(Variety+N)	0.255233		Yg1(N)	0.655881		Yg2(Irrigation+K)	0.0123064		0.325134	0.165709	0.490843
Yg2(Sowing+N)	0.000282713		Yg2(N+P)	0.050431		Yg2(Variety+N)	0.156346		Yg1(N)	0.104918		Yg2(Irrigation+K)	0		0.335282	0.0559304	0.391213
Yg2(Sowing+N)	0.042918		Yg2(N+P)	0.00677818		Yg2(Variety+N)	0		Yg1(N)	0.0416984		Yg2(Irrigation+K)	0.011117		0.178989	0.141269	0.320258
Yg2(Sowing+N)	0		Yg2(N+P)	0.0470652		Yg2(Variety+N)	0.204856		Yg1(N)	0.0225134		Yg2(Irrigation+K)	0		0	0.0307027	0.0307027
Yg2(Sowing+N)	0.00277863		Yg2(N+P)	0.0081618		Yg2(Variety+N)	0.356779		Yg1(N)	0.0621845		Yg2(Irrigation+K)	0.0268012		0.506172	0.084921	0.591094
Yg2(Sowing+N)	0		Yg2(N+P)	0.0020139		Yg2(Variety+N)	0.172538		Yg1(N)	0.111693		Yg2(Irrigation+K)	0.0321519		0.293557	0.123386	0.416943
Yg2(Sowing+N)	8.31201394904113e-05		Yg2(N+P)	0.15838		Yg2(Variety+N)	0		Yg1(N)	0.103364		Yg2(Irrigation+K)	0.025587		0.634789	0.144527	0.779317
Yg2(Sowing+N)	0.00356505		Yg2(N+P)	0.695541		Yg2(Variety+N)	0		Yg1(N)	0.343541		Yg2(Irrigation+K)	0.0226417		0.279591	0.157304	0.436895
Yg2(Sowing+N)	0		Yg2(N+P)	0.0463836		Yg2(Variety+N)	0.145228		Yg1(N)	0.381052		Yg2(Irrigation+K)	0.0200241		0.468911	0.108779	0.57769
Yg2(Sowing+N)	0.00808897		Yg2(N+P)	0.830605		Yg2(Variety+N)	0.182733		Yg1(N)	0.354063		Yg2(Irrigation+K)	0.0205223		0.43638	0.124212	0.560592
Yg2(Sowing+N)	0.000525805		Yg2(N+P)	0.0948687		Yg2(Variety+N)	0.0450341		Yg1(N)	0.183051		Yg2(Irrigation+K)	0.0512091		0.285719	0.136329	0.422047
Yg2(Sowing+N)	0.000297876		Yg2(N+P)	0.0511984		Yg2(Variety+N)	0		Yg1(N)	0.515346		Yg2(Irrigation+K)	0.00420988		0.458327	0.238463	0.69679
Yg2(Sowing+N)	0.000227929		Yg2(N+P)	0.148321		Yg2(Variety+N)	0		Yg1(N)	0.0514872		Yg2(Irrigation+K)	0.181128		0.595299	0.17264	0.76794
Yg2(Sowing+N)	0.00540824		Yg2(N+P)	0.11116		Yg2(Variety+N)	0		Yg1(N)	0.34144		Yg2(Irrigation+K)	0.0351054		0.615744	0.137197	0.752941
Yg2(Sowing+N)	0.00518511		Yg2(N+P)	0.00477576		Yg2(Variety+N)	0		Yg1(N)	0.115618		Yg2(Irrigation+K)	0.0543017		0.374042	0.0561707	0.430213
Yg2(Sowing+N)	0.00158989		Yg2(N+P)	0.141405		Yg2(Variety+N)	0		Yg1(N)	0.207345		Yg2(Irrigation+K)	0.0207512		0.286864	0.0779777	0.364841
Yg2(Sowing+N)	-4.50263e-05		Yg2(N+P)	0.0122092		Yg2(Variety+N)	0		Yg1(N)	0.0826928		Yg2(Irrigation+K)	0		0.275602	0.168444	0.444046
Yg2(Sowing+N)	0.00046999		Yg2(N+P)	0.0140071		Yg2(Variety+N)	0		Yg1(N)	0.28965		Yg2(Irrigation+K)	0.0156545		0.504713	0.154541	0.659255
Yg2(Sowing+N)	-0.000371701		Yg2(N+P)	0.238833		Yg2(Variety+N)	0		Yg1(N)	0.15407		Yg2(Irrigation+K)	0.00180022		0.565175	0.144674	0.709849
Yg2(Sowing+N)	-0.000371701		Yg2(N+P)	0.0423426		Yg2(Variety+N)	0		Yg1(N)	0.100584		Yg2(Irrigation+K)	0.00836773		0.404749	0.438103	0.842852
Yg2(Sowing+N)	0.0776467		Yg2(N+P)	0.0639258		Yg2(Variety+N)	0		Yg1(N)	0.10159		Yg2(Irrigation+K)	0.0657502		0.613523	0.197019	0.810542
Yg2(Sowing+N)	0.176039		Yg2(N+P)	0.328909		Yg2(Variety+N)	0		Yg1(N)	0.0874411		Yg2(Irrigation+K)	4.8566455098431e-05		0.615388	0.14761	0.762998
Yg2(Sowing+N)	0.180604		Yg2(N+P)	1.01737		Yg2(Variety+N)	0		Yg1(N)	0.0600134		Yg2(Irrigation+K)	0.00834917		0.379936	0.167046	0.546981
Yg2(Sowing+N)	0.077443		Yg2(N+P)	0.214118		Yg2(Variety+N)	0.201138		Yg1(N)	0.098626		Yg2(Irrigation+K)	0.023773		0.249731	0.266692	0.516422
Yg2(Sowing+N)	0.0502139		Yg2(N+P)	0.0535852		Yg2(Variety+N)	0		Yg1(N)	0.0597239		Yg2(Irrigation+K)	0.054425		0.580194	0.209272	0.789466
Yg2(Sowing+N)	0.0673221		Yg2(N+P)	0.0243931		Yg2(Variety+N)	0		Yg1(N)	0.167918		Yg2(Irrigation+K)	0.0105449		0.516113	0.131669	0.647782
Yg2(Sowing+N)	0.0565164		Yg2(N+P)	0.00734606		Yg2(Variety+N)	0		Yg1(N)	0.126619		Yg2(Irrigation+K)	0.0402716		0.292844	0.132321	0.425165
Yg2(Sowing+N)	0.00985286		Yg2(N+P)	0.0309938		Yg2(Variety+N)	0.248777		Yg1(N)	0.198833		Yg2(Irrigation+K)	0.023363		0.635182	0.169359	0.804541
Yg2(Sowing+N)	0.107293		Yg2(N+P)	0.811308		Yg2(Variety+N)	0.251702		Yg1(N)	0.670772		Yg2(Irrigation+K)	0.0146627		0.493478	0.164423	0.657901
Yg2(Sowing+N)	0.0480034		Yg2(N+P)	0.0566892		Yg2(Variety+N)	0		Yg1(N)	0.0257362		Yg2(Irrigation+K)	0.0384526		0.322914	0.0913283	0.414243
Yg2(Sowing+N)	0.152779		Yg2(N+P)	0.835396		Yg2(Variety+N)	0		Yg1(N)	0.0262798		Yg2(Irrigation+K)	0.0301919		0.637738	0.361098	0.998836
Yg2(Sowing+N)	0.0601544		Yg2(N+P)	0.131415		Yg2(Variety+N)	0		Yg1(N)	0.109443		Yg2(Irrigation+K)	0.00590457		0.480325	0.155418	0.635743
Yg2(Sowing+N)	0.0389974		Yg2(N+P)	0.0114051		Yg2(Variety+N)	0		Yg1(N)	0.0553657		Yg2(Irrigation+K)	0.0674467		0.624904	0.0969934	0.721897
Yg2(Sowing+N)	0.0335136		Yg2(N+P)	0.0226574		Yg2(Variety+N)	0.315298		Yg1(N)	0.540012		Yg2(Irrigation+K)	0		0.687698	0.161272	0.848969
Yg2(Sowing+N)	0.0788985		Yg2(N+P)	0.682607		Yg2(Variety+N)	0		Yg1(N)	0.0208513		Yg2(Irrigation+K)	0.0124914		0.343355	0.324172	0.667527
Yg2(Sowing+N)	0.00325933		Yg2(N+P)	0.0177855		Yg2(Variety+N)	0		Yg1(N)	0.233543		Yg2(Irrigation+K)	0.00323999		0.632268	0.558963	1.19123
Yg2(Sowing+N)	0.0479583		Yg2(N+P)	0.0515864		Yg2(Variety+N)	0		Yg1(N)	0.148409		Yg2(Irrigation+K)	0.0251546		0.458025	0.235473	0.693499
Yg2(Sowing+N)	0.128177		Yg2(N+P)	0.0324729		Yg2(Variety+N)	0		Yg1(N)	0.0901735		Yg2(Irrigation+K)	0		0.636788	0.225194	0.861982
Yg2(Sowing+N)	0.0638733		Yg2(N+P)	0.0748972		Yg2(Variety+N)	0		Yg1(N)	0.161455		Yg2(Irrigation+K)	0.0503984		0.757385	0.342103	1.09949
Yg2(Sowing+N)	0.0529011		Yg2(N+P)	0.596314		Yg2(Variety+N)	0		Yg1(N)	0.177009		Yg2(Irrigation+K)	0		0.609284	0.32048	0.929765
Yg2(Sowing+N)	0.0103217		Yg2(N+P)	0.42512		Yg2(Variety+N)	0		Yg1(N)	0.0784315		Yg2(Irrigation+K)	0.0506975		0.528127	0.245583	0.77371
Yg2(Sowing+N)	0.0401746		Yg2(N+P)	0.0594989		Yg2(Variety+N)	0		Yg1(N)	0.359479		Yg2(Irrigation+K)	0.0562555		0.599878	0.0671315	0.66701
Yg2(Sowing+N)	0.00818013		Yg2(N+P)	0.128184		Yg2(Variety+N)	0		Yg1(N)	0.121013		Yg2(Irrigation+K)	0		0.544719	0.272813	0.817532
Yg2(Sowing+N)	0.0543082		Yg2(N+P)	0.682267		Yg2(Variety+N)	0		Yg1(N)	0.213942		Yg2(Irrigation+K)	0.0321549		0.710153	0.448463	1.15862
Yg2(Sowing+N)	0.0269147		Yg2(N+P)	0.202597		Yg2(Variety+N)	0		Yg1(N)	0.281879		Yg2(Irrigation+K)	0.0449187		0.436874	0.0534449	0.490319
Yg2(Sowing+N)	0.0863365		Yg2(N+P)	0.659533		Yg2(Variety+N)	0		Yg1(N)	0.0830808		Yg2(Irrigation+K)	0.0394759		0.449381	0.210454	0.659835
Yg2(Sowing+N)	0.0408979		Yg2(N+P)	0.0258113		Yg2(Variety+N)	0		Yg1(N)	0.279502		Yg2(Irrigation+K)	0		0.343452	0.269532	0.612984
Yg2(Sowing+N)	0.0171284		Yg2(N+P)	0.851952		Yg2(Variety+N)	0		Yg1(N)	0.14702		Yg2(Irrigation+K)	0.037664		0.470303	0.216527	0.686831
Yg2(Sowing+N)	0.0470442		Yg2(N+P)	0.672433		Yg2(Variety+N)	0		Yg1(N)	0.170738		Yg2(Irrigation+K)	0.00503784		0.556958	0.377113	0.934071
Yg2(Sowing+N)	0.0242444		Yg2(N+P)	0.0363982		Yg2(Variety+N)	0		Yg1(N)	0.291254		Yg2(Irrigation+K)	0.0122926		0.474437	0.153761	0.628198
Yg2(Sowing+N)	0.0130323		Yg2(N+P)	0.0460743		Yg2(Variety+N)	0		Yg1(N)	0.241666		Yg2(Irrigation+K)	0.0399942		0.547927	0.0970598	0.644986
Yg2(Sowing+N)	0.000583005		Yg2(N+P)	0.681023		Yg2(Variety+N)	0		Yg1(N)	0.118283		Yg2(Irrigation+K)	0.0386496		0.451918	0.301641	0.753558
Yg2(Sowing+N)	0.00618013		Yg2(N+P)	0.0838123		Yg2(Variety+N)	0		Yg1(N)	0.195263		Yg2(Irrigation+K)	0.00336216		0.362955	0.324281	0.687236
Yg2(Sowing+N)	0.00298879		Yg2(N+P)	0.0703837		Yg2(Variety+N)	0		Yg1(N)	0.126561		Yg2(Irrigation+K)	0.0374513		0.610081	0.110932	0.721013
Yg2(Sowing+N)	-0.00535837		Yg2(N+P)	0.447679		Yg2(Variety+N)	0.242366		Yg1(N)	0.2476		Yg2(Irrigation+K)	0.0224494		0.511376	0.212766	0.724142
Yg2(Sowing+N)	0.0138927		Yg2(N+P)	0.135077		Yg2(Variety+N)	0		Yg1(N)	0.164517		Yg2(Irrigation+K)	0.0390556		0.630173	0.193441	0.823613
Yg2(Sowing+N)	0.0461948		Yg2(N+P)	0.0126095		Yg2(Variety+N)	0		Yg1(N)	0.144908		Yg2(Irrigation+K)	0.0177665		0.826433	0.22535	1.05178
Yg2(Sowing+N)	0.0230116		Yg2(N+P)	0.0390967		Yg2(Variety+N)	0		Yg1(N)	0.145786		Yg2(Irrigation+K)	0.0282286		0.614043	0.334543	0.948586
Yg2(Sowing+N)	0.00760383		Yg2(N+P)	0.084793		Yg2(Variety+N)	0		Yg1(N)	0.21996		Yg2(Irrigation+K)	0.0140258		0.773872	0.182723	0.956596
Yg2(Sowing+N)	0.00902549		Yg2(N+P)	0.401037		Yg2(Variety+N)	0.232038		Yg1(N)	0.241063		Yg2(Irrigation+K)	0.00795677		0.829031	0.157892	0.986923
Yg2(Sowing+N)	0.00790959		Yg2(N+P)	0.00418756		Yg2(Variety+N)	0		Yg1(N)	0.0839717		Yg2(Irrigation+K)	0.0073847		0.675271	0.132711	0.807981
Yg2(Sowing+N)	0		Yg2(N+P)	0.0233358		Yg2(Variety+N)	0		Yg1(N)	0.146502		Yg2(Irrigation+K)	0.0358756		0.716998	0.0704211	0.78742
Yg2(Sowing+N)	0.0481999		Yg2(N+P)	0.0867032		Yg2(Variety+N)	0		Yg1(N)	0.2174		Yg2(Irrigation+K)	0.0134875		0.597034	0.322755	0.919789
Yg2(Sowing+N)	0.0851014		Yg2(N+P)	0.61419		Yg2(Variety+N)	0		Yg1(N)	0.127358		Yg2(Irrigation+K)	0.0184583		0.739262	0.424643	1.16391
Yg2(Sowing+N)	-0.000124543		Yg2(N+P)	0.279963		Yg2(Variety+N)	0		Yg1(N)	0.1287		Yg2(Irrigation+K)	0.00668533		0.199849	0.048684	0.248533
Yg2(Sowing+N)	0.00790959		Yg2(N+P)	0.557635		Yg2(Variety+N)	0		Yg1(N)	0.262587		Yg2(Irrigation+K)	0.0142372		0.534104	0.116982	0.651086
Yg2(Sowing+N)	0.0151631		Yg2(N+P)	0.0111505		Yg2(Variety+N)	0		Yg1(N)	0.408672		Yg2(Irrigation+K)	0.0257186		0.701777	0.199515	0.901292
Yg2(Sowing+N)	0.019393		Yg2(N+P)	0.0508131		Yg2(Variety+N)	0		Yg1(N)	0.126638		Yg2(Irrigation+K)	0.0307661		0.661544	0.183193	0.844737
Yg2(Sowing+N)	0.00443606		Yg2(N+P)	0.117997		Yg2(Variety+N)	0		Yg1(N)	0.157838		Yg2(Irrigation+K)	0.0195605		0.502977	0.0921824	0.595159
Yg2(Sowing+N)	-0.0229214		Yg2(N+P)	0.303455		Yg2(Variety+N)	0		Yg1(N)	0.104148		Yg2(Irrigation+K)	0.016143		0.406703	0.326012	0.732715
Yg2(Sowing+N)	0.00325933		Yg2(N+P)	0.0447353		Yg2(Variety+N)	0		Yg1(N)	0.150681		Yg2(Irrigation+K)	0.0342358		0.331429	0.278493	0.609922
Yg2(Sowing+N)	0.000190108		Yg2(N+P)	0.133307		Yg2(Variety+N)	0		Yg1(N)	0.0989158		Yg2(Irrigation+K)	0.00754698		0.804622	0.162589	0.967211
Yg2(Sowing+N)	0.00160421		Yg2(N+P)	0.102369		Yg2(Variety+N)	0		Yg1(N)	0.139199		Yg2(Irrigation+K)	0.0256485		0.671585	0.143544	0.815129
Yg2(Sowing+N)	0.00255609		Yg2(N+P)	0.395724		Yg2(Variety+N)	0		Yg1(N)	0.181036		Yg2(Irrigation+K)	0.0189573		0.394106	0.138957	0.533063
Yg2(Sowing+N)	0.0268121		Yg2(N+P)	0.00408049		Yg2(Variety+N)	0		Yg1(N)	0.123528		Yg2(Irrigation+K)	0.0255754		0.680782	0.307842	0.988624
Yg2(Sowing+N)	-0.00493039		Yg2(N+P)	0.0694189		Yg2(Variety+N)	0.274246		Yg1(N)	0.147186		Yg2(Irrigation+K)	0.01642		0.680452	0.157418	0.83787
Yg2(Sowing+N)	0.341009		Yg2(N+P)	0.265442		Yg2(Variety+N)	0		Yg1(N)	0.215407		Yg2(Irrigation+K)	0.0123874		0.725468	0.111128	0.836596
Yg2(Sowing+N)	0.245218		Yg2(N+P)	0		Yg2(Variety+N)	0		Yg1(N)	0.570744		Yg2(Irrigation+K)	0.0231858		0.818877	0.13047	0.949347
Yg2(Sowing+N)	0.299864		Yg2(N+P)	0.145554		Yg2(Variety+N)	0		Yg1(N)	0.0356707		Yg2(Irrigation+K)	0.0394981		0.448641	0.283571	0.732212
Yg2(Sowing+N)	0.00475934		Yg2(N+P)	0.190366		Yg2(Variety+N)	0		Yg1(N)	0.0587085		Yg2(Irrigation+K)	0.0121309		0.515624	0.23119	0.746814
Yg2(Sowing+N)	0.0596962		Yg2(N+P)	0.00628008		Yg2(Variety+N)	0.27058		Yg1(N)	0.0472618		Yg2(Irrigation+K)	0.067394		0.770634	0.371082	1.14172
Yg2(Sowing+N)	0.00938452		Yg2(N+P)	0.0311565		Yg2(Variety+N)	0		Yg1(N)	0.0340597		Yg2(Irrigation+K)	0.00505524		0.81067	0.173244	0.983914
Yg2(Sowing+N)	0.00850664		Yg2(N+P)	0.00559327		Yg2(Variety+N)	0		Yg1(N)	0.942018		Yg2(Irrigation+K)	0.00831182		0.625933	0.14938	0.775313
Yg2(Sowing+N)	0.11573		Yg2(N+P)	0.0591885		Yg2(Variety+N)	0		Yg1(N)	0.996403		Yg2(Irrigation+K)	0		0.517669	0.204762	0.722431
Yg2(Sowing+N)	0.0209214		Yg2(N+P)	0		Yg2(Variety+N)	0		Yg1(N)	0.975319		Yg2(Irrigation+K)	0.0331395		0.6695	0.315638	0.985138
Yg2(Sowing+N)	0.240067		Yg2(N+P)	0.0483176		Yg2(Variety+N)	0		Yg1(N)	0.987851		Yg2(Irrigation+K)	0.0573183		0.653486	0.223592	0.877078
Yg2(Sowing+N)	0.260217		Yg2(N+P)	0		Yg2(Variety+N)	0		Yg1(N)	0.613328		Yg2(Irrigation+K)	0.00783355		0.612083	0.22978	0.841864
Yg2(Sowing+N)	0.118037		Yg2(N+P)	0.0705379		Yg2(Variety+N)	0		Yg1(N)	0.658044		Yg2(Irrigation+K)	0.000292445		0.696369	0.207261	0.90363
Yg2(Sowing+N)	0.197794		Yg2(N+P)	0.0104605		Yg2(Variety+N)	0		Yg1(N)	0.668084		Yg2(Irrigation+K)	0.0242769		0.596921	0.597077	1.194
Yg2(Sowing+N)	0.108475		Yg2(N+P)	0.0277594		Yg2(Variety+N)	0.182741		Yg1(N)	0.748081		Yg2(Irrigation+K)	0.0489629		0.653933	0.482706	1.13664
Yg2(Sowing+N)	0.281443		Yg2(N+P)	0.046079		Yg2(Variety+N)	0		Yg1(N)	0.649703		Yg2(Irrigation+K)	0.021994		0.463014	0.368896	0.831909
Yg2(Sowing+N)	0.0129965		Yg2(N+P)	0.681371		Yg2(Variety+N)	0		Yg1(N)	0.703305		Yg2(Irrigation+K)	0.012956		0.479141	0.347431	0.826571
Yg2(Sowing+N)	0.0307763		Yg2(N+P)	0.678889		Yg2(Variety+N)	0		Yg1(N)	0.677497		Yg2(Irrigation+K)	0.0292416		0.746483	0.345296	1.09178
Yg2(Sowing+N)	0.159872		Yg2(N+P)	0.502064		Yg2(Variety+N)	0		Yg1(N)	0.708586		Yg2(Irrigation+K)	0.0121517		0.646144	0.377725	1.02387
Yg2(Sowing+N)	0.0130703		Yg2(N+P)	0.0607851		Yg2(Variety+N)	0.153594		Yg1(N)	0.616268		Yg2(Irrigation+K)	0.00964328		0.794618	0.231676	1.02629
Yg2(Sowing+N)	0.00950924		Yg2(N+P)	0.0618095		Yg2(Variety+N)	0		Yg1(N)	0.7546		Yg2(Irrigation+K)	0.0020236		1.00202	0.236132	1.23815
Yg2(Sowing+N)	0.0524009		Yg2(N+P)	0.00101472		Yg2(Variety+N)	0		Yg1(N)	0.778842		Yg2(Irrigation+K)	0.0100108		0.576461	0.230352	0.806813
Yg2(Sowing+N)	0.0263405		Yg2(N+P)	0.00751125		Yg2(Variety+N)	0		Yg1(N)	0.252683		Yg2(Irrigation+K)	0.0550273		0.553497	0.649924	1.20342
Yg2(Sowing+N)	0.116578		Yg2(N+P)	0.0263754		Yg2(Variety+N)	0.238666		Yg1(N)	0.133282		Yg2(Irrigation+K)	0		0.769931	0.435729	1.20566
Yg2(Sowing+N)	0.177099		Yg2(N+P)	0.0194104		Yg2(Variety+N)	0		Yg1(N)	0.298139		Yg2(Irrigation+K)	0.243453		0.460468	0.150493	0.610961
Yg2(Sowing+N)	0.168487		Yg2(N+P)	0.0112133		Yg2(Variety+N)	0		Yg1(N)	0.0837327		Yg2(Irrigation+K)	0		0.518837	0.0973246	0.616162
Yg2(Sowing+N)	0.246877		Yg2(N+P)	0.0735826		Yg2(Variety+N)	0		Yg1(N)	0.159134		Yg2(Irrigation+K)	0		0.721511	0.330708	1.05222
Yg2(Sowing+N)	0.172572		Yg2(N+P)	0.0745592		Yg2(Variety+N)	0		Yg1(N)	0.165662		Yg2(Irrigation+K)	0		0.801242	0.37667	1.17791
Yg2(Sowing+N)	0.126939		Yg2(N+P)	0.0415599		Yg2(Variety+N)	0		Yg1(N)	0.258683		Yg2(Irrigation+K)	0.0137354		0.855364	0.355883	1.21125
Yg2(Sowing+N)	0.221739		Yg2(N+P)	0.524169		Yg2(Variety+N)	0		Yg1(N)	0.125721		Yg2(Irrigation+K)	0.0119235		0.675409	0.317368	0.992777
Yg2(Sowing+N)	0.0126177		Yg2(N+P)	0.207018		Yg2(Variety+N)	0		Yg1(N)	0.566168		Yg2(Irrigation+K)	0		0.617912	0.447463	1.06537
Yg2(Sowing+N)	0.0403201		Yg2(N+P)	0.18513		Yg2(Variety+N)	0		Yg1(N)	0.135801		Yg2(Irrigation+K)	0.00671551		0.598616	0.571414	1.17003
Yg2(Sowing+N)	0.023636		Yg2(N+P)	0.0324338		Yg2(Variety+N)	0		Yg1(N)	0.231323		Yg2(Irrigation+K)	0.000894444		0.46423	0.593718	1.05795
Yg2(Sowing+N)	0.0779137		Yg2(N+P)	0.0706601		Yg2(Variety+N)	0		Yg1(N)	0.0776263		Yg2(Irrigation+K)	0		0.599903	0.476332	1.07624
Yg2(Sowing+N)	0.0489381		Yg2(N+P)	0.228567		Yg2(Variety+N)	0		Yg1(N)	0.306047		Yg2(Irrigation+K)	0.030072		0.740767	0.166143	0.90691
Yg2(Sowing+N)	0.14331		Yg2(N+P)	0.0293651		Yg2(Variety+N)	0		Yg1(N)	0.22301		Yg2(Irrigation+K)	0.00108045		0.815917	0.407672	1.22359
Yg2(Sowing+N)	0.0683093		Yg2(N+P)	0.0250466		Yg2(Variety+N)	0		Yg1(N)	0.184991		Yg2(Irrigation+K)	0.012718		0.779296	0.523956	1.30325
Yg2(Sowing+N)	0.0107284		Yg2(N+P)	0		Yg2(Variety+N)	0		Yg1(N)	0.0542212		Yg2(Irrigation+K)	0.00801897		0.680788	0.556517	1.23731
Yg2(Sowing+N)	0.144072		Yg2(N+P)	0.89809		Yg2(Variety+N)	0		Yg1(N)	0.500775		Yg2(Irrigation+K)	0.00615584		0.843242	0.342351	1.18559
Yg2(Sowing+N)	0.125859		Yg2(N+P)	0.020968		Yg2(Variety+N)	0.202832		Yg1(N)	0.751559		Yg2(Irrigation+K)	0.0370335		0.58633	0.670337	1.25667
Yg2(Sowing+N)	0.183744		Yg2(N+P)	0.0250808		Yg2(Variety+N)	0		Yg1(N)	0.0995006		Yg2(Irrigation+K)	0.0135055		0.399088	0.617764	1.01685
Yg2(Sowing+N)	0.0381566		Yg2(N+P)	0		Yg2(Variety+N)	0		Yg1(N)	0.21685		Yg2(Irrigation+K)	0.0261219		0.697848	0.504065	1.20191
Yg2(Sowing+N)	0.243134		Yg2(N+P)	0.330443		Yg2(Variety+N)	0		Yg1(N)	0.1371		Yg2(Irrigation+K)	0.0162294		0.688688	0.437047	1.12574
Yg2(Sowing+N)	0.15584		Yg2(N+P)	0.0773726		Yg2(Variety+N)	0		Yg1(N)	0.103407		Yg2(Irrigation+K)	0.0155478		0.687026	0.612017	1.29904
Yg2(Sowing+N)	0.23641		Yg2(N+P)	0.0615466		Yg2(Variety+N)	0		Yg1(N)	0.480836		Yg2(Irrigation+K)	0.00298681		0.442036	0.336353	0.778389
Yg2(Sowing+N)	0.0674545		Yg2(N+P)	0.209587		Yg2(Variety+N)	0.272188		Yg1(N)	0.537699		Yg2(Irrigation+K)	0.0255153		0.700402	0.344828	1.04523
Yg2(Sowing+N)	0.0563667		Yg2(N+P)	0.0234043		Yg2(Variety+N)	0		Yg1(N)	0.564775		Yg2(Irrigation+K)	0.133586		0.690691	0.193128	0.883819
Yg2(Sowing+N)	0.0535107		Yg2(N+P)	0.00277839		Yg2(Variety+N)	0		Yg1(N)	0.089071		Yg2(Irrigation+K)	0.0167714		0.288879	0.238748	0.527627
Yg2(Sowing+N)	0.00754572		Yg2(N+P)	0		Yg2(Variety+N)	0		Yg1(N)	0.221297		Yg2(Irrigation+K)	0.0146287		0.87034	0.386166	1.25651
Yg2(Sowing+N)	0.011366		Yg2(N+P)	0.0192718		Yg2(Variety+N)	0.270433		Yg1(N)	0.75283		Yg2(Irrigation+K)	0		0.386511	0.43796	0.824471
Yg2(Sowing+N)	0.0327471		Yg2(N+P)	0.00518023		Yg2(Variety+N)	0		Yg1(N)	0.364737		Yg2(Irrigation+K)	0.0590489		0.699181	0.120124	0.819305
Yg2(Sowing+N)	0.0951272		Yg2(N+P)	0.119157		Yg2(Variety+N)	0.270771		Yg1(N)	0.0397602		Yg2(Irrigation+K)	0.0508972		0.783344	0.255034	1.03838
Yg2(Sowing+N)	0.0165331		Yg2(N+P)	0.56509		Yg2(Variety+N)	0.198907		Yg1(N)	0.617145		Yg2(Irrigation+K)	0.0348917		0.653016	0.441294	1.09431
Yg2(Sowing+N)	0.0478818		Yg2(N+P)	0.0753279		Yg2(Variety+N)	0.196727		Yg1(N)	0.847466		Yg2(Irrigation+K)	0.0637762		0.847146	0.559728	1.40687
Yg2(Sowing+N)	0.0275051		Yg2(N+P)	0.081648		Yg2(Variety+N)	0.288944		Yg1(N)	0.586541		Yg2(Irrigation+K)	0		0.560892	0.622874	1.18377
Yg2(Sowing+N)	0.016879		Yg2(N+P)	0		Yg2(Variety+N)	0		Yg1(N)	0.608292		Yg2(Irrigation+K)	0.034936		0.586323	0.416754	1.00308
Yg2(Sowing+N)	0.00769555		Yg2(N+P)	0.66506		Yg2(Variety+N)	0		Yg1(N)	0.753166		Yg2(Irrigation+K)	0.00417769		0.742827	0.438462	1.18129
Yg2(Sowing+N)	0.00949827		Yg2(N+P)	0.027545		Yg2(Variety+N)	0		Yg1(N)	0.725988		Yg2(Irrigation+K)	0.0126251		0.82414	0.332543	1.15668
Yg2(Sowing+N)	0.166773		Yg2(N+P)	0.00353114		Yg2(Variety+N)	0		Yg1(N)	0.637097		Yg2(Irrigation+K)	0.0467493		0.785262	0.325294	1.11056
Yg2(Sowing+N)	0.14821		Yg2(N+P)	0.0598589		Yg2(Variety+N)	0.265779		Yg1(N)	0.192184		Yg2(Irrigation+K)	0		0.73534	0.243915	0.979255
Yg2(Sowing+N)	0.145352		Yg2(N+P)	0.0150105		Yg1(N)	0.057615		Yg1(N)	0.189041		Yg2(Irrigation+K)	0		0.845747	0.34919	1.19494
Yg2(Sowing+N)	0.144259		Yg2(N+P)	0.0470673		Yg1(N)	0.00431154		Yg1(N)	0.15141		Yg2(Irrigation+K)	0.0169206		0.890841	0.365633	1.25647
Yg2(Sowing+N)	0.169572		Yg2(N+P)	0.0243296		Yg1(N)	0.00484459		Yg1(N)	0.192105		Yg2(Irrigation+K)	0.0157899		0.747068	0.368511	1.11558
Yg2(Sowing+N)	0.0569505		Yg2(N+P)	0.00943679		Yg1(N)	0.106545		Yg1(N)	0.16258		Yg2(Irrigation+K)	0.0284736		0.767696	0.33976	1.10746
Yg2(Sowing+N)	0.0211877		Yg2(N+P)	0.0386491		Yg1(N)	0.110912		Yg1(N)	0.16564		Yg2(Irrigation+K)	0.0230995		0.976107	0.213654	1.18976
Yg2(Sowing+N)	0.0169798		Yg2(N+P)	0.0381745		Yg1(N)	0.0287626		Yg1(N)	0.23343		Yg2(Irrigation+K)	0.00895907		0.777822	0.198047	0.975869
Yg2(Sowing+N)	0.0256618		Yg2(N+P)	0.130425		Yg1(N)	0.0209322		Yg1(N)	0.158499		Yg2(Irrigation+K)	0.00544229		0.439217	0.282048	0.721265
Yg2(Sowing+N)	0.026388		Yg2(N+P)	0.00171935		Yg1(N)	0.000737623		Yg1(N)	0.355385		Yg2(Irrigation+K)	0.0441714		0.413582	0.392609	0.806191
Yg2(Sowing+N)	0.0740217		Yg2(N+P)	0.0527421		Yg1(N)	0.0107144		Yg1(N)	0.233527		Yg2(Irrigation+K)	0		0.792146	0.41001	1.20216
Yg2(Sowing+N)	0.0379076		Yg2(N+P)	0.0529222		Yg1(N)	0.0884284		Yg1(N)	0.385163		Yg2(Irrigation+K)	0.00815508		0.686125	0.357986	1.04411
Yg2(Sowing+N)	0.0206734		Yg2(N+P)	0.441206		Yg1(N)	0.0953079		Yg1(N)	0.326931		Yg2(Irrigation+K)	0.021698		0.679747	0.384406	1.06415
Yg2(Sowing+N)	0.145513		Yg2(N+P)	0.310098		Yg1(N)	0.00274129		Yg1(N)	0.386286		Yg2(Irrigation+K)	0.0271244		0.650902	0.164948	0.81585
Yg2(Sowing+N)	0.0680806		Yg2(N+P)	0.0153509		Yg1(N)	0.1152		Yg1(N)	0.361915		Yg2(Irrigation+K)	0.049434		0.643455	0.537327	1.18078
Yg2(Sowing+N)	0.169486		Yg2(N+P)	0.0237756		Yg1(N)	0.141655		Yg1(N)	0.407259		Yg2(Irrigation+K)	0.00294941		0.59068	0.387753	0.978433
Yg2(Sowing+N)	0.143883		Yg2(N+P)	0.0241127		Yg1(N)	0.0238687		Yg1(N)	0.176046		Yg2(Irrigation+K)	0.00146041		0.715879	0.378333	1.09421
Yg2(Sowing+N)	0.181242		Yg2(N+P)	0.346011		Yg1(N)	0.0481279		Yg1(N)	0.15785		Yg2(Irrigation+K)	0.0901461		0.712384	0.611009	1.32339
Yg2(Sowing+N)	0.18949		Yg2(N+P)	0.680401		Yg1(N)	0.0202808		Yg1(N)	0.741649		Yg2(Irrigation+K)	0.00340867		0.912734	0.33618	1.24891
Yg2(Sowing+N)	0.207032		Yg2(N+P)	0.382182		Yg1(N)	0.268289		Yg1(N)	0.181642		Yg2(Irrigation+K)	0.0103938		0.698586	0.508237	1.20682
Yg2(Sowing+N)	0.161731		Yg2(N+P)	0.252827		Yg1(N)	0.12925		Yg1(N)	0.285673		Yg2(Irrigation+K)	0.015194		0.840112	0.400539	1.24065
Yg2(Sowing+N)	0.209708		Yg2(N+P)	0.396192		Yg1(N)	0.012037		Yg1(N)	0.145682		Yg2(Irrigation+K)	0.0224386		0.894101	0.48913	1.38323
Yg2(Sowing+N)	0.172796		Yg2(N+P)	0.628679		Yg1(N)	0.156484		Yg1(N)	0.277078		Yg2(Irrigation+K)	0.118954		0.398699	0.314222	0.712921
Yg2(Sowing+N)	0.172856		Yg2(N+P)	0.157023		Yg1(N)	0.0110268		Yg1(N)	0.638955		Yg2(Irrigation+K)	0.0499018		0.367275	0.290077	0.657352
Yg2(Sowing+N)	0.170076		Yg2(N+P)	0.0472044		Yg1(N)	0.0417516		Yg1(N)	0.111015		Yg2(Irrigation+K)	0.0175701		0.972466	0.33699	1.30946
Yg2(Sowing+N)	0.198156		Yg2(N+P)	0.310093		Yg1(N)	0.0110268		Yg1(N)	0.18896		Yg2(Irrigation+K)	0		0.830229	0.591849	1.42208
Yg2(Sowing+N)	0.0880674		Yg2(N+P)	0.576264		Yg1(N)	0.00109905		Yg1(N)	0.136195		Yg2(Irrigation+K)	0		0.789254	0.375316	1.16457
Yg2(Sowing+N)	0.0229716		Yg2(N+P)	0.118002		Yg1(N)	0.0182019		Yg1(N)	0.0575904		Yg2(Irrigation+K)	0.0567874		0.956247	0.18515	1.1414
Yg2(Sowing+N)	0.234561		Yg2(N+P)	0.480087		Yg1(N)	0.00437938		Yg1(N)	0.422143		Yg2(Irrigation+K)	0.0131693		0.766615	0.427149	1.19376
Yg2(Sowing+N)	0.00643117		Yg2(N+P)	0.223725		Yg1(N)	0		Yg1(N)	0.640217		Yg2(Irrigation+K)	0.0142796		1.01193	0.556478	1.56841
Yg2(Sowing+N)	0.0272297		Yg2(N+P)	0.071047		Yg1(N)	0.0717566		Yg1(N)	0.114131		Yg2(Irrigation+K)	0.00315885		0.858109	0.394535	1.25264
Yg2(Sowing+N)	0.0185474		Yg2(N+P)	0.0417733		Yg1(N)	0.00798898		Yg1(N)	0.233252		Yg2(Irrigation+K)	0.110704		0.727868	0.38164	1.10951
Yg2(Sowing+N)	0.064364		Yg2(N+P)	0.355849		Yg1(N)	0.0063302		Yg2(Irrigation+N)	0		Yg2(Irrigation+K)	0.00809317		0.836406	0.365789	1.20219
Yg2(Sowing+N)	0.17547		Yg2(N+P)	0.0398299		Yg1(N)	0.109791		Yg2(Irrigation+N)	0		Yg2(Irrigation+K)	0.0143585		0.653261	0.351701	1.00496
Yg2(Sowing+N)	0.154697		Yg2(N+P)	0.0123161		Yg1(N)	0.0194244		Yg2(Irrigation+N)	0		Yg2(Irrigation+K)	0.00961242		0.687209	0.18773	0.87494
Yg2(Sowing+N)	0.221877		Yg2(N+P)	0.0881668		Yg1(N)	0.110302		Yg2(Irrigation+N)	0		Yg2(Irrigation+K)	0.0170448		0.813046	0.387956	1.201
Yg2(Sowing+N)	0.0477731		Yg2(N+P)	0.374624		Yg1(N)	0.402855		Yg2(Irrigation+N)	0.00438656		Yg2(Irrigation+K)	0.00297173		0.871292	0.189255	1.06055
Yg2(Sowing+N)	0.00802126		Yg2(N+P)	0.00125322		Yg1(N)	0.0495162		Yg2(Irrigation+N)	0.0149633		Yg2(Irrigation+K)	0.00478861		0.948998	0.174786	1.12378
Yg2(Sowing+N)	0.219152		Yg2(N+P)	0.260927		Yg1(N)	0.0133717		Yg2(Irrigation+N)	0.0032152		Yg2(Irrigation+K)	0.0654548		0.80113	0.265761	1.06689
Yg2(Sowing+N)	0.00629705		Yg2(N+P)	0.253894		Yg1(N)	0.0181174		Yg2(Irrigation+N)	0		Yg2(Irrigation+K)	0.0558303		0.925593	0.153708	1.0793
Yg2(Sowing+N)	0.0236662		Yg2(N+P)	0.0285381		Yg1(N)	0.00169044		Yg2(Irrigation+N)	0		Yg2(Irrigation+K)	0.0288813		0.642539	0.596356	1.23889
Yg2(Sowing+N)	0.182575		Yg2(N+P)	0.121036		Yg1(N)	0.0024484		Yg2(Irrigation+N)	0.0417187		Yg2(Irrigation+K)	0.0177372		0.968648	0.367199	1.33585
Yg2(Sowing+N)	0.168532		Yg2(N+P)	0.0851476		Yg1(N)	0.0131301		Yg2(Irrigation+N)	0		Yg2(Irrigation+K)	0.00394086		0.533779	0.599257	1.13304
Yg2(Sowing+N)	0.121356		Yg2(N+P)	0.60321		Yg1(N)	0.0345477		Yg2(Irrigation+N)	0.0176707		Yg2(Irrigation+K)	0.00964208		0.872451	0.32001	1.19246
Yg2(Sowing+N)	0.0907144		Yg2(N+P)	0.0923163		Yg1(N)	0.0753051		Yg2(Irrigation+N)	0		Yg2(Irrigation+K)	0.032762		0.199409	0.154362	0.353771
Yg2(Sowing+N)	0.100115		Yg2(N+P)	0.00585735		Yg1(N)	0.00686272		Yg2(Irrigation+N)	0.0226297		Yg2(Irrigation+K)	0.00103862		0.177992	0.0515281	0.22952
Yg2(Sowing+N)	0.0119717		Yg2(N+P)	0.0830459		Yg1(N)	0.022729		Yg2(Irrigation+N)	0.000261326		Yg2(Irrigation+K)	0.0035549		0.0556625	0.0123888	0.0680513
Yg2(Sowing+N)	0.0280573		Yg2(N+P)	0.11539		Yg1(N)	0.0258773		Yg2(Irrigation+N)	0		Yg2(Irrigation+K)	0.0163883		0.252749	0.0115607	0.26431
Yg2(Sowing+N)	0.00952528		Yg2(N+P)	0.004085		Yg1(N)	0.0336042		Yg2(Irrigation+N)	0		Yg2(Irrigation+K)	0.031515		0.322863	0.0772972	0.40016
Yg2(Sowing+N)	0.0451231		Yg2(N+P)	0.0236083		Yg1(N)	0.514776		Yg2(Irrigation+N)	0		Yg2(Irrigation+K)	0.0566416		0.252979	0.0578789	0.310858
Yg2(Sowing+N)	0.0107065		Yg2(N+P)	0		Yg1(N)	0.0234193		Yg2(Irrigation+N)	0.013918		Yg2(Irrigation+K)	0.0542474		0.012933	0.00369126	0.0166243
Yg2(Sowing+N)	0.0171621		Yg2(N+P)	0		Yg1(N)	0.320563		Yg2(Irrigation+N)	0		Yg2(Irrigation+K)	0.0191092		0	0.0158077	0.0158077
Yg2(Sowing+N)	0.110059		Yg2(N+P)	0.546555		Yg1(N)	0		Yg2(Irrigation+N)	0.0519305		Yg2(Irrigation+K)	0.0365399		0.108488	0.100947	0.209435
Yg2(Sowing+N)	0.187805		Yg2(N+P)	0.0122292		Yg1(N)	0.000564128		Yg2(Irrigation+N)	0.0107447		Yg2(Irrigation+K)	0.0450821		0	0	0
Yg2(Sowing+N)	0.150645		Yg2(N+P)	0.132081		Yg1(N)	0.00572969		Yg2(Irrigation+N)	0.0224713		Yg2(Irrigation+K)	0.0451491		0.527478	0.111681	0.639159
Yg2(Sowing+N)	0.177246		Yg2(N+P)	0.107661		Yg1(N)	0.462091		Yg2(Irrigation+N)	0		Yg2(Irrigation+K)	0.0335218		0	0	0
Yg2(Sowing+N)	0.156354		Yg2(N+P)	0.123825		Yg1(N)	0.0279092		Yg2(Irrigation+N)	0		Yg2(Irrigation+K)	0.000793128		0	0	0
Yg2(Sowing+N)	0.255641		Yg2(N+P)	0.178443		Yg1(N)	0.0193449		Yg2(Irrigation+N)	0.0355532		Yg2(Irrigation+K)	0.0508395		0.274725	0.098128	0.372853
Yg2(Sowing+N)	0.210984		Yg2(N+P)	0.143949		Yg1(N)	0.00876533		Yg2(Irrigation+N)	0		Yg2(Irrigation+K)	0.0103114		0	0.0254093	0.0254093
Yg2(Sowing+N)	0.130027		Yg2(N+P)	6.26346834922131e-05		Yg1(N)	0.0147193		Yg2(Irrigation+N)	0		Yg2(Irrigation+K)	0.0169462		0.165153	0.0919834	0.257136
Yg2(Sowing+N)	0.040383		Yg2(N+P)	0.00394157		Yg1(N)	0.0240198		Yg2(Irrigation+N)	0		Yg2(Irrigation+K)	0.000422961		0.402706	0.000983278	0.40369
Yg2(Sowing+N)	0.0616859		Yg2(N+P)	0.0453527		Yg1(N)	0.0245368		Yg2(Irrigation+N)	0		Yg2(Irrigation+K)	0.0254138		0.283225	0.00890146	0.292127
Yg2(Sowing+N)	0.0579869		Yg2(N+P)	0.034264		Yg1(N)	0.0236866		Yg2(Irrigation+N)	0.0226418		Yg2(Irrigation+K)	0.24323		0.571952	0.00540074	0.577353
Yg2(Sowing+N)	0.0382361		Yg2(N+P)	0.128568		Yg1(N)	0.00845125		Yg2(Irrigation+N)	0		Yg2(Irrigation+K)	0.174661		0	0	0
Yg2(Sowing+N)	0.109779		Yg2(N+P)	0.0207268		Yg1(N)	0.0137987		Yg2(Irrigation+N)	0		Yg2(Irrigation+K)	0.246752		0.51475	0.0311264	0.545876
Yg2(Sowing+N)	0.0212989		Yg2(N+P)	0.0988616		Yg1(N)	0.0317085		Yg2(Irrigation+N)	0.00677712		Yg2(Irrigation+K)	0.287053		0.0156569	0	0.0156569
Yg2(Sowing+N)	-0.0103764		Yg2(N+P)	0.00188406		Yg1(N)	0.0308616		Yg2(Irrigation+N)	0.0136078		Yg2(Irrigation+K)	0.162776		0	0.00572224	0.00572224
Yg2(Sowing+N)	0.0267795		Yg2(N+P)	0.112488		Yg1(N)	0		Yg2(Irrigation+N)	0.00878199		Yg2(Irrigation+K)	0.179167		0.197283	0.00155043	0.198833
Yg2(Sowing+N)	0.00868176		Yg2(N+P)	0.0518755		Yg1(N)	0.00595875		Yg2(Irrigation+N)	0		Yg2(Irrigation+K)	0.213023		0.214071	0.0154311	0.229502
Yg2(Sowing+N)	0.0125343		Yg2(N+P)	0.267806		Yg1(N)	0.535786		Yg2(Irrigation+N)	0		Yg2(Irrigation+K)	0.120621		0.18256	0.0363531	0.218913
Yg2(Sowing+N)	0.00732433		Yg2(N+P)	1.20981		Yg1(N)	0.0200888		Yg2(Irrigation+N)	0.0159251		Yg2(Irrigation+K)	0.298445		0.454038	0	0.454038
Yg2(Sowing+N)	0.00616881		Yg2(N+P)	0.11053		Yg1(N)	0.0913255		Yg2(Irrigation+N)	0.191147		Yg2(Irrigation+K)	0.187086		0.0103621	0.0659209	0.0762829
Yg2(Sowing+N)	0.00528867		Yg2(N+P)	0.0937624		Yg1(N)	0.0015731		Yg2(Irrigation+N)	0		Yg2(Irrigation+K)	0.223469		0.0732936	0.0847682	0.158062
Yg2(Sowing+N)	0		Yg2(N+P)	0.0970906		Yg1(N)	0.0182571		Yg2(Irrigation+N)	0		Yg2(Irrigation+K)	0.138768		0.0431131	0.0173812	0.0604943
Yg2(Sowing+N)	0.0109195		Yg2(N+P)	0.074949		Yg1(N)	0.0310543		Yg2(Irrigation+N)	0.167721		Yg2(Irrigation+K)	0.18665		0.255982	0.0460794	0.302061
Yg2(Sowing+N)	0.00465414		Yg2(N+P)	0.294757		Yg1(N)	0		Yg2(Irrigation+N)	0		Yg2(Irrigation+K)	0.24818		0.067292	0.0696978	0.13699
Yg2(Sowing+N)	0.0534071		Yg2(N+P)	0.307548		Yg1(N)	0.039335		Yg2(Irrigation+N)	0		Yg2(Irrigation+K)	0.187852		0.103915	0.10938	0.213295
Yg2(Sowing+N)	0.0261809		Yg2(N+P)	0.0360952		Yg1(N)	0.0244536		Yg2(Irrigation+N)	0		Yg2(Irrigation+K)	0.149679		0.204722	0.00644105	0.211163
Yg2(Sowing+N)	0.0157739		Yg2(N+P)	0.00794657		Yg1(N)	0.0431029		Yg2(Irrigation+N)	0		Yg2(Irrigation+K)	0.246231		0.0156875	0.0631081	0.0787956
Yg2(Sowing+N)	0.00608177		Yg2(N+P)	0.0135476		Yg1(N)	0		Yg2(Irrigation+N)	0		Yg2(Irrigation+K)	0.253043		0.0280084	0.00504833	0.0330567
Yg2(Sowing+N)	0.00765457		Yg2(N+P)	0.0211098		Yg1(N)	0.00632733		Yg2(Irrigation+N)	0.0261254		Yg2(Irrigation+K)	0.165078		0.000118027	0.104201	0.104319
Yg2(Sowing+N)	0.00296532		Yg2(N+P)	0.0168242		Yg1(N)	0.0142476		Yg2(Irrigation+N)	0.0169202		Yg2(Irrigation+K)	0		0.026926	0.127945	0.15487
Yg2(Sowing+N)	0.0547323		Yg2(N+P)	0.0286584		Yg1(N)	0.013533		Yg2(Irrigation+N)	0.0556921		Yg2(Irrigation+K)	0.0651605		0.0383625	0.0721215	0.110484
Yg2(Sowing+N)	0.0294207		Yg2(N+P)	0.0232108		Yg1(N)	0		Yg2(Irrigation+N)	0.0210757		Yg2(Irrigation+K)	0.315764		0.0305504	0.000157439	0.0307079
Yg2(Sowing+N)	0.043068		Yg2(N+P)	0.011075		Yg1(N)	0.0341159		Yg2(Irrigation+N)	0.000471018		Yg2(Irrigation+K)	0.221897		0.422692	0.00940615	0.432098
Yg2(Sowing+N)	0.0380773		Yg2(N+P)	0.105185		Yg1(N)	0.0167242		Yg2(Irrigation+N)	0.0367896		Yg2(Irrigation+K)	0.12364		0	0.0398459	0.0398459
Yg2(Sowing+N)	0.0249882		Yg2(N+P)	0.13472		Yg1(N)	0.00180379		Yg2(Irrigation+N)	0.0972811		Yg2(Irrigation+K)	0.0924795		0.253429	0.0352502	0.288679
Yg2(Sowing+N)	0.0243843		Yg2(N+P)	0.816141		Yg1(N)	0.189551		Yg2(Irrigation+N)	0.00596719		Yg2(Irrigation+K)	0.261892		0.0916483	0.0235035	0.115152
Yg2(Sowing+N)	0.0282046		Yg2(N+P)	0.113068		Yg1(N)	0		Yg2(Irrigation+N)	0		Yg2(Irrigation+K)	0.0916811		0	0	0
Yg2(Sowing+N)	0.0762496		Yg2(N+P)	0.28526		Yg1(N)	0.0121057		Yg2(Irrigation+N)	0.0101039		Yg2(Irrigation+K)	0.30448		0.131871	0.00948993	0.141361
Yg2(Sowing+N)	-0.0105398		Yg2(N+P)	0.0385687		Yg1(N)	0		Yg2(Irrigation+N)	0		Yg2(Irrigation+K)	0.222625		0.0801945	0.192299	0.272493
Yg2(Sowing+N)	0.149622		Yg2(N+P)	0.207219		Yg1(N)	0.0340247		Yg2(Irrigation+N)	0.0197708		Yg2(Irrigation+K)	0.237834		0	0.00403728	0.00403728
Yg2(Sowing+N)	0.0669927		Yg2(N+P)	0.0284189		Yg1(N)	0.0117113		Yg2(Irrigation+N)	0.0264736		Yg2(Irrigation+K)	0.272706		0.0544177	0	0.0544177
Yg2(Sowing+N)	0.0443582		Yg2(N+P)	0		Yg1(N)	0.00681072		Yg2(Irrigation+N)	0.0239188		Yg2(Irrigation+K)	0.147901		0.028228	0	0.028228
Yg2(Sowing+N)	0.0106668		Yg2(N+P)	0.0307092		Yg1(N)	0.0254214		Yg2(Irrigation+N)	0.00449131		Yg2(Irrigation+K)	0.160599		0.399126	0.0729961	0.472122
Yg2(Sowing+N)	0.0554825		Yg2(N+P)	0.0293653		Yg1(N)	0.0184269		Yg2(Irrigation+N)	0.0118916		Yg2(Irrigation+K)	0.0495122		0.0250058	0.0962343	0.12124
Yg2(Sowing+N)	0.00481372		Yg2(N+P)	0.173622		Yg1(N)	0.22255		Yg2(Irrigation+N)	0		Yg2(Irrigation+K)	0.0322765		0.0362444	0.0504291	0.0866735
Yg2(Sowing+N)	0.0585211		Yg2(N+P)	0.0244613		Yg1(N)	0.0134791		Yg2(Irrigation+N)	0.00489105		Yg2(Irrigation+K)	0.0508719		0.123408	0.0646516	0.188059
Yg2(Sowing+N)	0.00325933		Yg2(N+P)	0.0290141		Yg1(N)	0		Yg2(Irrigation+N)	0.00176104		Yg2(Irrigation+K)	0.0294949		0.00362898	0.0093127	0.0129417
Yg2(Sowing+N)	0.0828866		Yg2(N+P)	0.0257925		Yg1(N)	0.00145838		Yg2(Irrigation+N)	0.0131247		Yg2(Irrigation+K)	0.0683388		0.0804416	0.0688005	0.149242
Yg2(Sowing+N)	0.0204467		Yg2(N+P)	0.0204354		Yg1(N)	0.071869		Yg2(Irrigation+N)	0.0233369		Yg2(Irrigation+K)	0.0642777		0	0	0
Yg2(Sowing+N)	0.0053569		Yg2(N+P)	0.573811		Yg1(N)	0.0213146		Yg2(Irrigation+N)	0.0175131		Yg2(Irrigation+K)	0.0598978		0.0288384	0	0.0288384
Yg2(Sowing+N)	0.00600977		Yg2(N+P)	0.0325813		Yg1(N)	0.004204		Yg2(Irrigation+N)	0		Yg2(Irrigation+K)	0.214547		0.234334	0.0079719	0.242306
Yg2(Sowing+N)	-0.00159146		Yg2(N+P)	0.644142		Yg1(N)	0.0249203		Yg2(Irrigation+N)	0		Yg2(Irrigation+K)	0.216526		0.275108	0.0536884	0.328796
Yg2(Sowing+N)	-0.0106554		Yg2(N+P)	0.063941		Yg1(N)	0.0021894		Yg2(Irrigation+N)	0.372454		Yg2(Irrigation+K)	0.281011		0.646559	0.365414	1.01197
Yg2(Sowing+N)	0.0327645		Yg2(N+P)	0.0525269		Yg1(N)	0.00156367		Yg2(Irrigation+N)	0		Yg2(Irrigation+K)	0.115874		0.111637	3.30547936808756e-05	0.11167
Yg2(Sowing+N)	0.0196849		Yg2(N+P)	0.0404149		Yg1(N)	0		Yg2(Irrigation+N)	0.00179031		Yg2(Irrigation+K)	0.278467		0.437823	0.178484	0.616307
Yg2(Sowing+N)	-0.00106643		Yg2(N+P)	0.0219637		Yg1(N)	0.00355954		Yg2(Irrigation+N)	0		Yg2(Irrigation+K)	0.33239		0.58424	0.147149	0.731388
Yg2(Sowing+N)	0		Yg2(N+P)	0.1347		Yg1(N)	0.00847032		Yg2(Irrigation+N)	0		Yg2(Irrigation+K)	0.252174		0.350954	0.135129	0.486083
Yg2(Sowing+N)	0.103434		Yg2(N+P)	0.654119		Yg1(N)	0.00801799		Yg2(Irrigation+N)	0		Yg2(Irrigation+K)	0.322278		0.246034	0.113185	0.359218
Yg2(Sowing+N)	0.0666794		Yg2(N+P)	0.723531		Yg1(N)	0.00286079		Yg2(Irrigation+N)	0.0152415		Yg2(Irrigation+K)	0.0589155		0.214469	0.0469076	0.261377
Yg2(Sowing+N)	-0.0072621		Yg2(N+P)	0.0686249		Yg1(N)	0		Yg2(Irrigation+N)	0.0676898		Yg2(Irrigation+K)	0		0.315123	0.08457	0.399693
Yg2(Sowing+N)	0		Yg2(N+P)	0.0704701		Yg1(N)	0.0897482		Yg2(Irrigation+N)	0		Yg2(Irrigation+K)	0.0508747		0.0764013	0	0.0764013
Yg2(Sowing+N)	0.00755685		Yg2(N+P)	0.0787757		Yg1(N)	0.14876		Yg2(Irrigation+N)	0.0150723		Yg2(Irrigation+K)	0.0265232		0.243628	0.0108211	0.254449
Yg2(Sowing+N)	0.00689336		Yg2(N+P)	0.296983		Yg1(N)	0.327103		Yg2(Irrigation+N)	0.228013		Yg2(Irrigation+K)	0.00584263		0.472746	0.00681456	0.479561
Yg2(Sowing+N)	0.00673271		Yg2(N+P)	0.0320988		Yg1(N)	0.381362		Yg2(Irrigation+N)	0		Yg2(Irrigation+K)	0.00103279		0.186937	0.00988936	0.196826
Yg2(Sowing+N)	0.016663		Yg2(N+P)	0.0564458		Yg1(N)	0.12417		Yg2(Irrigation+N)	0.00825696		Yg2(Irrigation+K)	0.00404385		0.257563	0.0161975	0.273761
Yg2(Sowing+N)	0.0045757		Yg2(N+P)	0.1868		Yg1(N)	0.442776		Yg2(Irrigation+N)	0.135622		Yg2(Irrigation+K)	0		0.535754	0.0353342	0.571089
Yg2(Sowing+N)	0.0662955		Yg2(N+P)	0.082771		Yg1(N)	0.0277003		Yg2(Irrigation+N)	0.0045406		Yg2(Irrigation+K)	0.265944		0.169146	0.119961	0.289107
Yg2(Sowing+N)	0.021478		Yg2(N+P)	0.0260837		Yg1(N)	0.113383		Yg2(Irrigation+N)	0		Yg2(Irrigation+K)	0.170542		0.214469	0.0469076	0.261377
Yg2(Sowing+N)	0.0196108		Yg2(N+P)	0.330262		Yg1(N)	0.0846186		Yg2(Irrigation+N)	0.0192499		Yg2(Irrigation+K)	0.366711		0.239124	0.0498256	0.288949
Yg2(Sowing+N)	-0.00398684		Yg2(N+P)	0.13876		Yg1(N)	0.0711327		Yg2(Irrigation+N)	0		Yg2(Irrigation+K)	0.197319		0.567949	0.0740252	0.641975
Yg2(Sowing+N)	-0.00587922		Yg2(N+P)	0.140586		Yg1(N)	0.101079		Yg2(Irrigation+N)	0		Yg2(Irrigation+K)	0.113976		0.00495685	0	0.00495685
Yg2(Sowing+N)	0.0187985		Yg2(N+P)	0.120618		Yg1(N)	0.129289		Yg2(Irrigation+N)	0.0104271		Yg2(Irrigation+K)	0.167888		0.0881206	0.00187229	0.0899928
Yg2(Sowing+N)	0.0406838		Yg2(N+P)	0.0711502		Yg1(N)	0.0977358		Yg2(Irrigation+N)	0.00339984		Yg2(Irrigation+K)	0.224398		0.519084	0.0923837	0.611468
Yg2(Sowing+N)	0.0187362		Yg2(N+P)	0.25558		Yg1(N)	0.12731		Yg2(Irrigation+N)	0		Yg2(Irrigation+K)	0.280109		0.0399016	0.0477865	0.0876881
Yg2(Sowing+N)	-0.0154622		Yg2(N+P)	0.0566976		Yg1(N)	0.159921		Yg2(Irrigation+N)	0		Yg2(Irrigation+K)	0.26747		0.0345587	0.00757626	0.042135
Yg2(Sowing+N)	0.00441635		Yg2(N+P)	0		Yg1(N)	0.161415		Yg2(Irrigation+N)	0.149739		Yg2(Irrigation+K)	0.258739		0.174233	0.0254498	0.199682
Yg2(Sowing+N)	0.0109238		Yg2(N+P)	0.218634		Yg1(N)	0.128729		Yg2(Irrigation+N)	0		Yg2(Irrigation+K)	0.414666		0.315584	0.28259	0.598174
Yg2(Sowing+N)	-0.00445171		Yg2(N+P)	0.426902		Yg1(N)	0.0477613		Yg2(Irrigation+N)	0.0432844		Yg2(Irrigation+K)	0.294645		0.306994	0.0943297	0.401324
Yg2(Sowing+N)	0.0267192		Yg2(N+P)	0.0622786		Yg1(N)	0		Yg2(Irrigation+N)	0.0862151		Yg2(Irrigation+K)	0.290518		0.0651236	0.0527081	0.117832
Yg2(Sowing+N)	-0.00260103		Yg2(N+P)	0.0368917		Yg1(N)	0		Yg2(Irrigation+N)	0.129665		Yg2(Irrigation+K)	0.0132649		0.0387234	0.121218	0.159941
Yg2(Sowing+N)	0		Yg2(N+P)	0.00815224		Yg1(N)	0.00570117		Yg2(Irrigation+N)	0.0079504		Yg2(Irrigation+K)	0.0111536		0.162687	0.000795173	0.163482
Yg2(Sowing+N)	-0.00515531		Yg2(N+P)	0.0170368		Yg1(N)	5.67513070528491e-05		Yg2(Irrigation+N)	0.0631457		Yg2(Irrigation+K)	0.0204048		0.399639	0.0733123	0.472952
Yg2(Sowing+N)	0.0724146		Yg2(N+P)	0		Yg1(N)	0.002048		Yg2(Irrigation+N)	0.0783636		Yg2(Irrigation+K)	0.0147778		0.169754	0.0807683	0.250523
Yg2(Sowing+N)	0.0813056		Yg2(N+P)	0.0829318		Yg1(N)	0.118212		Yg2(Irrigation+N)	0.0971605		Yg2(Irrigation+K)	0.0215401		0.335121	0.138436	0.473557
Yg2(Sowing+N)	0.115619		Yg2(N+P)	0.364351		Yg1(N)	0.0179816		Yg2(Irrigation+N)	0		Yg2(Irrigation+K)	0.0355307		0.139376	0.0592797	0.198655
Yg2(Sowing+N)	0.110865		Yg2(N+P)	0.0197306		Yg1(N)	0.123251		Yg2(Irrigation+N)	0.141041		Yg2(Irrigation+K)	0.006168		0.0427626	0.0610967	0.103859
Yg2(Sowing+N)	0.04338		Yg2(N+P)	0.00223476		Yg1(N)	0.0593986		Yg2(Irrigation+N)	0.0423595		Yg2(Irrigation+K)	0.161572		0.428632	0.0251232	0.453755
Yg2(Sowing+N)	0.0704662		Yg2(N+P)	0.0191427		Yg1(N)	0.0198578		Yg2(Irrigation+N)	0.0534243		Yg2(Irrigation+K)	0.000850345		0.103114	0.0592032	0.162318
Yg2(Sowing+N)	0.0349583		Yg2(N+P)	0.62521		Yg1(N)	0.0223715		Yg2(Irrigation+N)	0.0632044		Yg2(Irrigation+K)	0.0307862		0.202869	0.00971066	0.21258
Yg2(Sowing+N)	0.0294462		Yg2(N+P)	0.108821		Yg1(N)	0.098504		Yg2(Irrigation+N)	0.187418		Yg2(Irrigation+K)	0.025444		0.176436	0.056649	0.233085
Yg2(Sowing+N)	0.0280995		Yg2(N+P)	0.00987051		Yg1(N)	0.000539103		Yg2(Irrigation+N)	0.0335657		Yg2(Irrigation+K)	0.0177066		0.433739	0.0892132	0.522953
Yg2(Sowing+N)	0.0385903		Yg2(N+P)	0.044146		Yg1(N)	0.0856102		Yg2(Irrigation+N)	0.0722335		Yg2(Irrigation+K)	0.0276871		0.488196	0.0573903	0.545586
Yg2(Sowing+N)	0.0357381		Yg2(N+P)	0.0674911		Yg1(N)	0.0207247		Yg2(Irrigation+N)	0.0634021		Yg2(Irrigation+K)	0.0493256		0.244265	0.00747018	0.251735
Yg2(Sowing+N)	0.0368731		Yg2(N+P)	0.0044648		Yg1(N)	0.00152261		Yg2(Irrigation+N)	0		Yg2(Irrigation+K)	0.0260023		0.692735	0.018163	0.710898
Yg2(Sowing+N)	0.0711343		Yg2(N+P)	0.65636		Yg1(N)	0.186623		Yg2(Irrigation+N)	0		Yg2(Irrigation+K)	0.337214		0.271955	0.179547	0.451503
Yg2(Sowing+N)	0.0291067		Yg2(N+P)	0.0102361		Yg1(N)	0.00847878		Yg2(Irrigation+N)	0		Yg2(Irrigation+K)	0.327215		0.524398	0.0868168	0.611215
Yg2(Sowing+N)	0.0229754		Yg2(N+P)	0.148625		Yg1(N)	0.278231		Yg2(Irrigation+N)	0.00143479		Yg2(Irrigation+K)	0.353199		0.7338	0.121653	0.855453
Yg2(Sowing+N)	0.073132		Yg2(N+P)	0.472698		Yg1(N)	0.19305		Yg2(Irrigation+N)	0.00278573		Yg2(Irrigation+K)	0.208276		0.254539	0.0373989	0.291938
Yg2(Sowing+N)	0.0786121		Yg2(N+P)	0.0429995		Yg1(N)	0.128904		Yg2(Irrigation+N)	0.0138623		Yg2(Irrigation+K)	0.238796		0.651154	0.0896294	0.740783
Yg2(Sowing+N)	0.0748712		Yg2(N+P)	0		Yg1(N)	0.0178527		Yg2(Irrigation+N)	0.0113323		Yg2(Irrigation+K)	0.267749		0.847046	0.234274	1.08132
Yg2(Sowing+N)	0.0764397		Yg2(N+P)	0.0199303		Yg1(N)	0.111129		Yg2(Irrigation+N)	0.0328483		Yg2(Irrigation+K)	0.323041		0.0808383	0.00865858	0.0894969
Yg2(Sowing+N)	0.0154864		Yg2(N+P)	0.0241107		Yg1(N)	0.0123656		Yg2(Irrigation+N)	0.0216161		Yg2(Irrigation+K)	0.0201047		0.573216	0.236908	0.810124
Yg2(Sowing+N)	0.1262		Yg2(N+P)	0.0218434		Yg1(N)	0.0731832		Yg2(Irrigation+N)	0		Yg2(Irrigation+K)	0.0593367		0.178418	0.143272	0.32169
Yg2(Sowing+N)	0.127069		Yg2(N+P)	0.528019		Yg1(N)	0.516622		Yg2(Irrigation+N)	0		Yg2(Irrigation+K)	0		0.156502	0.0481285	0.20463
Yg2(Sowing+N)	0.031508		Yg2(N+P)	0.678331		Yg1(N)	0.158926		Yg2(Irrigation+N)	0.0141046		Yg2(Irrigation+K)	0.0100698		0.513239	0.0843006	0.59754
Yg2(Sowing+N)	0.100257		Yg2(N+P)	0.0889268		Yg1(N)	0.0497261		Yg2(Irrigation+N)	0		Yg2(Irrigation+K)	0.0571978		0.382956	0.110818	0.493774
Yg2(Sowing+N)	0.0154775		Yg2(N+P)	0.458234		Yg1(N)	0.273292		Yg2(Irrigation+N)	0		Yg2(Irrigation+K)	0.235989		0.685552	0.177453	0.863004
Yg2(Sowing+N)	0.0324979		Yg2(N+P)	0.269445		Yg1(N)	0.234026		Yg2(Irrigation+N)	0.121983		Yg2(Irrigation+K)	0.446322		0.417358	0.0896822	0.50704
Yg2(Sowing+N)	0.0357315		Yg2(N+P)	0.140746		Yg1(N)	0.148828		Yg2(Irrigation+N)	0.0664484		Yg2(Irrigation+K)	0.0349203		1.05634	0.193558	1.2499
Yg2(Sowing+N)	0.0664648		Yg2(N+P)	0.00429857		Yg1(N)	0.13348		Yg2(Irrigation+N)	0.0592499		Yg2(Irrigation+K)	0.267095		0.584295	0.0716	0.655895
Yg2(Sowing+N)	0.0398094		Yg2(N+P)	0.0434892		Yg1(N)	0.13225		Yg2(Irrigation+N)	0.0101301		Yg2(Irrigation+K)	0.225109		0.48819	0.0485883	0.536778
Yg2(Sowing+N)	0.0326947		Yg2(N+P)	0.0493842		Yg1(N)	0.0831207		Yg2(Irrigation+N)	0.16255		Yg2(Irrigation+K)	0.109411		0.619798	0.100185	0.719983
Yg2(Sowing+N)	0.0273409		Yg2(N+P)	0.0295391		Yg1(N)	0.291333		Yg2(Irrigation+N)	0		Yg2(Irrigation+K)	0.0532912		0.651133	0.0842697	0.735402
Yg2(Sowing+N)	0.072311		Yg2(N+P)	0.0300074		Yg1(N)	0.124876		Yg2(Irrigation+N)	0.0159804		Yg2(Irrigation+K)	0.209896		0.590254	0.0612852	0.651539
Yg2(Sowing+N)	0.0208257		Yg2(N+P)	0.0429537		Yg1(N)	0.143113		Yg2(Irrigation+N)	0		Yg2(Irrigation+K)	0.253269		0.506864	0.0353181	0.542182
Yg2(Sowing+N)	0.0213018		Yg2(N+P)	0.0641764		Yg1(N)	0.14911		Yg2(Irrigation+N)	0.0956825		Yg2(Irrigation+K)	0.208902		0.299008	0.0377541	0.336762
Yg2(Sowing+N)	0.0704662		Yg2(N+P)	0		Yg1(N)	0.00655705		Yg2(Irrigation+N)	0.0529684		Yg2(Irrigation+K)	0.216359		0.686811	0.0529635	0.739774
Yg2(Sowing+N)	0.0208257		Yg2(N+P)	0.00108631		Yg1(N)	0.211052		Yg2(Irrigation+N)	0.0295049		Yg2(Irrigation+K)	0.18454		0.516849	0.0642074	0.581057
Yg2(Sowing+N)	0.031039		Yg2(N+P)	0.197943		Yg1(N)	0.012047		Yg2(Irrigation+N)	0.0223819		Yg2(Irrigation+K)	0.203987		0.117843	0.011951	0.129794
Yg2(Sowing+N)	0.032304		Yg2(N+P)	0.0281077		Yg1(N)	0.09189		Yg2(Irrigation+N)	0.141719		Yg2(Irrigation+K)	0.205121		0.57638	0.00607234	0.582452
Yg2(Sowing+N)	0.02328		Yg2(N+P)	0.0477876		Yg1(N)	0.149518		Yg2(Irrigation+N)	0.0138899		Yg2(Irrigation+K)	0.282231		0.0992523	0.0149915	0.114244
Yg2(Sowing+N)	0.0254112		Yg2(N+P)	0.00353751		Yg1(N)	0.169686		Yg2(Irrigation+N)	0.00455551		Yg2(Irrigation+K)	0		0.428905	0.0349335	0.463838
Yg2(Sowing+N)	0.0311656		Yg2(N+P)	0.0272399		Yg1(N)	0.187045		Yg2(Irrigation+N)	0.000292426		Yg2(Irrigation+K)	0.0281434		0.735609	0	0.735609
Yg2(Sowing+N)	0.0323869		Yg2(N+P)	0.462824		Yg1(N)	0.0053885		Yg2(Irrigation+N)	0.00288532		Yg2(Irrigation+K)	0.0105072		0.906988	0.183923	1.09091
Yg2(Sowing+N)	0.0238728		Yg2(N+P)	0.00934392		Yg1(N)	0.0538656		Yg2(Irrigation+N)	0		Yg2(Irrigation+K)	0		0.658752	0.332292	0.991044
Yg2(Sowing+N)	0.0130893		Yg2(N+P)	0.0241551		Yg1(N)	0.141142		Yg2(Irrigation+N)	0.00833909		Yg2(Irrigation+K)	0.00738685		0.7795	0.27372	1.05322
Yg2(Sowing+N)	0.0236984		Yg2(N+P)	0.255495		Yg1(N)	0.0186715		Yg2(Irrigation+N)	0		Yg2(Irrigation+K)	0.00614209		0.640314	0.253819	0.894133
Yg2(Sowing+N)	0.0320281		Yg2(N+P)	0.0288739		Yg1(N)	0.00575527		Yg2(Irrigation+N)	0.0255246		Yg2(Irrigation+K)	7.20231401274418e-05		0.427763	0.0985927	0.526356
Yg2(Sowing+N)	0.0123872		Yg2(N+P)	0.468219		Yg1(N)	0		Yg2(Irrigation+N)	0.053945		Yg2(Irrigation+K)	0.394297		0.38907	0.156137	0.545207
Yg2(Sowing+N)	0.0168637		Yg2(N+P)	0.721523		Yg1(N)	0.0765351		Yg2(Irrigation+N)	0		Yg2(Irrigation+K)	0.0663322		0.172492	0.0728581	0.24535
Yg2(Sowing+N)	0.0730433		Yg2(N+P)	0.196526		Yg1(N)	0.00275136		Yg2(Irrigation+N)	0.0254607		Yg2(Irrigation+K)	0.418054		0.345376	0.0345021	0.379878
Yg2(Sowing+N)	0.0756495		Yg2(N+P)	0.296772		Yg1(N)	0		Yg2(Irrigation+N)	0.00940875		Yg2(Irrigation+K)	0.0517056		0.417758	0.119891	0.537649
Yg2(Sowing+N)	0.054644		Yg2(N+P)	0.459903		Yg1(N)	0.162997		Yg2(Irrigation+N)	0.218994		Yg2(Irrigation+K)	0.474567		0.316704	0.133769	0.450472
Yg2(Sowing+N)	0.079814		Yg2(N+P)	0.104066		Yg1(N)	0.0970166		Yg2(Irrigation+N)	0.0328115		Yg2(Irrigation+K)	0.0278229		0.494993	0.0594615	0.554455
Yg2(Sowing+N)	0.0668232		Yg2(N+P)	0.452652		Yg1(N)	0.0282401		Yg2(Irrigation+N)	0.0598854		Yg2(Irrigation+K)	0.342493		0.657574	0.10912	0.766694
Yg2(Sowing+N)	0.0790933		Yg2(N+P)	0.0423858		Yg1(N)	0.100501		Yg2(Irrigation+N)	0.063906		Yg2(Irrigation+K)	0.0423794		0.322804	0.0885512	0.411356
Yg2(Sowing+N)	0.0745154		Yg2(N+P)	0.291192		Yg1(N)	0.129016		Yg2(Irrigation+N)	0.0591562		Yg2(Irrigation+K)	0.0562265		0.799678	0.13878	0.938458
Yg2(Sowing+N)	0.0592152		Yg2(N+P)	0.469457		Yg1(N)	0.104294		Yg2(Irrigation+N)	0.055779		Yg2(Irrigation+K)	0.353056		0.678563	0.100858	0.779421
Yg2(Sowing+N)	0.0719293		Yg2(N+P)	0.110791		Yg1(N)	0.197142		Yg2(Irrigation+N)	0.0677847		Yg2(Irrigation+K)	0.435127		0.385448	0.024094	0.409542
Yg2(Sowing+N)	0.0856894		Yg2(N+P)	0.207079		Yg1(N)	0.0814816		Yg2(Irrigation+N)	0.0980103		Yg2(Irrigation+K)	0.416459		0.393075	0.159519	0.552594
Yg2(Sowing+N)	0.0780841		Yg2(N+P)	0.334569		Yg1(N)	0.171308		Yg2(Irrigation+N)	0		Yg2(Irrigation+K)	0.465048		0.416533	0.129472	0.546006
Yg2(Sowing+N)	0.0774711		Yg2(N+P)	0.31268		Yg1(N)	0.0574082		Yg2(Irrigation+N)	0.0846996		Yg2(Irrigation+K)	0.429231		0.842268	0.227696	1.06996
Yg2(Sowing+N)	0.0828598		Yg2(N+P)	0.177816		Yg1(N)	0.00158282		Yg2(Irrigation+N)	0.039109		Yg2(Irrigation+K)	0.448097		0.232458	0.00393435	0.236392
Yg2(Sowing+N)	0.0757013		Yg2(N+P)	0.309153		Yg1(N)	0.242273		Yg2(Irrigation+N)	0.0123176		Yg2(Irrigation+K)	0		0.273757	0.0701365	0.343894
Yg2(Sowing+N)	0.071724		Yg2(N+P)	0.141669		Yg1(N)	0.12059		Yg2(Irrigation+N)	0.0434471		Yg2(Irrigation+K)	0.00629666		0.446353	0.0774719	0.523825
Yg2(Sowing+N)	0.0689548		Yg2(N+P)	0.194156		Yg1(N)	0.201721		Yg2(Irrigation+N)	0.0358943		Yg2(Irrigation+K)	0.368538		0.616531	0.0360283	0.65256
Yg2(Sowing+N)	0.0694889		Yg2(N+P)	0.316039		Yg1(N)	0.00507297		Yg2(Irrigation+N)	0.0565429		Yg2(Irrigation+K)	0.0340429		0.113134	0.0446499	0.157784
Yg2(Sowing+N)	0.0294048		Yg2(N+P)	0.184193		Yg1(N)	0.031199		Yg2(Irrigation+N)	0.0148924		Yg2(Irrigation+K)	0.394689		0.10726	0.0887882	0.196048
Yg2(Sowing+N)	0.0226261		Yg2(N+P)	0.255068		Yg1(N)	0.090935		Yg2(Irrigation+N)	0		Yg2(Irrigation+K)	0.380455		0.110337	0.198716	0.309053
Yg2(Sowing+N)	0.0252846		Yg2(N+P)	0.202008		Yg1(N)	0.0619063		Yg2(Irrigation+N)	0		Yg2(Irrigation+K)	0.412228		0.0571379	0.132439	0.189577
Yg2(Sowing+N)	0.0189031		Yg2(N+P)	0.0101931		Yg1(N)	0.115575		Yg2(Irrigation+N)	0		Yg2(Irrigation+K)	0.354339		0.0613872	0.0799564	0.141344
Yg2(Sowing+N)	0.0132153		Yg2(N+P)	0.374767		Yg1(N)	0.195419		Yg2(Irrigation+N)	0.0250897		Yg2(Irrigation+K)	0.447836		0.31537	0.116323	0.431692
Yg2(Sowing+N)	0.0202784		Yg2(N+P)	0.0872916		Yg1(N)	0.0962448		Yg2(Irrigation+N)	0.047652		Yg2(Irrigation+K)	0.335375		0.187648	0.0251395	0.212788
Yg2(Sowing+N)	0.0286516		Yg2(N+P)	0.0160224		Yg1(N)	0.0557542		Yg2(Irrigation+N)	0		Yg2(Irrigation+K)	0.338596		0.330189	0.0858575	0.416047
Yg2(Sowing+N)	0.0313064		Yg2(N+P)	0.309542		Yg1(N)	0.0743258		Yg2(Irrigation+N)	0		Yg2(Irrigation+K)	0.35958		0.511785	0.17469	0.686475
Yg2(Sowing+N)	0.00679217		Yg2(N+P)	0.620909		Yg1(N)	0.102768		Yg2(Irrigation+N)	0.00637795		Yg2(Irrigation+K)	0.382154		0.565783	0.159016	0.724799
Yg2(Sowing+N)	0.0263737		Yg2(N+P)	0.638999		Yg1(N)	0.105498		Yg2(Irrigation+N)	0.0914103		Yg2(Irrigation+K)	0.479243		0.266317	0.166662	0.432979
Yg2(Sowing+N)	0.0182099		Yg2(N+P)	0.632284		Yg1(N)	0.105315		Yg2(Irrigation+N)	0.108397		Yg2(Irrigation+K)	0.42744		0.573704	0.157169	0.730873
Yg2(Sowing+N)	0.0202461		Yg2(N+P)	0.304026		Yg1(N)	0.104089		Yg2(Irrigation+N)	0.174461		Yg2(Irrigation+K)	0.318828		0.759012	0.151332	0.910344
Yg2(Sowing+N)	0.0186665		Yg2(N+P)	0.556642		Yg1(N)	0.182381		Yg2(Irrigation+N)	0.0695176		Yg2(Irrigation+K)	0.374219		0.814183	0.159705	0.973888
Yg2(Sowing+N)	0.0260231		Yg2(N+P)	0.592883		Yg1(N)	0.0643304		Yg2(Irrigation+N)	0.0141182		Yg2(Irrigation+K)	0.489996		0.419041	0.092786	0.511827
Yg2(Sowing+N)	0.0233657		Yg2(N+P)	0.0142361		Yg1(N)	0.128993		Yg2(Irrigation+N)	0.208456		Yg2(Irrigation+K)	0.355276		0.680959	0.146305	0.827264
Yg2(Sowing+N)	0.110446		Yg2(N+P)	0.136091		Yg1(N)	0.140213		Yg2(Irrigation+N)	0		Yg2(Irrigation+K)	0.465308		0.765651	0.114507	0.880157
Yg2(Sowing+N)	0.0668607		Yg2(N+P)	0.0671634		Yg1(N)	0.116958		Yg2(Irrigation+N)	0.000173326		Yg2(Irrigation+K)	0.407309		0.773904	0.021388	0.795292
Yg2(Sowing+N)	0.0258227		Yg2(N+P)	0.104684		Yg1(N)	0.0843134		Yg2(Irrigation+N)	0		Yg2(Irrigation+K)	0.404444		0.537779	0.137516	0.675295
Yg2(Sowing+N)	0.0381354		Yg2(N+P)	0.350059		Yg1(N)	0.0667721		Yg2(Irrigation+N)	0		Yg2(Irrigation+K)	0.0259186		0.771872	0.0890592	0.860931
Yg2(Sowing+N)	0.0249792		Yg2(N+P)	0.0578963		Yg1(N)	0.054862		Yg2(Irrigation+N)	0		Yg2(Irrigation+K)	0.427244		0.787824	0.0247152	0.812539
Yg2(Sowing+N)	0.0285893		Yg2(N+P)	0.0757829		Yg1(N)	0.063227		Yg2(Irrigation+N)	0		Yg2(Irrigation+K)	0.420474		0.868269	0.224841	1.09311
Yg2(Sowing+N)	0.0140758		Yg2(N+P)	0.111111		Yg1(N)	0.0792443		Yg2(Irrigation+N)	0.0253437		Yg2(Irrigation+K)	0.372215		0.428209	0.0536294	0.481839
Yg2(Sowing+N)	0.0151119		Yg2(N+P)	0.00505108		Yg1(N)	0.0634236		Yg2(Irrigation+N)	0.0560131		Yg2(Irrigation+K)	0.386352		0.447535	0.127741	0.575276
Yg2(Sowing+N)	0.00569197		Yg2(N+P)	0.0108348		Yg1(N)	0.142583		Yg2(Irrigation+N)	0.00190788		Yg2(Irrigation+K)	0.508288		0.858117	0.156679	1.0148
Yg2(Sowing+N)	0.0225439		Yg2(N+P)	0.11717		Yg1(N)	0.104581		Yg2(Irrigation+N)	0.0045341		Yg2(Irrigation+K)	0.385161		0.168789	0.0313899	0.200179
Yg2(Sowing+N)	0.0162601		Yg2(N+P)	0.490213		Yg1(N)	0.102996		Yg2(Irrigation+N)	0.179391		Yg2(Irrigation+K)	0.276271		0.792191	0.122047	0.914238
Yg2(Sowing+N)	0.0225439		Yg2(N+P)	0.69984		Yg1(N)	0.120206		Yg2(Irrigation+N)	0.0063674		Yg2(Irrigation+K)	0.361632		0.679616	0.0317629	0.711379
Yg2(Sowing+N)	0.0172972		Yg2(N+P)	0.123692		Yg1(N)	0.122139		Yg2(Irrigation+N)	0.138756		Yg2(Irrigation+K)	0.425221		0.232711	0.00153952	0.23425
Yg2(Sowing+N)	0.023708		Yg2(N+P)	0.0368431		Yg1(N)	0.0726269		Yg2(Irrigation+N)	0.0875466		Yg2(Irrigation+K)	0.271118		0.797768	0.126854	0.924622
Yg2(Sowing+N)	0.0310038		Yg2(N+P)	0.0763983		Yg1(N)	0.102299		Yg2(Irrigation+N)	0.203242		Yg2(Irrigation+K)	0.0683974		0.744821	0.180019	0.92484
Yg2(Sowing+N)	0.0168493		Yg2(N+P)	0.0664602		Yg1(N)	0.116353		Yg2(Irrigation+N)	0.187728		Yg2(Irrigation+K)	0.0927961		0.307901	0.0362483	0.344149
Yg2(Sowing+N)	0.0172747		Yg2(N+P)	0.108346		Yg1(N)	0.10269		Yg2(Irrigation+N)	0.00456063		Yg2(Irrigation+K)	0.0911159		0.120733	0.120336	0.241069
Yg2(Sowing+N)	0.0311094		Yg2(N+P)	0.102366		Yg1(N)	0.0949023		Yg2(Irrigation+N)	0		Yg2(Irrigation+K)	0.0271064		0.269906	0.11247	0.382375
Yg2(Sowing+N)	0.0124337		Yg2(N+P)	0.26993		Yg1(N)	0.0439962		Yg2(Irrigation+N)	0.463496		Yg2(Irrigation+K)	0.0927456		1.00891	0.080412	1.08933
Yg2(Sowing+N)	0.00942357		Yg2(N+P)	0.355453		Yg1(N)	0.133397		Yg2(Irrigation+N)	0.1936		Yg2(Irrigation+K)	0.40766		0.67659	0.171398	0.847988
Yg2(Sowing+N)	0.0122107		Yg2(N+P)	0.0518458		Yg1(N)	0.102395		Yg2(Irrigation+N)	0.00631799		Yg2(Irrigation+K)	0.416157		0.766295	0.320757	1.08705
Yg2(Sowing+N)	0.0649189		Yg2(N+P)	0.0906418		Yg1(N)	0.223728		Yg2(Irrigation+N)	0.0146076		Yg2(Irrigation+K)	0.35998		0.618499	0.0422733	0.660772
Yg2(Sowing+N)	0.0700906		Yg2(N+P)	0.116893		Yg1(N)	0.134384		Yg2(Irrigation+N)	0.161216		Yg2(Irrigation+K)	0.237691		0.547965	0.0831134	0.631078
Yg2(Sowing+N)	0.0598287		Yg2(N+P)	0.105517		Yg1(N)	0.0895678		Yg2(Irrigation+N)	0.012741		Yg2(Irrigation+K)	0.355103		0.78207	0.14242	0.924489
Yg2(Sowing+N)	0.0700906		Yg2(N+P)	0.130299		Yg1(N)	0.0829431		Yg2(Irrigation+N)	0		Yg2(Irrigation+K)	0.407898		0.73891	0.0761056	0.815016
Yg2(Sowing+N)	0.0735919		Yg2(N+P)	0		Yg1(N)	0.11343		Yg2(Irrigation+N)	0		Yg2(Irrigation+K)	0.112371		0.746455	0.15202	0.898475
Yg2(Sowing+N)	0.0774359		Yg2(N+P)	0.0373196		Yg1(N)	0.026938		Yg2(Irrigation+N)	0.0056093		Yg2(Irrigation+K)	0.45334		0.220388	0.118079	0.338467
Yg2(Sowing+N)	0.0571944		Yg2(N+P)	0.0567354		Yg1(N)	0.0752407		Yg2(Irrigation+N)	0.0453152		Yg2(Irrigation+K)	0.392978		0.62626	0.0982367	0.724497
Yg2(Sowing+N)	0.0666155		Yg2(N+P)	0.00399644		Yg1(N)	0.0446341		Yg2(Irrigation+N)	0.041926		Yg2(Irrigation+K)	0.417523		0.753043	0.126656	0.879699
Yg2(Sowing+N)	0.0499213		Yg2(N+P)	0.0993523		Yg1(N)	0.128502		Yg2(Irrigation+N)	0.0095863		Yg2(Irrigation+K)	0.0545282		1.05691	0.153823	1.21073
Yg2(Sowing+N)	0.0576192		Yg2(N+P)	0.0254027		Yg1(N)	0.0527996		Yg2(Irrigation+N)	0		Yg2(Irrigation+K)	0.0446836		0.516764	0.2664	0.783164
Yg2(Sowing+N)	0.0629782		Yg2(N+P)	0.0204066		Yg1(N)	0.237762		Yg2(Irrigation+N)	0.0439141		Yg2(Irrigation+K)	0.479286		0.256579	0.089012	0.345591
Yg2(Sowing+N)	0.0595335		Yg2(N+P)	0.352562		Yg1(N)	0.105209		Yg2(Irrigation+N)	0.0136429		Yg2(Irrigation+K)	0.0619207		0.685657	0.0971163	0.782774
Yg2(Sowing+N)	0.0238728		Yg2(N+P)	0.0639496		Yg1(N)	0.113109		Yg2(Irrigation+N)	0.0718602		Yg2(Irrigation+K)	0.433593		0.86449	0.14671	1.0112
Yg2(Sowing+N)	0.0292287		Yg2(N+P)	0.20087		Yg1(N)	0.197927		Yg2(Irrigation+N)	0.0743207		Yg2(Irrigation+K)	0.0782325		0.577445	0.100977	0.678423
Yg2(Sowing+N)	0.0650033		Yg2(N+P)	0.0213735		Yg1(N)	0.192626		Yg2(Irrigation+N)	0		Yg2(Irrigation+K)	0.0516423		0.732829	0.077588	0.810417
Yg2(Sowing+N)	0.0747052		Yg2(N+P)	0.00242956		Yg1(N)	0.313043		Yg2(Irrigation+N)	0.0499431		Yg2(Irrigation+K)	0.39376		0.655717	0.263246	0.918964
Yg2(Sowing+N)	0.0633777		Yg2(N+P)	0		Yg1(N)	0.139516		Yg2(Irrigation+N)	0.0768955		Yg2(Irrigation+K)	0.00218818		1.18811	0.17997	1.36808
Yg2(Sowing+N)	0.0651375		Yg2(N+P)	0.0249371		Yg1(N)	0.235871		Yg2(Irrigation+N)	0.0780793		Yg2(Irrigation+K)	0		0.535191	0.0804428	0.615633
Yg2(Sowing+N)	0.0731781		Yg2(N+P)	0.0126029		Yg1(N)	0.135694		Yg2(Irrigation+N)	0.0160164		Yg2(Irrigation+K)	0		0.607264	0.0635944	0.670858
Yg2(Sowing+N)	0.0769757		Yg2(N+P)	0.0963644		Yg1(N)	0.226616		Yg2(Irrigation+N)	0		Yg2(Irrigation+K)	0		0.745326	0.0111963	0.756523
Yg2(Sowing+N)	0.0666155		Yg2(N+P)	0.292998		Yg1(N)	0.16919		Yg2(Irrigation+N)	0.0130638		Yg2(Irrigation+K)	0.0247488		0.16676	0.0642083	0.230968
Yg2(Sowing+N)	0.0674277		Yg2(N+P)	0.149726		Yg1(N)	0.0716339		Yg2(Irrigation+N)	0.0812446		Yg2(Irrigation+K)	0.00319937		0.682665	0.249088	0.931752
Yg2(Sowing+N)	0.0703186		Yg2(N+P)	0.210001		Yg1(N)	0.0796178		Yg2(Irrigation+N)	0.0250732		Yg2(Irrigation+K)	0.00734186		0.989681	0.265236	1.25492
Yg2(Sowing+N)	0.0524705		Yg2(N+P)	0		Yg1(N)	0.200861		Yg2(Irrigation+N)	0.0835314		Yg2(Irrigation+K)	0.00324936		0.354229	0.0359465	0.390176
Yg2(Sowing+N)	0.0588892		Yg2(N+P)	0.0296803		Yg1(N)	0.0725068		Yg2(Irrigation+N)	0.0477276		Yg2(Irrigation+K)	0.0232908		1.04964	0.210571	1.26021
Yg2(Sowing+N)	0.093298		Yg2(N+P)	0.0688982		Yg1(N)	0.193079		Yg2(Irrigation+N)	0.0504055		Yg2(Irrigation+K)	0.00675689		0.593077	0.0824072	0.675484
Yg2(Sowing+N)	0.0551997		Yg2(N+P)	0.00267822		Yg1(N)	0.439901		Yg2(Irrigation+N)	0.0440955		Yg2(Irrigation+K)	0.030407		0.689133	0.129837	0.81897
Yg2(Sowing+N)	0.0765979		Yg2(N+P)	0		Yg1(N)	0.107107		Yg2(Irrigation+N)	0.0422838		Yg2(Irrigation+K)	0		0.924234	0.157168	1.0814
Yg2(Sowing+N)	0.0535593		Yg2(N+P)	0		Yg1(N)	0.348131		Yg2(Irrigation+N)	0.0448007		Yg2(Irrigation+K)	0.0191517		0.577139	0.134752	0.711891
Yg2(Sowing+N)	0.0761471		Yg2(N+P)	0.0151329		Yg1(N)	0.133916		Yg2(Irrigation+N)	0.038211		Yg2(Irrigation+K)	0.00152427		0.547524	0.0901352	0.637659
Yg2(Sowing+N)	0.0757206		Yg2(N+P)	0.226371		Yg1(N)	0.133026		Yg2(Irrigation+N)	0.105677		Yg2(Irrigation+K)	0.0210004		0.661188	0.0514701	0.712658
Yg2(Sowing+N)	0.0757709		Yg2(N+P)	0.255053		Yg1(N)	0.14688		Yg2(Irrigation+N)	0.0771739		Yg2(Irrigation+K)	0.0136693		0.870053	0.0171986	0.887252
Yg2(Sowing+N)	0.0691721		Yg2(N+P)	0.196145		Yg1(N)	0.0949546		Yg2(Irrigation+N)	0.080136		Yg2(Irrigation+K)	0.0140833		0.739051	0.0581353	0.797186
Yg2(Sowing+N)	0.0704293		Yg2(N+P)	0.21016		Yg1(N)	0.105853		Yg2(Irrigation+N)	0.227296		Yg2(Irrigation+K)	0		0.371731	0.0431161	0.414848
Yg2(Sowing+N)	0.045929		Yg2(N+P)	0.0461262		Yg1(N)	0.159258		Yg2(Irrigation+N)	0.0372753		Yg2(Irrigation+K)	0.0100682		0.732722	0.13719	0.869912
Yg2(Sowing+N)	0.0591118		Yg2(N+P)	0.0677662		Yg1(N)	0.00491803		Yg2(Irrigation+N)	0.037181		Yg2(Irrigation+K)	0.00538825		0.639759	0.0616995	0.701459
Yg2(Sowing+N)	0.0692553		Yg2(N+P)	0.0569972		Yg1(N)	0.234315		Yg2(Irrigation+N)	0.00324123		Yg2(Irrigation+K)	0.00451815		0.816139	0.0763015	0.89244
Yg2(Sowing+N)	0.0576679		Yg2(N+P)	0.0172402		Yg1(N)	0.114418		Yg2(Irrigation+N)	0.043104		Yg2(Irrigation+K)	0.00227512		0.618845	0.089445	0.70829
Yg2(Sowing+N)	0.0716595		Yg2(N+P)	0.232566		Yg1(N)	0.17301		Yg2(Irrigation+N)	0.159979		Yg2(Irrigation+K)	0		0.603299	0.105585	0.708884
Yg2(Sowing+N)	0.0560192		Yg2(N+P)	0.172612		Yg1(N)	0.156751		Yg2(Irrigation+N)	0.0733102		Yg2(Irrigation+K)	0		0.643375	0.118018	0.761393
Yg2(Sowing+N)	0.073246		Yg2(N+P)	0.00174491		Yg1(N)	0.0791236		Yg2(Irrigation+N)	0.121477		Yg2(Irrigation+K)	0.00683527		0.792107	0.0914689	0.883576
Yg2(Sowing+N)	0.0903938		Yg2(N+P)	0.0440051		Yg1(N)	0.0124268		Yg2(Irrigation+N)	0.018087		Yg2(Irrigation+K)	0.0101014		0.616919	0.128399	0.745318
Yg2(Sowing+N)	0.0132158		Yg2(N+P)	0.114528		Yg1(N)	0.24021		Yg2(Irrigation+N)	0		Yg2(Irrigation+K)	0.00447989		0.691824	0.129825	0.821649
Yg2(Sowing+N)	0.0650004		Yg2(N+P)	0.0599925		Yg1(N)	0.200534		Yg2(Irrigation+N)	0.0664241		Yg2(Irrigation+K)	0.0409991		0.644193	0.137239	0.781432
Yg2(Sowing+N)	0.0169972		Yg2(N+P)	0.0579594		Yg1(N)	0.170499		Yg2(Irrigation+N)	0		Yg2(Irrigation+K)	0		0.546482	0.142249	0.688731
Yg2(Sowing+N)	0.0286489		Yg2(N+P)	0.161966		Yg1(N)	0.0725852		Yg2(Irrigation+N)	0.0591784		Yg2(Irrigation+K)	0.0886221		0.466328	0.114657	0.580985
Yg2(Sowing+N)	0.0355091		Yg2(N+P)	0.115264		Yg1(N)	0.00752679		Yg2(Irrigation+N)	0.0628699		Yg2(Irrigation+K)	0.0511285		0.505159	0.122507	0.627666
Yg2(Sowing+N)	0.00707174		Yg2(N+P)	0		Yg1(N)	0.004204		Yg2(Irrigation+N)	0.0573268		Yg2(Irrigation+K)	0.000763516		0.778688	0.138567	0.917255
Yg2(Sowing+N)	0.0171049		Yg2(N+P)	0.0770402		Yg1(N)	0.0780649		Yg2(Irrigation+N)	0.0828502		Yg2(Irrigation+K)	0.026379		0.791074	0.0945804	0.885654
Yg2(Sowing+N)	0.0706321		Yg2(N+P)	0		Yg1(N)	0.216302		Yg2(Irrigation+N)	0.0367092		Yg2(Irrigation+K)	0.0322845		0.782518	0.143804	0.926322
Yg2(Sowing+N)	0.0586618		Yg2(N+P)	0.0253853		Yg1(N)	0.0206459		Yg2(Irrigation+N)	0.197699		Yg2(Irrigation+K)	0.0473373		0.832661	0.150277	0.982939
Yg2(Sowing+N)	0.0348417		Yg2(N+P)	0.0437508		Yg1(N)	0.026378		Yg2(Irrigation+N)	0.0239166		Yg2(Irrigation+K)	0.0284491		0.624585	0.0916084	0.716193
Yg2(Sowing+N)	0.0195077		Yg2(N+P)	0.0102467		Yg1(N)	0.0793997		Yg2(Irrigation+N)	0.0301255		Yg2(Irrigation+K)	0.0660335		0.812247	0.161369	0.973616
Yg2(Sowing+N)	0.0661864		Yg2(N+P)	0.0182718		Yg1(N)	0.508206		Yg2(Irrigation+N)	0.0216013		Yg2(Irrigation+K)	0.0499505		0.77559	0.097705	0.873295
Yg2(Sowing+N)	0.0410789		Yg2(N+P)	0.0378138		Yg1(N)	0.0257296		Yg2(Irrigation+N)	0.0406734		Yg2(Irrigation+K)	0.0982032		0.765745	0.119292	0.885037
Yg2(Sowing+N)	0.00563368		Yg2(N+P)	0.11123		Yg1(N)	0.0363977		Yg2(Irrigation+N)	0.0677093		Yg2(Irrigation+K)	0.356683		0.941275	0.111745	1.05302
Yg2(Sowing+N)	0.0528061		Yg2(N+P)	0.110662		Yg1(N)	0.0101142		Yg2(Irrigation+N)	0.0317216		Yg2(Irrigation+K)	0.478639		0.839502	0.0937523	0.933254
Yg2(Sowing+N)	0.0694649		Yg2(N+P)	0.0965154		Yg1(N)	0.0334877		Yg2(Irrigation+N)	0.0440148		Yg2(Irrigation+K)	0.39098		0.510084	0.023404	0.533488
Yg2(Sowing+N)	0.0404792		Yg2(N+P)	0.0503551		Yg1(N)	0.00199556		Yg2(Irrigation+N)	0.000801741		Yg2(Irrigation+K)	0.0523042		0.509859	0.173417	0.683276
Yg2(Sowing+N)	0.00195088		Yg2(N+P)	0.07862		Yg1(N)	0.00199556		Yg2(Irrigation+N)	0.0437154		Yg2(Irrigation+K)	0.393167		0.827639	0.142396	0.970035
Yg2(Sowing+N)	0.048186		Yg2(N+P)	0.0115202		Yg1(N)	0.0559137		Yg2(Irrigation+N)	0.0373724		Yg2(Irrigation+K)	0.0872757		0.59201	0.0475723	0.639582
Yg2(Sowing+N)	0.00610422		Yg2(N+P)	0.198635		Yg1(N)	0.0189208		Yg2(Irrigation+N)	0.0298953		Yg2(Irrigation+K)	0.343333		0.806208	0.117681	0.923889
Yg2(Sowing+N)	0		Yg2(N+P)	0.192827		Yg1(N)	0.0463269		Yg2(Irrigation+N)	0.00420546		Yg2(Irrigation+K)	0.386059		0.889923	0.1749	1.06482
Yg2(Sowing+N)	0.0170766		Yg2(N+P)	0.0949723		Yg1(N)	0.101074		Yg2(Irrigation+N)	0.0988225		Yg2(Irrigation+K)	0.265628		0.861767	0.143734	1.0055
Yg2(Sowing+N)	0.0030662		Yg2(N+P)	0.220109		Yg1(N)	0.0308584		Yg2(Irrigation+N)	0.108112		Yg2(Irrigation+K)	0.436676		0.765238	0.128045	0.893283
Yg2(Sowing+N)	0.0727313		Yg2(N+P)	0.150239		Yg1(N)	0.00107196		Yg2(Irrigation+N)	0.0876869		Yg2(Irrigation+K)	0.0668174		0.73533	0.119541	0.854871
Yg2(Sowing+N)	0.0681734		Yg2(N+P)	0.0718732		Yg1(N)	0.0149935		Yg2(Irrigation+N)	0.0709464		Yg2(Irrigation+K)	0.06826		0.456038	0.0104338	0.466472
Yg2(Sowing+N)	0.0138693		Yg2(N+P)	0.313429		Yg1(N)	0.00327318		Yg2(Irrigation+N)	0.0743773		Yg2(Irrigation+K)	0.372035		0.453783	0.0337407	0.487524
Yg2(Sowing+N)	0.0171909		Yg2(N+P)	0.139617		Yg1(N)	0.012579		Yg2(Irrigation+N)	0.102747		Yg2(Irrigation+K)	0.461826		0.750351	0.105424	0.855775
Yg2(Sowing+N)	0.00836416		Yg2(N+P)	0		Yg1(N)	0.0286701		Yg2(Irrigation+N)	0.22937		Yg2(Irrigation+K)	0.456451		0.576176	0.069167	0.645343
Yg2(Sowing+N)	0.0416188		Yg2(N+P)	0.108315		Yg1(N)	0		Yg2(Irrigation+N)	0.165761		Yg2(Irrigation+K)	0.379489		0.343325	0.0296457	0.372971
Yg2(Sowing+N)	0.0338592		Yg2(N+P)	0.082271		Yg1(N)	0		Yg2(Irrigation+N)	0.0792161		Yg2(Irrigation+K)	0.427886		0.708181	0.116322	0.824503
Yg2(Sowing+N)	0.0191301		Yg2(N+P)	0.0848281		Yg1(N)	0.0515903		Yg2(Irrigation+N)	0.109121		Yg2(Irrigation+K)	0.535902		0.811934	0.276993	1.08893
Yg2(Sowing+N)	0.0837068		Yg2(N+P)	0.599981		Yg1(N)	0.0934288		Yg2(Irrigation+N)	0.122965		Yg2(Irrigation+K)	0.521629		0.961465	0.167608	1.12907
Yg2(Sowing+N)	0.023024		Yg2(N+P)	0		Yg1(N)	0.0762562		Yg2(Irrigation+N)	0.0337366		Yg2(Irrigation+K)	0.499262		0.857513	0.200954	1.05847
Yg2(Sowing+N)	-0.00249159		Yg2(N+P)	0.0920037		Yg1(N)	0.0172266		Yg2(Irrigation+N)	0.0782147		Yg2(Irrigation+K)	0.495016		0.746059	0.108528	0.854587
Yg2(Sowing+N)	0.0602096		Yg2(N+P)	0.14705		Yg1(N)	0.0430276		Yg2(Irrigation+N)	0.0584555		Yg2(Irrigation+K)	0.0124373		0.714743	0.134151	0.848894
Yg2(Sowing+N)	0		Yg2(N+P)	0.00845646		Yg1(N)	0.053281		Yg2(Irrigation+N)	0.0464086		Yg2(Irrigation+K)	0.0810618		0.929438	0.366051	1.29549
Yg2(Sowing+N)	0.129443		Yg2(N+P)	0.0703871		Yg1(N)	0.0405421		Yg2(Irrigation+N)	0.105647		Yg2(Irrigation+K)	0.0277635		0.284225	0.0335162	0.317742
Yg2(Sowing+N)	0.0422816		Yg2(N+P)	0.0143648		Yg1(N)	0.0209122		Yg2(Irrigation+N)	0.0834616		Yg2(Irrigation+K)	0.0118562		0.568844	0.118118	0.686962
Yg2(Sowing+N)	-0.000266772		Yg2(N+P)	0.00231101		Yg1(N)	0.0167812		Yg2(Irrigation+N)	0.0825095		Yg2(Irrigation+K)	0.0790489		0.572359	0.221497	0.793856
Yg2(Sowing+N)	0.0330463		Yg2(N+P)	0.109084		Yg1(N)	0.0515851		Yg2(Irrigation+N)	0.000441542		Yg2(Irrigation+K)	0		0.392117	0.2787	0.670817
Yg2(Sowing+N)	0.0327483		Yg2(N+P)	0.171123		Yg1(N)	0.0195859		Yg2(Irrigation+N)	0.0306036		Yg2(Irrigation+K)	0.0561817		0.887786	0.0633575	0.951144
Yg2(Sowing+N)	0.0382177		Yg2(N+P)	0.112921		Yg1(N)	0.351181		Yg2(Irrigation+N)	0		Yg2(Irrigation+K)	0.0125703		0.745126	0.11921	0.864335
Yg2(Sowing+N)	0.012837		Yg2(N+P)	0.118071		Yg1(N)	0.528414		Yg2(Irrigation+N)	0.111636		Yg2(Irrigation+K)	0		0.735525	0.29034	1.02587
Yg2(Sowing+N)	0.0207102		Yg2(N+P)	0.138225		Yg1(N)	0.538997		Yg2(Irrigation+N)	0.0208206		Yg2(Irrigation+K)	0		0.912624	0.130914	1.04354
Yg2(Sowing+N)	-0.00240491		Yg2(N+P)	0.177321		Yg1(N)	0.423219		Yg2(Irrigation+N)	0.114523		Yg2(Irrigation+K)	0		0.61206	0.0431953	0.655256
Yg2(Sowing+N)	0.115885		Yg2(N+P)	0.122561		Yg1(N)	0.406765		Yg2(Irrigation+N)	0.102555		Yg2(Irrigation+K)	0.0489631		0.714525	0.0869028	0.801428
Yg2(Sowing+N)	0.00595667		Yg2(N+P)	0.0432643		Yg1(N)	0.542021		Yg2(Irrigation+N)	0.0772108		Yg2(Irrigation+K)	0.0468717		0.576857	0.00895547	0.585812
Yg2(Sowing+N)	0.12793		Yg2(N+P)	0.0530746		Yg1(N)	0.110471		Yg2(Irrigation+N)	0.266583		Yg2(Irrigation+K)	0		1.0073	0.257065	1.26436
Yg2(Sowing+N)	0.0286382		Yg2(N+P)	0.126906		Yg1(N)	0.139986		Yg2(Irrigation+N)	0.0390237		Yg2(Irrigation+K)	0.0906608		0.898117	0.101258	0.999375
Yg2(Sowing+N)	0.0320375		Yg2(N+P)	0.121387		Yg1(N)	0.0440297		Yg2(Irrigation+N)	0.00992126		Yg2(Irrigation+K)	0.201937		0.659973	0.118448	0.778422
Yg2(Sowing+N)	0.0445929		Yg2(N+P)	0.0217751		Yg1(N)	0.244693		Yg2(Irrigation+N)	0.210353		Yg2(Irrigation+K)	0.205439		0.935894	0.1796	1.11549
Yg2(Sowing+N)	0.0737704		Yg2(N+P)	0.0328301		Yg1(N)	0.063969		Yg2(Irrigation+N)	0		Yg2(Irrigation+K)	0		0.732513	0.134172	0.866685
Yg2(Sowing+N)	0.1029		Yg2(N+P)	0.0442158		Yg1(N)	0.29726		Yg2(Irrigation+N)	0		Yg2(Irrigation+K)	0.00443836		0.592315	0.13834	0.730655
Yg2(Sowing+N)	0.0292806		Yg2(N+P)	0.102249		Yg1(N)	0.0474392		Yg2(Irrigation+N)	0.0253912		Yg2(Irrigation+K)	0		0.929627	0.282242	1.21187
Yg1(N)	0.879992		Yg2(N+P)	0		Yg1(N)	0.445136		Yg2(Irrigation+N)	0.0152635		Yg2(Irrigation+K)	0.0552		1.10021	0.159935	1.26015
Yg1(N)	0.848946		Yg2(N+P)	0.196646		Yg1(N)	0.428306		Yg2(Irrigation+N)	0.1385		Yg2(Irrigation+K)	0.00582362		1.26025	0.0204259	1.28067
Yg1(N)	0.856103		Yg2(N+P)	0.00272242		Yg1(N)	0.614918		Yg2(Irrigation+N)	0.0314378		Yg2(Irrigation+K)	0.125562		0.584542	0.0562792	0.640821
Yg1(N)	0.870967		Yg2(N+P)	0.175757		Yg1(N)	0.699326		Yg2(Irrigation+N)	0.0076606		Yg2(Irrigation+K)	0.0248794		0.803446	0.131173	0.934619
Yg1(N)	0.854414		Yg2(N+P)	0.0375644		Yg1(N)	0.0895724		Yg2(Irrigation+N)	0.03886		Yg2(Irrigation+K)	0		0.719588	0.101177	0.820765
Yg1(N)	0.858528		Yg2(N+P)	0.0668584		Yg1(N)	0.300269		Yg2(Irrigation+N)	0.0429376		Yg2(Irrigation+K)	0.169217		0.624805	0.119416	0.744221
Yg1(N)	0.795142		Yg2(N+P)	0.227465		Yg1(N)	0.167592		Yg2(Irrigation+N)	0.0242447		Yg2(Irrigation+K)	0.0126275		1.07839	0.125394	1.20379
Yg1(N)	0.859384		Yg2(N+P)	0.00220785		Yg1(N)	0.299014		Yg2(Irrigation+N)	0.108397		Yg2(Irrigation+K)	0.00306425		0.997314	0.0743358	1.07165
Yg1(N)	0.864383		Yg2(N+P)	0.107116		Yg1(N)	0.309864		Yg2(Irrigation+N)	0.0181868		Yg2(Irrigation+K)	0.00394511		1.11351	0.0936139	1.20712
Yg1(N)	0.867877		Yg2(N+P)	0.159719		Yg1(N)	0.346115		Yg2(Irrigation+N)	0.211968		Yg2(Irrigation+K)	0.00610082		1.05316	0.290568	1.34372
Yg1(N)	0.860217		Yg2(N+P)	0.150535		Yg1(N)	0.330158		Yg2(Irrigation+N)	0.0464668		Yg2(Irrigation+K)	0.00090923		0.912399	0.323675	1.23607
Yg1(N)	0.858528		Yg2(N+P)	0.131831		Yg1(N)	0.157456		Yg2(Irrigation+N)	0.0370987		Yg2(Irrigation+K)	0.1658		0.314097	0.122449	0.436545
Yg1(N)	0.856103		Yg2(N+P)	0		Yg1(N)	0.272461		Yg2(Irrigation+N)	0.0154474		Yg2(Irrigation+K)	0.181534		0.514551	0.100242	0.614793
Yg1(N)	0.851448		Yg2(N+P)	0.0977245		Yg1(N)	0.27771		Yg2(Irrigation+N)	0.191482		Yg2(Irrigation+K)	0.234279		0.483959	0.169637	0.653597
Yg1(N)	0.868941		Yg2(N+P)	0.124432		Yg1(N)	0.666868		Yg2(Irrigation+N)	0.00278485		Yg2(Irrigation+K)	0.208941		0.705515	0.11883	0.824345
Yg1(N)	0.853926		Yg2(N+P)	0.162979		Yg1(N)	0.131439		Yg2(Irrigation+N)	0.157539		Yg2(Irrigation+K)	0.19348		0.616115	0.126589	0.742704
Yg1(N)	0.854414		Yg2(N+P)	0.18119		Yg1(N)	0.401622		Yg2(Irrigation+N)	0.00859025		Yg2(Irrigation+K)	0.218349		0.832554	0.124202	0.956756
Yg1(N)	0.858528		Yg2(N+P)	0.179572		Yg1(N)	0.43649		Yg2(Irrigation+N)	0		Yg2(Irrigation+K)	0.0202723		1.15395	0.168495	1.32244
Yg1(N)	0.861597		Yg2(N+P)	0.0950563		Yg1(N)	0.318869		Yg2(Irrigation+N)	0		Yg2(Irrigation+K)	0		0.767379	0.157911	0.92529
Yg1(N)	0.870967		Yg2(N+P)	0.151793		Yg1(N)	0.0966618		Yg2(Irrigation+N)	0		Yg2(Irrigation+K)	0.008254		0.146242	0.245352	0.391594
Yg1(N)	0.856103		Yg2(N+P)	0.0158037		Yg1(N)	0.398262		Yg2(Irrigation+N)	0.0993034		Yg2(Irrigation+K)	0.00703861		0.647904	0.0146506	0.662554
Yg1(N)	0.855518		Yg2(N+P)	0.074906		Yg1(N)	0.0808802		Yg2(Irrigation+N)	0.078052		Yg2(Irrigation+K)	0.0716646		0.858954	0.130852	0.989806
Yg1(N)	0.864988		Yg2(N+P)	0.0514131		Yg1(N)	0.0294492		Yg2(Irrigation+N)	0.0987752		Yg2(Irrigation+K)	0		0.568327	0.131744	0.700072
Yg1(N)	0.861145		Yg2(N+P)	0.0862425		Yg1(N)	0.309933		Yg2(Irrigation+N)	0.0101875		Yg2(Irrigation+K)	0.0610683		0.954658	0.157234	1.11189
Yg1(N)	0.860217		Yg2(N+P)	0.0537107		Yg1(N)	0.135277		Yg2(Irrigation+N)	0.0299401		Yg2(Irrigation+K)	0.00438553		0.639341	0.15311	0.79245
Yg1(N)	0.193982		Yg2(N+P)	0.119341		Yg1(N)	0.232238		Yg2(Irrigation+N)	0.00657724		Yg2(Irrigation+K)	0.0162024		0.702912	0.0503731	0.753285
Yg1(N)	0.815087		Yg2(N+P)	0.094321		Yg1(N)	0.357557		Yg2(Irrigation+N)	0.0614368		Yg2(Irrigation+K)	0		0.76507	0.0377159	0.802786
Yg1(N)	0.775677		Yg2(N+P)	0.0842542		Yg1(N)	0.614174		Yg2(Irrigation+N)	0.0679951		Yg2(Irrigation+K)	0.00435308		0.498186	0.0667875	0.564974
Yg1(N)	0.775462		Yg2(N+P)	0.113064		Yg1(N)	0.419564		Yg2(Irrigation+N)	0.0842865		Yg2(Irrigation+K)	0.04092		1.28657	0.261957	1.54853
Yg1(N)	0.783436		Yg2(N+P)	0.0582626		Yg1(N)	0.369149		Yg2(Irrigation+N)	0.0081794		Yg2(Irrigation+K)	0.0425407		0.998787	0.193343	1.19213
Yg1(N)	0.7326		Yg2(N+P)	0.0321708		Yg1(N)	0.154656		Yg2(Irrigation+N)	0.0628615		Yg2(Irrigation+K)	0		1.01561	0.318519	1.33413
Yg1(N)	0.778567		Yg2(N+P)	0.0357636		Yg1(N)	0.434457		Yg2(Irrigation+N)	0.132577		Yg2(Irrigation+K)	0.319859		0.885162	0.0737432	0.958905
Yg1(N)	0.780366		Yg2(N+P)	0.0785671		Yg1(N)	0.298696		Yg2(Irrigation+N)	0.0213033		Yg2(Irrigation+K)	0.172113		1.19835	0.332581	1.53093
Yg1(N)	0.780366		Yg2(N+P)	0.116763		Yg1(N)	0.267453		Yg2(Irrigation+N)	0		Yg2(Irrigation+K)	0.0452675		0.912828	0.0578779	0.970706
Yg1(N)	0.811327		Yg2(N+P)	0.0891594		Yg1(N)	0.028997		Yg2(Irrigation+N)	0.00433872		Yg2(Irrigation+K)	0.011382		0.942474	0.249867	1.19234
Yg1(N)	0.774521		Yg2(N+P)	0.297605		Yg1(N)	0.00122647		Yg2(Irrigation+N)	0.0314164		Yg2(Irrigation+K)	0		1.13963	0.154333	1.29396
Yg1(N)	0.770686		Yg2(N+P)	0.127663		Yg1(N)	0.0272633		Yg2(Irrigation+N)	0.207014		Yg2(Irrigation+K)	0.0599232		0.823431	0.044758	0.868189
Yg1(N)	0.776808		Yg2(N+P)	0.0176545		Yg1(N)	0.105361		Yg2(Irrigation+N)	0.0966751		Yg2(Irrigation+K)	0.0100656		0.599022	0.124487	0.723509
Yg1(N)	0.746155		Yg2(N+P)	0.155972		Yg1(N)	0.231813		Yg2(Irrigation+N)	0.0115656		Yg2(Irrigation+K)	0.0751099		0.632112	0.229943	0.862055
Yg1(N)	0.034221		Yg2(N+P)	0.0717001		Yg1(N)	0.0408954		Yg2(Irrigation+N)	0		Yg2(Irrigation+K)	0.0218973		0.653032	0.0225834	0.675616
Yg1(N)	0.0560715		Yg2(N+P)	0.0971817		Yg1(N)	0.119017		Yg2(Irrigation+N)	0.0400927		Yg2(Irrigation+K)	0.0537483		0.50619	0.0916237	0.597814
Yg1(N)	0.118832		Yg2(N+P)	0.103515		Yg1(N)	0.189169		Yg2(Irrigation+N)	0.0635293		Yg2(Irrigation+K)	0.0244158		0.817746	0.132999	0.950745
Yg1(N)	0.132152		Yg2(N+P)	0.136534		Yg1(N)	0.230066		Yg2(Irrigation+N)	0.0476421		Yg2(Irrigation+K)	0.0506136		1.27137	0.234087	1.50546
Yg1(N)	0.291426		Yg2(N+P)	0.171111		Yg1(N)	0.511721		Yg2(Irrigation+N)	0.190742		Yg2(Irrigation+K)	0.0139417		0.868261	0.0766299	0.944891
Yg1(N)	0.0215658		Yg2(N+P)	0.167955		Yg1(N)	0.348806		Yg2(Irrigation+N)	0.143048		Yg2(Irrigation+K)	0.00719325		0.902862	0.231195	1.13406
Yg1(N)	0.114791		Yg2(N+P)	0.0598755		Yg1(N)	0.548408		Yg2(Irrigation+N)	0.167301		Yg2(Irrigation+K)	0.0530481		0.945339	0.0866078	1.03195
Yg1(N)	0.0477291		Yg2(N+P)	0.190755		Yg1(N)	0.499944		Yg2(Irrigation+N)	0.24151		Yg2(Irrigation+K)	0		1.01721	0.140224	1.15744
Yg1(N)	0.0539351		Yg2(N+P)	0.190948		Yg1(N)	0.551793		Yg2(Irrigation+N)	0.13702		Yg2(Irrigation+K)	0.00362288		0.891284	0.212096	1.10338
Yg1(N)	0.133832		Yg2(N+P)	0.275831		Yg1(N)	0.665621		Yg2(Irrigation+N)	0.200274		Yg2(Irrigation+K)	0.000696311		0.918002	0.303741	1.22174
Yg1(N)	0.128537		Yg2(N+P)	0.178059		Yg1(N)	0.592263		Yg2(Irrigation+N)	0.0710208		Yg2(Irrigation+K)	0.05389		0.52778	0.347946	0.875726
Yg1(N)	0.108823		Yg2(N+P)	0.0465094		Yg1(N)	0.0366698		Yg2(Irrigation+N)	0.000598915		Yg2(Irrigation+K)	0.0541546		0.934247	0.0632828	0.99753
Yg1(N)	0.359862		Yg2(N+P)	0.285747		Yg1(N)	0.340191		Yg2(Irrigation+N)	0.066434		Yg2(Irrigation+K)	0.0445257		1.1761	0.252498	1.4286
Yg1(N)	0.128227		Yg2(N+P)	0.242085		Yg1(N)	0.0184914		Yg2(Irrigation+N)	0.0353783		Yg2(Irrigation+K)	0.0625735		0.729524	0.0345418	0.764065
Yg1(N)	0.151327		Yg1(P)	0		Yg1(N)	0.0160686		Yg2(Irrigation+N)	0.00909656		Yg2(Irrigation+K)	0.0434957		0.937722	0.100305	1.03803
Yg1(N)	0.0601572		Yg1(P)	0		Yg1(N)	0.0397781		Yg2(Irrigation+N)	0.276445		Yg2(Irrigation+K)	0.140781		0.535899	0.159002	0.694901
Yg1(N)	0.19656		Yg1(P)	0.0769834		Yg1(N)	0.101202		Yg2(Irrigation+N)	0.205545		Yg2(Irrigation+K)	0.168525		0.741953	0.131695	0.873648
Yg1(N)	0.199191		Yg1(P)	0.0659264		Yg1(N)	0.000625469		Yg2(Irrigation+N)	0.065268		Yg2(Irrigation+K)	0.0147947		0.973174	0.216937	1.19011
Yg1(N)	0.0481566		Yg1(P)	0.0652981		Yg1(N)	0.121932		Yg2(Irrigation+N)	0		Yg2(Irrigation+K)	0		0.746622	0.0712337	0.817855
Yg1(N)	0.0359283		Yg1(P)	0.0687399		Yg1(N)	0.0207697		Yg2(Irrigation+N)	0.0543702		Yg2(Irrigation+K)	0.00158831		0.671615	0.013347	0.684962
Yg1(N)	0.098709		Yg1(P)	0.0824594		Yg1(N)	0.0329436		Yg2(Irrigation+N)	0.0825059		Yg2(Irrigation+K)	0.0124848		0.975778	0.158553	1.13433
Yg1(N)	0.152776		Yg1(P)	0.16103		Yg1(N)	0.360702		Yg2(Irrigation+N)	0.130789		Yg2(Irrigation+K)	0.0254215		0.911183	0.146271	1.05745
Yg1(N)	0.0444215		Yg1(P)	0		Yg1(N)	0.0266116		Yg2(Irrigation+N)	0		Yg2(Irrigation+K)	0.194238		1.29894	0.296681	1.59562
Yg1(N)	0.0515116		Yg1(P)	0		Yg1(N)	0.135415		Yg2(Irrigation+N)	0.0716184		Yg2(Irrigation+K)	0.327894		0.876665	0.126478	1.00314
Yg1(N)	0.0817676		Yg1(P)	0.0241058		Yg1(N)	0.0101171		Yg2(Irrigation+N)	0.0687691		Yg2(Irrigation+K)	0.0413938		1.09941	0.127807	1.22722
Yg1(N)	0.233778		Yg1(P)	0.472929		Yg1(N)	0.0588159		Yg2(Irrigation+N)	0.100609		Yg2(Irrigation+K)	0.0226284		1.05408	0.15312	1.2072
Yg1(N)	0.16107		Yg1(P)	0.010199		Yg1(N)	0.0578761		Yg2(Irrigation+N)	0.106593		Yg2(Irrigation+K)	0.0150566		1.45188	0.399929	1.85181
Yg1(N)	0.16315		Yg1(P)	0.123065		Yg1(N)	0.0482852		Yg2(Irrigation+N)	0.0836754		Yg2(Irrigation+K)	0.457805		0.869968	0.173526	1.04349
Yg1(N)	0.043557		Yg1(P)	0.043081		Yg1(N)	0.0200862		Yg2(Irrigation+N)	0.0158755		Yg2(Irrigation+K)	0.00274064		0.819242	0.132744	0.951986
Yg1(N)	0.180414		Yg1(P)	0.0283463		Yg1(N)	0.0563779		Yg2(Irrigation+N)	0.113163		Yg2(Irrigation+K)	0.00333913		0.720988	0.140904	0.861892
Yg1(N)	0.00383347		Yg1(P)	0.028456		Yg1(N)	0.0157056		Yg2(Irrigation+N)	0.13421		Yg2(Irrigation+K)	0.014453		0.585856	0.0717527	0.657609
Yg1(N)	0.150185		Yg1(P)	0.103935		Yg1(N)	0.079722		Yg2(Irrigation+N)	0.123964		Yg2(Irrigation+K)	0.00842057		0.769405	0.15239	0.921795
Yg1(N)	0.0402237		Yg1(P)	0.103935		Yg1(N)	0.0710753		Yg2(Irrigation+N)	0.105744		Yg2(Irrigation+K)	0.0018316		0.928489	0.123893	1.05238
Yg1(N)	0.0249832		Yg1(P)	0.127516		Yg1(N)	0.0286634		Yg2(Irrigation+N)	0.253697		Yg2(Irrigation+K)	0.0220444		0.823236	0.137923	0.961159
Yg1(N)	0.0045529		Yg1(P)	0.186669		Yg1(N)	0.014627		Yg2(Irrigation+N)	0.19418		Yg2(Irrigation+K)	0.0246808		0.827762	0.115071	0.942834
Yg1(N)	0.156014		Yg1(P)	0.0375152		Yg1(N)	0.0492804		Yg2(Irrigation+N)	0.0728659		Yg2(Irrigation+K)	0.228982		0.832145	0.0693904	0.901535
Yg1(N)	0.163659		Yg1(P)	0.65968		Yg1(N)	0.0261113		Yg2(Irrigation+N)	0.120152		Yg2(Irrigation+K)	0		0.834774	0.0547836	0.889557
Yg1(N)	0.00487326		Yg1(P)	0.262801		Yg1(N)	0.042908		Yg2(Irrigation+N)	0.202992		Yg2(Irrigation+K)	0.141222		0.843481	0.114885	0.958366
Yg1(N)	0.024116		Yg1(P)	0.0988534		Yg1(N)	0.0157628		Yg2(Irrigation+N)	0.0767987		Yg2(Irrigation+K)	0.0227443		1.07515	0.200137	1.27529
Yg1(N)	0.110037		Yg1(P)	0.0813137		Yg1(N)	0.0705149		Yg2(Irrigation+N)	0.0427593		Yg2(Irrigation+K)	0.0196426		1.06797	0.179563	1.24753
Yg1(N)	0.120085		Yg1(P)	0.0974938		Yg1(N)	0.0421542		Yg2(Irrigation+N)	0		Yg2(Irrigation+K)	0.228647		1.22968	0.298414	1.52809
Yg1(N)	0.116632		Yg1(P)	0.235275		Yg1(N)	0.0296423		Yg2(Irrigation+N)	0.0270152		Yg2(Irrigation+K)	0		0.929254	0.278756	1.20801
Yg1(N)	0.132494		Yg1(P)	0.163947		Yg1(N)	0.0930555		Yg2(Irrigation+N)	0		Yg2(Irrigation+K)	0.0484511		1.10436	0.144212	1.24858
Yg1(N)	0.032653		Yg1(P)	0.474957		Yg1(N)	0.0798672		Yg2(Irrigation+N)	0		Yg2(Irrigation+K)	0.0484691		1.06395	0.191554	1.2555
Yg1(N)	0.180411		Yg1(P)	0.0503284		Yg1(N)	0.02339		Yg2(Irrigation+N)	0.010918		Yg2(Irrigation+K)	0.0187255		0.975127	0.17803	1.15316
Yg1(N)	0.330708		Yg1(P)	0.0503284		Yg1(N)	0.043324		Yg2(Irrigation+N)	0.144305		Yg2(Irrigation+K)	0		1.02733	0.183071	1.2104
Yg1(N)	0.294594		Yg1(P)	0.168793		Yg1(N)	0.360562		Yg2(Irrigation+N)	0.0843869		Yg2(Irrigation+K)	0		1.00175	0.124737	1.12649
Yg1(N)	0.307746		Yg1(P)	0.0252024		Yg1(N)	0.323758		Yg2(Irrigation+N)	0.0339187		Yg2(Irrigation+K)	0.00476888		1.02631	0.196987	1.22329
Yg1(N)	0.135084		Yg1(P)	0.698829		Yg1(N)	0.368676		Yg2(Irrigation+N)	0.024589		Yg2(Irrigation+K)	0.0435311		0.953741	0.137763	1.0915
Yg1(N)	0.141474		Yg1(P)	0.0694094		Yg1(N)	0.209334		Yg2(Irrigation+N)	0		Yg2(Irrigation+K)	0.0133518		0.682577	0.148966	0.831543
Yg1(N)	0.20878		Yg1(P)	0.0252024		Yg1(N)	0.40489		Yg2(Irrigation+N)	0.0217952		Yg2(Irrigation+K)	0		1.07688	0.197694	1.27457
Yg1(N)	0.115329		Yg1(P)	0.698829		Yg1(N)	0.302277		Yg2(Irrigation+N)	0.115311		Yg2(Irrigation+K)	0.0304275		1.23086	0.170995	1.40186
Yg1(N)	0.0804757		Yg1(P)	0.0694094		Yg1(N)	0.0547698		Yg2(Irrigation+N)	0		Yg2(Irrigation+K)	0.0147655		0.595095	0.0775359	0.672631
Yg1(N)	0.148295		Yg1(P)	0.665054		Yg1(N)	0.463302		Yg2(Irrigation+N)	0.0261376		Yg2(Irrigation+K)	0		0.7769	0.110941	0.887841
Yg1(N)	0.0327801		Yg1(P)	0.583099		Yg1(N)	0.592039		Yg2(Irrigation+N)	0		Yg2(Irrigation+K)	0.0524661		0.9764	0.102422	1.07882
Yg1(N)	0.0271192		Yg1(P)	0.376234		Yg1(N)	0.203139		Yg2(Irrigation+N)	0.0696019		Yg2(Irrigation+K)	0.0571492		0.519198	0.196948	0.716147
Yg1(N)	0.023152		Yg1(P)	0.0627097		Yg1(N)	0.12907		Yg2(Irrigation+N)	0.0412877		Yg2(Irrigation+K)	0		0.87469	0.120294	0.994983
Yg1(N)	0.0275649		Yg1(P)	0.0947652		Yg1(N)	0.0494316		Yg2(Irrigation+N)	0.169068		Yg2(Irrigation+K)	0.00515932		0.970264	0.0901691	1.06043
Yg1(N)	0.0451856		Yg1(P)	0.00520699		Yg1(N)	0.34976		Yg2(Irrigation+N)	0.0881963		Yg2(Irrigation+K)	0.00971171		0.982055	0.059587	1.04164
Yg1(N)	0.172372		Yg1(P)	0.155365		Yg1(N)	0.113691		Yg2(Irrigation+N)	0.213579		Yg2(Irrigation+K)	0.00989034		0.277054	0.0755641	0.352619
Yg1(N)	0.190628		Yg1(P)	0.176583		Yg1(N)	0.340711		Yg2(Irrigation+N)	0.0301584		Yg2(Irrigation+K)	0.0433467		1.28238	0.355809	1.63819
Yg1(N)	0.162227		Yg1(P)	0.0176145		Yg1(N)	0.354745		Yg2(Irrigation+N)	0.00219196		Yg2(Irrigation+K)	0.0450618		0.806228	0.270687	1.07691
Yg1(N)	0.201551		Yg1(P)	0.259506		Yg1(N)	0.301036		Yg2(Irrigation+N)	0.19172		Yg2(Irrigation+K)	0.0346858		0.893503	0.272771	1.16627
Yg1(N)	0.0582264		Yg1(P)	0.0615065		Yg1(N)	0.0563643		Yg2(Irrigation+N)	0.187977		Yg2(Irrigation+K)	0.0513576		0.817166	0.0315489	0.848715
Yg1(N)	0.192315		Yg1(P)	0.417064		Yg1(N)	0.210065		Yg2(Irrigation+N)	0.144927		Yg2(Irrigation+K)	0.0389106		0.916599	0.0675621	0.984161
Yg1(N)	0.134718		Yg1(P)	0.0896746		Yg1(N)	0.0789168		Yg2(Irrigation+N)	0.183714		Yg2(Irrigation+K)	0.0352882		0.961355	0.138403	1.09976
Yg1(N)	0.0404692		Yg1(P)	0.213351		Yg1(N)	0.0202687		Yg2(Irrigation+N)	0.0993691		Yg2(Irrigation+K)	0.0468528		1.00244	0.0906808	1.09312
Yg1(N)	0.18148		Yg1(P)	0.563603		Yg1(N)	0.273334		Yg2(Irrigation+N)	0.101111		Yg2(Irrigation+K)	0.100862		0.99966	0.115157	1.11482
Yg1(N)	0.219468		Yg1(P)	0.443422		Yg1(N)	0.270722		Yg2(Irrigation+N)	0.15846		Yg2(Irrigation+K)	0.131763		1.11554	0.2322	1.34774
Yg1(N)	0.040609		Yg1(P)	0.173731		Yg1(N)	0.192935		Yg2(Irrigation+N)	0.19604		Yg2(Irrigation+K)	0.110578		0.814262	0.0611533	0.875415
Yg1(N)	0.0205952		Yg1(P)	0.0202225		Yg1(N)	0.0386265		Yg2(Irrigation+N)	0.133548		Yg2(Irrigation+K)	0.0253835		0.70265	0.0431114	0.745761
Yg1(N)	0.0536783		Yg1(P)	0.130071		Yg1(N)	0.0815547		Yg2(Irrigation+N)	0.058351		Yg2(Irrigation+K)	0.0282612		0.96756	0.17407	1.14163
Yg1(N)	0.0222973		Yg1(P)	0.130071		Yg1(N)	0.146797		Yg2(Irrigation+N)	0.192588		Yg2(Irrigation+K)	0.0416457		0.798255	0.138875	0.93713
Yg1(N)	0.0804322		Yg1(P)	0.326674		Yg1(N)	0.149772		Yg2(Irrigation+N)	0		Yg2(Irrigation+K)	0.0447543		1.11636	0.112263	1.22862
Yg1(N)	0.0563373		Yg1(P)	0.057158		Yg1(N)	0.222195		Yg2(Irrigation+N)	0.0442041		Yg2(Irrigation+K)	0.0480636		0.856729	0.0850543	0.941783
Yg1(N)	0.0804757		Yg1(P)	0.696375		Yg1(N)	0.156204		Yg2(Irrigation+N)	0.114176		Yg2(Irrigation+K)	0.021358		0.871827	0.123655	0.995482
Yg1(N)	0.000961951		Yg1(P)	0.434212		Yg1(N)	0.290165		Yg2(Irrigation+N)	0.143177		Yg2(Irrigation+K)	0.028285		1.08785	0.132804	1.22065
Yg1(N)	0.120936		Yg1(P)	0.410175		Yg1(N)	0.0575391		Yg2(Irrigation+N)	0.0620391		Yg2(Irrigation+K)	0.0474193		1.29414	0.135653	1.42979
Yg1(N)	0.108011		Yg1(P)	0.143479		Yg1(N)	0.126408		Yg2(Irrigation+N)	0.0036974		Yg2(Irrigation+K)	0.0491654		1.10498	0.185616	1.29059
Yg1(N)	0.0991694		Yg1(P)	0.143479		Yg1(N)	0		Yg2(Irrigation+N)	0.0253381		Yg2(Irrigation+K)	0.032039		0.855439	0.0841123	0.939551
Yg1(N)	-0.00995575		Yg1(P)	0.0069546		Yg1(N)	0		Yg2(Irrigation+N)	0.0082728		Yg2(Irrigation+K)	0.0215675		0.897245	0.15544	1.05269
Yg1(N)	0.0195567		Yg1(P)	0.274892		Yg1(N)	0.115708		Yg2(Irrigation+N)	0.163992		Yg2(Irrigation+K)	0.0237173		0.941256	0.0703994	1.01166
Yg1(N)	0.0406689		Yg1(P)	0.164754		Yg1(N)	0.213996		Yg2(Irrigation+N)	0.0961745		Yg2(Irrigation+K)	0.0240989		0.999675	0.183236	1.18291
Yg1(N)	0.0210977		Yg1(P)	0.112846		Yg1(N)	0.219993		Yg2(Irrigation+N)	0.144697		Yg2(Irrigation+K)	0.0412964		1.19122	0.169422	1.36064
Yg1(N)	0.00636085		Yg1(P)	0.112846		Yg1(N)	0.0151294		Yg2(Irrigation+N)	0.0927532		Yg2(Irrigation+K)	0.0399764		0.826728	0.0973852	0.924113
Yg1(N)	0.00195374		Yg1(P)	0.288881		Yg1(N)	0.272493		Yg2(Irrigation+N)	0.0737168		Yg2(Irrigation+K)	0.0473163		0.547051	0.206549	0.7536
Yg1(N)	0.0122322		Yg1(P)	0.368308		Yg1(N)	0.131782		Yg2(Irrigation+N)	0.0197235		Yg2(Irrigation+K)	0.0443124		0.989436	0.145385	1.13482
Yg1(N)	0.0157288		Yg1(P)	0.390177		Yg1(N)	0.460884		Yg2(Irrigation+N)	0.0619348		Yg2(Irrigation+K)	0.0472466		0.798677	0.127574	0.92625
Yg1(N)	-0.0158881		Yg1(P)	0.253359		Yg1(N)	0.493345		Yg2(Irrigation+N)	0.0146527		Yg2(Irrigation+K)	0.0438716		0.788518	0.0853742	0.873893
Yg1(N)	-0.0131861		Yg1(P)	0.0560412		Yg1(N)	0.198073		Yg2(Irrigation+N)	0.0207415		Yg2(Irrigation+K)	0.0538724		1.03472	0.0711701	1.10589
Yg1(N)	0.106192		Yg1(P)	0.378694		Yg1(N)	0		Yg2(Irrigation+N)	0.218325		Yg2(Irrigation+K)	0.0354696		0.656362	0.27737	0.933731
Yg1(N)	0.00161244		Yg1(P)	0.585195		Yg1(N)	0.659873		Yg2(Irrigation+N)	0.0692049		Yg2(Irrigation+K)	0.0271996		1.02625	0.263027	1.28928
Yg1(N)	0.00279683		Yg1(P)	0.0187603		Yg1(N)	0.651405		Yg2(Irrigation+N)	0.177816		Yg2(Irrigation+K)	0.0188659		0.168873	0.112282	0.281155
Yg1(N)	-0.00584466		Yg1(P)	0.144249		Yg1(N)	0.624906		Yg2(Irrigation+N)	0.219429		Yg2(Irrigation+K)	0.0495289		1.03283	0.169801	1.20263
Yg1(N)	0.103782		Yg1(P)	0.452584		Yg1(N)	0.618056		Yg2(Irrigation+N)	0.181791		Yg2(Irrigation+K)	0.0845885		1.04779	0.263246	1.31104
Yg1(N)	0.0839298		Yg1(P)	0.36461		Yg1(N)	0.589152		Yg2(Irrigation+N)	0.0122562		Yg2(Irrigation+K)	0.0497268		1.1164	0.297459	1.41386
Yg1(N)	0.0232656		Yg1(P)	0.0187603		Yg1(N)	0.606927		Yg2(Irrigation+N)	0.153315		Yg2(Irrigation+K)	0		1.06688	0.235675	1.30255
Yg1(N)	0.108425		Yg1(P)	0.144249		Yg1(N)	0.166488		Yg2(Irrigation+N)	0.0204779		Yg2(Irrigation+K)	0.00177583		0.622753	0.311525	0.934278
Yg1(N)	0.0487034		Yg1(P)	0.452584		Yg1(N)	0.357756		Yg2(Irrigation+N)	0		Yg2(Irrigation+K)	0.0148679		0.689182	0.0865572	0.775739
Yg1(N)	0.122437		Yg1(P)	0.36461		Yg1(N)	0.383289		Yg2(Irrigation+N)	0.136306		Yg2(Irrigation+K)	0		0.76988	0.115307	0.885187
Yg1(N)	0.127134		Yg1(P)	0.596423		Yg1(N)	0.484118		Yg2(Irrigation+N)	0.00904171		Yg2(Irrigation+K)	0		0.8201	0.124834	0.944934
Yg1(N)	0.0407176		Yg1(P)	0.0535392		Yg1(N)	0.422918		Yg2(Irrigation+N)	0.15308		Yg2(Irrigation+K)	0.0265335		0.792917	0.131604	0.924521
Yg1(N)	0.0762999		Yg1(P)	0.435954		Yg1(N)	0.348271		Yg2(Irrigation+N)	0.171274		Yg2(Irrigation+K)	0.0507576		0.847292	0.121163	0.968455
Yg1(N)	-0.000371558		Yg1(P)	0.0986957		Yg1(N)	0.381409		Yg2(Irrigation+N)	0.0101951		Yg2(Irrigation+K)	0.0261371		0.714876	0.15223	0.867105
Yg1(N)	0.00808407		Yg1(P)	0.0702437		Yg1(N)	0.275139		Yg2(Irrigation+N)	0.0377198		Yg2(Irrigation+K)	0		1.45033	0.180658	1.63099
Yg1(N)	0.0150002		Yg1(P)	0.393384		Yg1(N)	0.173409		Yg2(Irrigation+N)	0.112096		Yg2(Irrigation+K)	0.00726314		0.680575	0.256676	0.937251
Yg1(N)	0.0287604		Yg1(P)	0.797676		Yg1(N)	0.526813		Yg2(Irrigation+N)	0.202414		Yg2(Irrigation+K)	0.0462101		0.600857	0.252898	0.853755
Yg1(N)	0.0428973		Yg1(P)	0.502388		Yg1(N)	0.25192		Yg2(Irrigation+N)	0.0547962		Yg2(Irrigation+K)	0		0.936023	0.0699823	1.00601
Yg1(N)	-0.00354625		Yg1(P)	0.445535		Yg1(N)	0.324665		Yg2(Irrigation+N)	0.140888		Yg2(Irrigation+K)	0.0876935		0.958545	0.139988	1.09853
Yg1(N)	-0.00170899		Yg1(P)	0.0775682		Yg1(N)	0.110667		Yg2(Irrigation+N)	0.170017		Yg2(Irrigation+K)	0.0592182		0.849615	0.157723	1.00734
Yg1(N)	0.149699		Yg1(P)	0.803657		Yg1(N)	0.243775		Yg2(Irrigation+N)	0.0931164		Yg2(Irrigation+K)	0		0.951854	0.057748	1.0096
Yg1(N)	0.0713618		Yg1(P)	0.448161		Yg1(N)	0.148567		Yg2(Irrigation+N)	0.0367125		Yg2(Irrigation+K)	0		0.82027	0.0491533	0.869424
Yg1(N)	0.0858661		Yg1(P)	0.553622		Yg1(N)	0		Yg2(Irrigation+N)	0.14233		Yg2(Irrigation+K)	0		0.790139	0.0295899	0.819729
Yg1(N)	0.10754		Yg1(P)	0.182579		Yg1(N)	0.038		Yg2(Irrigation+N)	0.126905		Yg2(Irrigation+K)	0.00247132		0.846322	0.036344	0.882666
Yg1(N)	0.0220705		Yg1(P)	0.563506		Yg1(N)	0.163288		Yg2(Irrigation+N)	0		Yg2(Irrigation+K)	0.0140094		0.980362	0.052045	1.03241
Yg1(N)	0.14418		Yg1(P)	0.242546		Yg1(N)	0.221443		Yg2(Irrigation+N)	0.0182508		Yg2(Irrigation+K)	0		0.918073	0.0781445	0.996217
Yg1(N)	0.0172945		Yg1(P)	0.629872		Yg1(N)	0.109126		Yg2(Irrigation+N)	0.196499		Yg2(Irrigation+K)	0.00567368		0.850121	0.0772186	0.92734
Yg1(N)	0.113739		Yg1(P)	0.723512		Yg1(N)	0.171311		Yg2(Irrigation+N)	0.123913		Yg2(Irrigation+K)	0.0239401		0.923841	0.0998257	1.02367
Yg1(N)	0.119346		Yg1(P)	0.165094		Yg1(N)	0.0638384		Yg2(Irrigation+N)	0.00500627		Yg2(Irrigation+K)	0		0.832554	0.316042	1.1486
Yg1(N)	0.0078482		Yg1(P)	0.549652		Yg1(N)	0.581544		Yg2(Irrigation+N)	0.0395249		Yg2(Irrigation+K)	0		0.83964	0.283269	1.12291
Yg1(N)	0.113551		Yg1(P)	0.137079		Yg1(N)	0.187796		Yg2(Irrigation+N)	0.306733		Yg2(Irrigation+K)	0.00437671		0.741478	0.105302	0.84678
Yg1(N)	0.0726748		Yg1(P)	0.549652		Yg1(N)	0.161753		Yg2(Irrigation+N)	0.0668929		Yg2(Irrigation+K)	0.00566939		0.964439	0.158615	1.12305
Yg1(N)	0.0435746		Yg1(P)	0.137079		Yg1(N)	0.286622		Yg2(Irrigation+N)	0.292292		Yg2(Irrigation+K)	0.0143817		1.01182	0.143975	1.15579
Yg1(N)	0.0835772		Yg1(P)	0.107593		Yg1(N)	0.267264		Yg2(Irrigation+N)	0.0450578		Yg2(Irrigation+K)	0		0.910525	0.0931083	1.00363
Yg1(N)	0.0317578		Yg1(P)	0.417584		Yg1(N)	0.280135		Yg2(Irrigation+N)	0.00338687		Yg2(Irrigation+K)	0		0.837736	0.209173	1.04691
Yg1(N)	0.0356817		Yg1(P)	0.367733		Yg1(N)	0.316868		Yg2(Irrigation+N)	0.0726227		Yg2(Irrigation+K)	0.0354149		1.04265	0.182016	1.22467
Yg1(N)	0.100587		Yg1(P)	0.760171		Yg1(N)	0.230406		Yg2(Irrigation+N)	0.118628		Yg2(Irrigation+K)	0.0294282		1.20284	0.232333	1.43517
Yg1(N)	0.0506921		Yg1(P)	0.50199		Yg1(N)	0.300759		Yg2(Irrigation+N)	0.0455317		Yg2(Irrigation+K)	0		1.02351	0.112859	1.13637
Yg1(N)	0.0464462		Yg1(P)	0.574216		Yg1(N)	0.332215		Yg2(Irrigation+N)	0.0463191		Yg2(Irrigation+K)	0		0.978144	0.0911446	1.06929
Yg1(N)	0.0891723		Yg1(P)	0.498778		Yg1(N)	0.258062		Yg2(Irrigation+N)	0.146518		Yg2(Irrigation+K)	0		0.720336	0.0747549	0.795091
Yg1(N)	0.0944144		Yg1(P)	0.700822		Yg1(N)	0.463225		Yg2(Irrigation+N)	0.269627		Yg2(Irrigation+K)	0.0401825		0.734989	0.0987538	0.833743
Yg1(N)	0.0311397		Yg1(P)	0.33306		Yg1(N)	0.101215		Yg2(Irrigation+N)	0.199907		Yg2(Irrigation+K)	0		1.25462	0.218865	1.47348
Yg1(N)	0.0330701		Yg1(P)	0.503548		Yg1(N)	0.144754		Yg2(Irrigation+N)	0.205045		Yg2(Irrigation+K)	0		1.04984	0.226396	1.27624
Yg1(N)	0.00414652		Yg1(P)	0.0144267		Yg1(N)	0.266884		Yg2(Irrigation+N)	0.272892		Yg2(Irrigation+K)	0.0108937		1.0212	0.271398	1.29259
Yg1(N)	0.043682		Yg1(P)	0.527146		Yg1(N)	0.260769		Yg2(Irrigation+N)	0.304986		Yg2(Irrigation+K)	0.00954152		1.17684	0.304271	1.48111
Yg1(N)	0.0314341		Yg1(P)	0.0231963		Yg1(N)	0.14274		Yg2(Irrigation+N)	0.209344		Yg2(Irrigation+K)	0.00315349		0.177311	0.292227	0.469538
Yg1(N)	0.0502809		Yg1(P)	0.216483		Yg1(N)	0.370192		Yg2(Irrigation+N)	0.0102667		Yg2(Irrigation+K)	0		0.80779	0.0847318	0.892522
Yg1(N)	0.0625965		Yg1(P)	0.216483		Yg1(N)	0.270996		Yg2(Irrigation+N)	0.20344		Yg2(Irrigation+K)	0		0.795855	0.203996	0.99985
Yg1(N)	0.033561		Yg1(P)	0.601055		Yg1(N)	0.172407		Yg2(Irrigation+N)	0.187418		Yg2(Irrigation+K)	0.000117317		1.04332	0.137226	1.18054
Yg1(N)	0.031554		Yg1(P)	0.417732		Yg1(N)	0.306774		Yg2(Irrigation+N)	0.234727		Yg2(Irrigation+K)	0.0377559		0.853316	0.110415	0.963731
Yg1(N)	0.0129004		Yg1(P)	0.0879058		Yg1(N)	0.466821		Yg2(Irrigation+N)	0.0705704		Yg2(Irrigation+K)	0		1.35319	0.355263	1.70845
Yg1(N)	0.0843501		Yg1(P)	0.0879058		Yg1(N)	0.485123		Yg2(Irrigation+N)	0.218856		Yg2(Irrigation+K)	0		1.0698	0.226208	1.29601
Yg1(N)	0.160293		Yg1(P)	0.52065		Yg1(N)	0.405715		Yg2(Irrigation+N)	0.229123		Yg2(Irrigation+K)	0		0.90434	0.0903651	0.994705
Yg1(N)	0.137272		Yg1(P)	0.606229		Yg1(N)	0.432184		Yg2(Irrigation+N)	0.206528		Yg2(Irrigation+K)	0.0175659		1.0757	0.121225	1.19692
Yg1(N)	0.136073		Yg1(P)	0.266132		Yg1(N)	0.170998		Yg2(Irrigation+N)	0.0798599		Yg2(Irrigation+K)	0.0134926		1.03913	0.232777	1.27191
Yg1(N)	0.0628061		Yg1(P)	0.499923		Yg1(N)	0.611979		Yg2(Irrigation+N)	0.0841455		Yg2(Irrigation+K)	0		0.254732	0.347358	0.602091
Yg1(N)	0.0160652		Yg1(P)	0.179801		Yg1(N)	0.209994		Yg2(Irrigation+N)	0		Yg2(Irrigation+K)	0.0485693		0.83852	0.117732	0.956252
Yg1(N)	0.0935311		Yg1(P)	0.179801		Yg1(N)	0.00152261		Yg2(Irrigation+N)	0.0251778		Yg2(Irrigation+K)	0.00189602		0.680427	0.175704	0.856131
Yg1(N)	0.0579865		Yg1(P)	0.00957073		Yg1(N)	0.165355		Yg2(Irrigation+N)	0.170875		Yg2(Irrigation+K)	0.0169869		0.852117	0.217211	1.06933
Yg1(N)	0.0724615		Yg1(P)	0.42972		Yg1(N)	0.0946461		Yg2(Irrigation+N)	0.0815282		Yg2(Irrigation+K)	0.00155624		0.635819	0.266253	0.902071
Yg1(N)	0.163014		Yg1(P)	0.489674		Yg1(N)	0.0105314		Yg2(Irrigation+N)	0.00180378		Yg2(Irrigation+K)	0.014345		0.63779	0.372542	1.01033
Yg1(N)	0.0791335		Yg1(P)	0.316044		Yg1(N)	0.0305084		Yg2(Irrigation+N)	0		Yg2(Irrigation+K)	0.038994		0.689103	0.0993337	0.788437
Yg1(N)	0.0605325		Yg1(P)	0.654987		Yg1(N)	0.079073		Yg2(Irrigation+N)	0.222523		Yg2(Irrigation+K)	0		0.876434	0.110875	0.987309
Yg1(N)	0.243392		Yg1(P)	0.515231		Yg1(N)	0.0209732		Yg2(Irrigation+N)	0.201119		Yg2(Irrigation+K)	0.00954951		1.00048	0.146089	1.14657
Yg1(N)	0.158378		Yg1(P)	0.48238		Yg1(N)	0.0438532		Yg2(Irrigation+N)	0.0744253		Yg2(Irrigation+K)	0.0216621		1.16398	0.15594	1.31992
Yg1(N)	0.0309117		Yg1(P)	0.442559		Yg1(N)	0.377973		Yg2(Irrigation+N)	0.126298		Yg2(Irrigation+K)	0.0170684		1.11685	0.190299	1.30715
Yg1(N)	0.0360641		Yg1(P)	0.520812		Yg1(N)	0.51785		Yg2(Irrigation+N)	0.160656		Yg2(Irrigation+K)	0		1.07117	0.275314	1.34649
Yg1(N)	0.0307934		Yg1(P)	0.330866		Yg1(N)	0.506556		Yg2(Irrigation+N)	0.234925		Yg2(Irrigation+K)	0.0209355		1.08366	0.108463	1.19212
Yg1(N)	0.094374		Yg1(P)	0.645429		Yg1(N)	0.31306		Yg2(Irrigation+N)	0.0290074		Yg2(Irrigation+K)	0.197171		1.08177	0.326445	1.40821
Yg1(N)	0.0576573		Yg1(P)	0.125446		Yg1(N)	0.270266		Yg2(Irrigation+N)	0.058724		Yg2(Irrigation+K)	0.039728		0.816732	0.330972	1.1477
Yg1(N)	0.0406753		Yg1(P)	0.0131851		Yg1(N)	0.0125022		Yg2(Irrigation+N)	0.00958074		Yg2(Irrigation+K)	0.143119		1.37623	0.395455	1.77169
Yg1(N)	0.0114687		Yg1(P)	0.0131851		Yg1(N)	0.252529		Yg2(Irrigation+N)	0.159479		Yg2(Irrigation+K)	0.00365755		1.47512	0.409515	1.88463
Yg1(N)	0.0328437		Yg1(P)	0.00342115		Yg1(N)	0.265508		Yg2(Irrigation+N)	0.244898		Yg2(Irrigation+K)	0.105579		1.30827	0.317046	1.62531
Yg1(N)	0.0219229		Yg1(P)	0.00342115		Yg1(N)	0.336045		Yg2(Irrigation+N)	0.0262648		Yg2(Irrigation+K)	0.0224734		1.39191	0.355483	1.74739
Yg1(N)	0.0266946		Yg1(P)	0		Yg1(N)	0.524742		Yg2(Irrigation+N)	0.0580075		Yg2(Irrigation+K)	0.0351245		0.869688	0.261258	1.13095
Yg1(N)	0.177647		Yg1(P)	0		Yg1(N)	0.551293		Yg2(Irrigation+N)	0.0998664		Yg2(Irrigation+K)	0.032978		0.619003	0.265568	0.884571
Yg1(N)	0.197025		Yg1(P)	0		Yg1(N)	0.342537		Yg2(Irrigation+N)	0.050982		Yg2(Irrigation+K)	0.16798		1.35726	0.459293	1.81655
Yg1(N)	0.0203643		Yg1(P)	0.0277591		Yg1(N)	0.44847		Yg2(Irrigation+N)	0.00653026		Yg2(Irrigation+K)	0		1.50085	0.498544	1.9994
Yg1(N)	0.00324221		Yg1(P)	0		Yg1(N)	0.498595		Yg2(Irrigation+N)	0.0230303		Yg2(Irrigation+K)	0.0333721		0.717645	0.204122	0.921767
Yg1(N)	0.0305136		Yg1(P)	0.0277591		Yg1(N)	0.354731		Yg2(Irrigation+N)	0.0511666		Yg2(Irrigation+K)	0.081394		0.783741	0.119727	0.903468
Yg1(N)	0.0378061		Yg1(P)	0		Yg1(N)	0.471974		Yg2(Irrigation+N)	0.201399		Yg2(Irrigation+K)	0.0272796		1.35743	0.424892	1.78232
Yg1(N)	0.0382448		Yg1(P)	0		Yg1(N)	0.236093		Yg2(Irrigation+N)	0.306247		Yg2(Irrigation+K)	0.037762		1.32402	0.400571	1.72459
Yg1(N)	0.0181625		Yg1(P)	0.117176		Yg1(N)	0.395496		Yg2(Irrigation+N)	0.18682		Yg2(Irrigation+K)	0		1.45282	0.391094	1.84391
Yg1(N)	0.0084279		Yg1(P)	0.0899876		Yg1(N)	0.717126		Yg2(Irrigation+N)	0.0504865		Yg2(Irrigation+K)	0.0106663		0.900885	0.120991	1.02188
Yg1(N)	0.120885		Yg1(P)	0.0160156		Yg1(N)	0.0138746		Yg2(Irrigation+N)	0.102989		Yg2(Irrigation+K)	0.0053149		1.18265	0.281442	1.46409
Yg1(N)	0.0294525		Yg1(P)	0.117176		Yg1(N)	0.0317194		Yg2(Irrigation+N)	0.158169		Yg2(Irrigation+K)	0.00875154		1.47478	0.486127	1.96091
Yg1(N)	0.010967		Yg1(P)	0.0899876		Yg1(N)	0.0641833		Yg2(Irrigation+N)	0.115094		Yg2(Irrigation+K)	0		1.1603	0.221877	1.38218
Yg1(N)	0.0342737		Yg1(P)	0.0160156		Yg1(N)	0.290924		Yg2(Irrigation+N)	0.527993		Yg2(Irrigation+K)	0.0136936		0.925886	0.148188	1.07407
Yg1(N)	0.100187		Yg1(P)	0.0176218		Yg1(N)	0.54984		Yg2(Irrigation+N)	0.198484		Yg2(Irrigation+K)	0		1.4515	0.367294	1.81879
Yg1(N)	0.00978933		Yg1(P)	0		Yg1(N)	0.0225523		Yg2(Irrigation+N)	0.204616		Yg2(Irrigation+K)	0		1.43831	0.445286	1.8836
Yg1(N)	0.0174236		Yg1(P)	0.000262847		Yg1(N)	0.03005		Yg2(Irrigation+N)	0.189444		Yg2(Irrigation+K)	0.00408789		1.39869	0.330971	1.72966
Yg1(N)	0.0301262		Yg1(P)	0.0176218		Yg1(N)	0.0471555		Yg2(Irrigation+N)	0.0152265		Yg2(Irrigation+K)	0.018375		1.52791	0.353203	1.88111
Yg1(N)	0.0197111		Yg1(P)	0		Yg1(N)	0.0503027		Yg2(Irrigation+N)	0.0773296		Yg2(Irrigation+K)	0.0140789		1.34351	0.406314	1.74983
Yg1(N)	0.0192414		Yg1(P)	0.000262847		Yg1(N)	0.0163132		Yg2(Irrigation+N)	0.163914		Yg2(Irrigation+K)	0.0492966		1.03105	0.228295	1.25935
Yg1(N)	0.0103983		Yg1(P)	0.018896		Yg1(N)	0.0281368		Yg2(Irrigation+N)	0.253016		Yg2(Irrigation+K)	0.0633487		1.39819	0.405588	1.80378
Yg1(N)	0.0304902		Yg1(P)	0.018896		Yg1(N)	0.0205544		Yg2(Irrigation+N)	0.0435721		Yg2(Irrigation+K)	0.00213505		1.16752	0.307255	1.47478
Yg1(N)	0.0358237		Yg1(P)	0.00737378		Yg1(N)	0.0356723		Yg2(Irrigation+N)	0.0268331		Yg2(Irrigation+K)	0.00833386		1.1086	0.300702	1.4093
Yg1(N)	0.0469968		Yg1(P)	0		Yg1(N)	0.286085		Yg2(Irrigation+N)	0.0293229		Yg2(Irrigation+K)	0.0109135		0.957747	0.174778	1.13253
Yg1(N)	0.091354		Yg1(P)	0.0150144		Yg1(N)	0.330752		Yg2(Irrigation+N)	0.359876		Yg2(Irrigation+K)	0.0128123		1.4481	0.562517	2.01062
Yg1(N)	0.0189887		Yg1(P)	0		Yg1(N)	0.3306		Yg2(Irrigation+N)	0.268169		Yg2(Irrigation+K)	0.0125911		1.13177	0.322543	1.45431
Yg1(N)	0.0168252		Yg1(P)	0		Yg1(N)	0.386363		Yg2(Irrigation+N)	0.056274		Yg2(Irrigation+K)	0.0122545		1.45406	0.220606	1.67467
Yg1(N)	0.0531678		Yg1(P)	0.00737378		Yg1(N)	0.539425		Yg2(Irrigation+N)	0.0130861		Yg2(Irrigation+K)	0.00823366		1.42048	0.35265	1.77313
Yg1(N)	0.015183		Yg1(P)	0		Yg1(N)	0.509102		Yg2(Irrigation+N)	0.131974		Yg2(Irrigation+K)	0.000522289		1.22521	0.294062	1.51927
Yg1(N)	0.0320037		Yg1(P)	0.0150144		Yg1(N)	0.136798		Yg2(Irrigation+N)	0.224622		Yg2(Irrigation+K)	0.0335687		1.13843	0.208803	1.34724
Yg1(N)	0.0863384		Yg1(P)	0		Yg1(N)	0.0421389		Yg2(Irrigation+N)	0.000787113		Yg2(Irrigation+K)	0		1.07817	0.108601	1.18677
Yg1(N)	0.0212885		Yg1(P)	0		Yg1(N)	0.0791534		Yg2(Irrigation+N)	0.0958902		Yg2(Irrigation+K)	0.00410244		1.40717	0.374925	1.78209
Yg1(N)	0.0129485		Yg1(P)	0		Yg1(N)	0.0204797		Yg2(Irrigation+N)	0.20591		Yg2(Irrigation+K)	0.0267183		1.22217	0.306521	1.52869
Yg1(N)	0.1596		Yg1(P)	0		Yg1(N)	0.281756		Yg2(Irrigation+N)	0.066297		Yg2(Irrigation+K)	0.0043113		1.4076	0.386522	1.79412
Yg1(N)	0.0671034		Yg1(P)	0		Yg1(N)	0.267621		Yg2(Irrigation+N)	0.120396		Yg2(Irrigation+K)	0.0158695		1.41106	0.304673	1.71574
Yg1(N)	0.0138647		Yg1(P)	0.0166072		Yg1(N)	0.47856		Yg2(Irrigation+N)	0.292111		Yg2(Irrigation+K)	0.0101479		1.49312	0.388641	1.88177
Yg1(N)	0.152604		Yg1(P)	0.00246102		Yg1(N)	0.107379		Yg2(Irrigation+N)	0.0994508		Yg2(Irrigation+K)	0.0109525		1.55678	0.409443	1.96622
Yg1(N)	0.0292549		Yg1(P)	0.00132298		Yg1(N)	0.0954577		Yg2(Irrigation+N)	0.190639		Yg2(Irrigation+K)	0.0419565		1.39771	0.365224	1.76293
Yg1(N)	0.124957		Yg1(P)	0.0174767		Yg1(N)	0.012609		Yg2(Irrigation+N)	0.3205		Yg2(Irrigation+K)	0.0109913		1.56488	0.445628	2.01051
Yg1(N)	0.0172312		Yg1(P)	0		Yg1(N)	0.0195692		Yg2(Irrigation+N)	0.230606		Yg2(Irrigation+K)	0.0338317		1.05912	0.280983	1.3401
Yg1(N)	0.0895125		Yg1(P)	0		Yg1(N)	0.125581		Yg2(Irrigation+N)	0.250075		Yg2(Irrigation+K)	0.0252279		1.08933	0.237465	1.3268
Yg1(N)	0.155684		Yg1(P)	0.0166072		Yg1(N)	0.0612773		Yg2(Irrigation+N)	0.0983965		Yg2(Irrigation+K)	0.0124369		1.03698	0.221619	1.2586
Yg1(N)	0.159315		Yg1(P)	0.00246102		Yg1(N)	0.0571882		Yg2(Irrigation+N)	0.272986		Yg2(Irrigation+K)	0.018384		1.008	0.392397	1.4004
Yg1(N)	0.146273		Yg1(P)	0.00132298		Yg1(N)	0.212994		Yg2(Irrigation+N)	0.263817		Yg2(Irrigation+K)	0.0151929		0.993541	0.377435	1.37098
Yg1(N)	0.0368322		Yg1(P)	0.0174767		Yg1(N)	0.158498		Yg2(Irrigation+N)	0.248556		Yg2(Irrigation+K)	0.0190405		1.02705	0.373531	1.40058
Yg1(N)	0.0377352		Yg1(P)	0		Yg1(N)	0.272534		Yg2(Irrigation+N)	0.290188		Yg2(Irrigation+K)	0.0134882		1.15062	0.516899	1.66752
Yg1(N)	0.0144802		Yg1(P)	0.00911405		Yg1(N)	0.335622		Yg2(Irrigation+N)	0.146998		Yg2(Irrigation+K)	0.00235014		1.24804	0.313865	1.56191
Yg1(N)	0.0926769		Yg1(P)	0.0116106		Yg1(N)	0.0811285		Yg2(Irrigation+N)	0.0444723		Yg2(Irrigation+K)	0		1.07978	0.168997	1.24878
Yg1(N)	0.0166677		Yg1(P)	0.00233069		Yg1(N)	0.103767		Yg2(Irrigation+N)	0.148213		Yg2(Irrigation+K)	0.000384218		1.15221	0.146317	1.29853
Yg1(N)	0.0170774		Yg1(P)	0.0139962		Yg1(N)	0.268096		Yg2(Irrigation+N)	0.145325		Yg2(Irrigation+K)	0.00159972		1.23066	0.387848	1.61851
Yg1(N)	0.0802238		Yg1(P)	0.00233069		Yg1(N)	0.256116		Yg2(Irrigation+N)	0.235981		Yg2(Irrigation+K)	0.00673022		1.26874	0.343579	1.61232
Yg1(N)	0.0147828		Yg1(P)	0.0139962		Yg1(N)	0.321394		Yg2(Irrigation+N)	0.174508		Yg2(Irrigation+K)	0		1.06541	0.482993	1.5484
Yg1(N)	0.0695086		Yg1(P)	0		Yg1(N)	0.0693781		Yg2(Irrigation+N)	0.134747		Yg2(Irrigation+K)	0.00717253		1.42914	0.482742	1.91188
Yg1(N)	0.0272451		Yg1(P)	0		Yg1(N)	0.0900226		Yg2(Irrigation+N)	0.14125		Yg2(Irrigation+K)	0		1.14885	0.388423	1.53727
Yg1(N)	0.0195241		Yg1(P)	0		Yg1(N)	0.00332928		Yg2(Irrigation+N)	0.241745		Yg2(Irrigation+K)	0		1.17584	0.364921	1.54076
Yg1(N)	-0.00149596		Yg1(P)	0		Yg1(N)	0.101059		Yg2(Irrigation+N)	0.0372312		Yg2(Irrigation+K)	0.000877088		1.36515	0.271765	1.63691
Yg1(N)	0.0497243		Yg1(P)	0		Yg1(N)	0.236434		Yg2(Irrigation+N)	0.0566887		Yg2(Irrigation+K)	0.0165178		1.12848	0.264577	1.39306
Yg1(N)	0.0448129		Yg1(P)	0		Yg1(N)	0.204669		Yg2(Irrigation+N)	0.0246201		Yg2(Irrigation+K)	0.00891389		1.37799	0.272246	1.65024
Yg1(N)	0.00433652		Yg1(P)	0		Yg1(N)	0.119976		Yg2(Irrigation+N)	0.0792137		Yg2(Irrigation+K)	0		1.09476	0.251862	1.34662
Yg1(N)	0.00149726		Yg1(P)	0.0321867		Yg1(N)	0.396123		Yg2(Irrigation+N)	0.049465		Yg2(Irrigation+K)	0		1.01061	0.162889	1.1735
Yg1(N)	0		Yg1(P)	0.187333		Yg1(N)	0.122953		Yg2(Irrigation+N)	0.0270491		Yg2(Irrigation+K)	0.00139766		1.03644	0.292205	1.32864
Yg1(N)	0.0684531		Yg1(P)	0.0103995		Yg1(N)	0.144127		Yg2(Irrigation+N)	0.20451		Yg2(Irrigation+K)	0.419173		1.45737	0.47835	1.93572
Yg1(N)	0.00565189		Yg1(P)	0		Yg1(N)	0.17235		Yg2(Irrigation+N)	0.0296787		Yg2(Irrigation+K)	0.0126525		1.19214	0.178831	1.37097
Yg1(N)	0.0566586		Yg1(P)	0		Yg1(N)	0.1027		Yg2(Irrigation+N)	0.0161395		Yg2(Irrigation+K)	0		1.44367	0.381374	1.82504
Yg1(N)	0.0191102		Yg1(P)	0.0382871		Yg1(N)	0.11527		Yg2(Irrigation+N)	0.0907553		Yg2(Irrigation+K)	0.0262979		1.46933	0.463769	1.9331
Yg1(N)	0		Yg1(P)	0.0178051		Yg1(N)	0.120663		Yg2(Irrigation+N)	0.183193		Yg2(Irrigation+K)	0.237444		1.43105	0.437446	1.8685
Yg1(N)	0.174856		Yg1(P)	0		Yg1(N)	0.591225		Yg2(Irrigation+N)	0.161894		Yg2(Irrigation+K)	0.252535		1.20545	0.265578	1.47103
Yg1(N)	0.0185132		Yg1(P)	0.335303		Yg1(N)	0		Yg2(Irrigation+N)	0.113816		Yg2(Irrigation+K)	0.137292		1.04496	0.249809	1.29477
Yg1(N)	0.0263413		Yg1(P)	0		Yg1(N)	0.133613		Yg2(Irrigation+N)	0.180059		Yg2(Irrigation+K)	0.203809		1.34646	0.486535	1.833
Yg1(N)	0.012419		Yg1(P)	0.0764659		Yg1(N)	0.0340781		Yg2(Irrigation+N)	0.238552		Yg2(Irrigation+K)	0.00871228		1.4392	0.359501	1.7987
Yg1(N)	0.00964209		Yg1(P)	0.0598308		Yg1(N)	0.0526072		Yg2(Irrigation+N)	0.0526122		Yg2(Irrigation+K)	0.234739		1.4393	0.350184	1.78948
Yg1(N)	0.0180258		Yg1(P)	0		Yg1(N)	0.0264565		Yg2(Irrigation+N)	0.244188		Yg2(Irrigation+K)	0.0184785		1.10695	0.144431	1.25138
Yg1(N)	0.0299489		Yg1(P)	0.0321867		Yg1(N)	0.0422125		Yg2(Irrigation+N)	0.0542991		Yg2(Irrigation+K)	0		1.16329	0.26595	1.42924
Yg1(N)	0.00725859		Yg1(P)	0.187333		Yg1(N)	0.0200708		Yg2(Irrigation+N)	0.287944		Yg2(Irrigation+K)	0.03931		1.48009	0.32878	1.80887
Yg1(N)	-0.00298235		Yg1(P)	0.0103995		Yg1(N)	0.0139627		Yg2(Irrigation+N)	0.252057		Yg2(Irrigation+K)	0.0492166		1.23255	0.260666	1.49322
Yg1(N)	0.030445		Yg1(P)	0		Yg1(N)	0.0566977		Yg2(Irrigation+N)	0.209281		Yg2(Irrigation+K)	0.519424		0.639177	0.16321	0.802387
Yg1(N)	0.0377408		Yg1(P)	0		Yg1(N)	0.0142618		Yg2(Irrigation+N)	0.223595		Yg2(Irrigation+K)	0.0508837		1.1619	0.204697	1.3666
Yg1(N)	0.00932425		Yg1(P)	0.0382871		Yg1(N)	0.00657052		Yg2(Irrigation+N)	0.260907		Yg2(Irrigation+K)	0.00941122		1.28571	0.386025	1.67173
Yg1(N)	0.0100723		Yg1(P)	0.0178051		Yg1(N)	0.0024573		Yg2(Irrigation+N)	0.20649		Yg2(Irrigation+K)	0.0552353		1.67374	0.344683	2.01842
Yg1(N)	0.0230986		Yg1(P)	0		Yg1(N)	0.00627898		Yg2(Irrigation+N)	0.238896		Yg2(Irrigation+K)	0.0120531		1.16898	0.183287	1.35227
Yg1(N)	0.0675565		Yg1(P)	0.335303		Yg1(N)	0.000564128		Yg2(Irrigation+N)	0.237895		Yg2(Irrigation+K)	0.0431908		1.2783	0.186584	1.46488
Yg1(N)	0.0307897		Yg1(P)	0		Yg1(N)	0.0514831		Yg2(Irrigation+N)	0.0601434		Yg2(Irrigation+K)	0.0310703		1.17197	0.307978	1.47995
Yg1(N)	0.130861		Yg1(P)	0.0764659		Yg1(N)	0.0161223		Yg2(Irrigation+N)	0.269423		Yg2(Irrigation+K)	0.0361879		1.26893	0.355073	1.62401
Yg1(N)	0.00295784		Yg1(P)	0.0598308		Yg1(N)	0.0166948		Yg2(Irrigation+N)	0.000419941		Yg2(Irrigation+K)	0.0611394		0.832193	0.221941	1.05413
Yg1(N)	0.0190541		Yg1(P)	0.000399203		Yg1(N)	0.0326797		Yg2(Irrigation+N)	0.223591		Yg2(Irrigation+K)	0.0138982		1.45739	0.384443	1.84183
Yg1(N)	0.0156826		Yg1(P)	0.0886411		Yg1(N)	0.00243168		Yg2(Irrigation+N)	0.204495		Yg2(Irrigation+K)	0.059211		1.32337	0.322429	1.6458
Yg1(N)	0		Yg1(P)	0.0886411		Yg1(N)	0.00615159		Yg2(Irrigation+N)	0.067308		Yg2(Irrigation+K)	0.0352301		1.28043	0.245138	1.52557
Yg1(N)	0.00076049		Yg1(P)	0.0339827		Yg1(N)	0.00615159		Yg2(Irrigation+N)	0.0226426		Yg2(Irrigation+K)	0.0189326		1.20726	0.470897	1.67815
Yg1(N)	0		Yg1(P)	0.0339827		Yg1(N)	0.0964537		Yg2(Irrigation+N)	0.000975377		Yg2(Irrigation+K)	0.0192606		1.55626	0.487086	2.04334
Yg1(N)	0.0632222		Yg1(P)	0		Yg1(N)	0.0897708		Yg2(Irrigation+N)	0.132187		Yg2(Irrigation+K)	0.122172		1.26645	0.348943	1.61539
Yg1(N)	0.0130408		Yg1(P)	0		Yg1(N)	0.120672		Yg2(Irrigation+N)	0.137998		Yg2(Irrigation+K)	0.0397456		1.28233	0.200731	1.48306
Yg1(N)	0.0375549		Yg1(P)	0.0669516		Yg1(N)	0.125823		Yg2(Irrigation+N)	0		Yg2(Irrigation+K)	0.0310324		1.13766	0.377616	1.51527
Yg1(N)	0.0268067		Yg1(P)	0.0669516		Yg1(N)	0.0721867		Yg2(Irrigation+N)	0		Yg2(Irrigation+K)	0.162194		1.5278	0.27181	1.79961
Yg1(N)	0.0123113		Yg1(P)	0		Yg1(N)	0.396792		Yg2(Irrigation+N)	0.478711		Yg2(Irrigation+K)	0.0161305		1.33429	0.42394	1.75823
Yg1(N)	0.116217		Yg1(P)	0		Yg1(N)	0.159936		Yg2(Irrigation+N)	0.0984682		Yg2(Irrigation+K)	0		1.25923	0.262019	1.52125
Yg1(N)	0.0445691		Yg1(P)	0.165352		Yg1(N)	0.111744		Yg2(Irrigation+N)	0.168533		Yg2(Irrigation+K)	0.041591		1.57796	0.50958	2.08754
Yg1(N)	0.0102943		Yg1(P)	0.0223546		Yg1(N)	0.115693		Yg2(Irrigation+N)	0.015084		Yg2(Irrigation+K)	0.0261729		1.62622	0.495641	2.12186
Yg1(N)	0.0123649		Yg1(P)	0.0484893		Yg1(N)	0.103855		Yg2(Irrigation+N)	0.116581		Yg2(Irrigation+K)	0		1.52484	0.293356	1.8182
Yg1(N)	0		Yg1(P)	0		Yg1(N)	0.0439683		Yg2(Irrigation+N)	0.0855851		Yg2(Irrigation+K)	0		1.69829	0.36107	2.05936
Yg1(N)	0.0583274		Yg1(P)	0		Yg1(N)	0.0133558		Yg2(Irrigation+N)	0.0274497		Yg2(Irrigation+K)	0.00199609		1.68325	0.362632	2.04588
Yg1(N)	0.0108497		Yg1(P)	0.165352		Yg1(N)	0.0386488		Yg2(Irrigation+N)	0.641768		Yg2(Irrigation+K)	0.043019		1.09317	0.213238	1.30641
Yg1(N)	0.0345062		Yg1(P)	0.0223546		Yg1(N)	0.0213077		Yg2(Irrigation+N)	0.16905		Yg2(Irrigation+K)	0.0383074		1.49198	0.468205	1.96018
Yg1(N)	0.0201987		Yg1(P)	0.0484893		Yg1(N)	0.0545114		Yg2(Irrigation+N)	0.22917		Yg2(Irrigation+K)	0		1.40862	0.286502	1.69512
Yg1(N)	0.00587888		Yg1(P)	0		Yg1(N)	0.114131		Yg2(Irrigation+N)	0.0556825		Yg2(Irrigation+K)	0.026239		0.998468	0.448024	1.44649
Yg1(N)	0.00221233		Yg1(P)	0		Yg1(N)	0.0774004		Yg2(Irrigation+N)	0.0170517		Yg2(Irrigation+K)	0.0262548		0.174192	0.193132	0.367324
Yg1(N)	0.0062091		Yg1(P)	0.00947652		Yg1(N)	0.090913		Yg2(Irrigation+N)	0.00215934		Yg2(Irrigation+K)	0.0504074		0.261062	0.446724	0.707787
Yg1(N)	-0.00655885		Yg1(P)	0		Yg1(N)	0.113182		Yg2(Irrigation+N)	0.132803		Yg2(Irrigation+K)	0.0452511		0.238822	0.369407	0.60823
Yg1(N)	0.0219052		Yg1(P)	0.00947652		Yg1(N)	0.100086		Yg2(Irrigation+N)	0.0256451		Yg2(Irrigation+K)	0.242857		0.628286	0.0705178	0.698804
Yg1(N)	0.00249624		Yg1(P)	0		Yg1(N)	0.100086		Yg2(Irrigation+N)	0.0275209		Yg2(Irrigation+K)	0.0263166		0.265957	0.136699	0.402657
Yg1(N)	0.0224515		Yg1(P)	0.0167005		Yg1(N)	0.0453684		Yg2(Irrigation+N)	0.216263		Yg2(Irrigation+K)	0.109715		0.405619	0.111039	0.516658
Yg1(N)	0.00185438		Yg1(P)	0.386992		Yg1(N)	0.103669		Yg2(Irrigation+N)	0.29234		Yg2(Irrigation+K)	0.0229003		0.268269	0.0263639	0.294633
Yg1(N)	0.0131337		Yg1(P)	0.0167005		Yg1(N)	0.0716415		Yg2(Irrigation+N)	0.0369512		Yg2(Irrigation+K)	0.0944615		0.284079	0.143284	0.427363
Yg1(N)	0.0287441		Yg1(P)	0.386992		Yg1(N)	0.0575482		Yg2(Irrigation+N)	0.0177947		Yg2(Irrigation+K)	0.0213828		0.104624	0.0405707	0.145194
Yg1(N)	0.00891975		Yg1(P)	0.603865		Yg1(N)	0		Yg2(Irrigation+N)	0.207268		Yg2(Irrigation+K)	0.0319035		0.0131827	0.0133466	0.0265293
Yg1(N)	0.0453049		Yg1(P)	0.0809296		Yg1(N)	0.00677472		Yg2(Irrigation+N)	0.374962		Yg1(K)	0.473889		0	0.0979434	0.0979434
Yg1(N)	0.00520185		Yg1(P)	0.0382726		Yg1(N)	0.0712082		Yg2(Irrigation+N)	0.246754		Yg1(K)	0.51431		0	0.0147917	0.0147917
Yg1(N)	0.0490021		Yg1(P)	0.025611		Yg1(N)	0.0894848		Yg2(Irrigation+N)	0.104432		Yg1(K)	0.354626		0	0.152961	0.152961
Yg1(N)	0.00549656		Yg1(P)	0.00355466		Yg1(N)	0.22137		Yg2(Irrigation+N)	0.180627		Yg1(K)	0.361072		0.00156177	0	0.00156177
Yg1(N)	0.122793		Yg1(P)	0.0937797		Yg1(N)	0.152813		Yg2(Irrigation+N)	0.157745		Yg1(K)	0.517017		0	0.0120694	0.0120694
Yg1(N)	0.0149448		Yg1(P)	0.0749761		Yg1(N)	0.145141		Yg2(Irrigation+N)	0.124753		Yg1(K)	0.468556		0.0213903	0	0.0213903
Yg1(N)	-0.00163997		Yg1(P)	0.0267274		Yg1(N)	0.134785		Yg2(Irrigation+N)	0.250514		Yg1(K)	0.495126		0.161475	0.00798134	0.169457
Yg1(N)	0.0329347		Yg1(P)	0.326086		Yg1(N)	0.155404		Yg2(Irrigation+N)	0.158416		Yg1(K)	0.349752		0	0	0
Yg1(N)	0		Yg1(P)	0		Yg1(N)	0.177649		Yg2(Irrigation+N)	0.184713		Yg1(K)	0.247052		0.0177982	0	0.0177982
Yg1(N)	0		Yg1(P)	0.108939		Yg1(N)	0.18756		Yg2(Irrigation+N)	0.230061		Yg1(K)	0.367319		0	0	0
Yg1(N)	0		Yg1(P)	0.0850599		Yg1(N)	0.192427		Yg2(Irrigation+N)	0.276494		Yg1(K)	-0.0397789		0.0112608	0.00279536	0.0140562
Yg1(N)	-0.011967		Yg1(P)	0.00582299		Yg1(N)	0.282649		Yg2(Irrigation+N)	0.0159435		Yg1(K)	0.459719		0	0.0354518	0.0354518
Yg1(N)	0.0213303		Yg1(P)	0.0176176		Yg1(N)	0.171179		Yg2(Irrigation+N)	0.261475		Yg1(K)	0.353964		0.128106	0.073771	0.201877
Yg1(N)	0.0127425		Yg1(P)	0.376676		Yg1(N)	0.147261		Yg2(Irrigation+N)	0.129848		Yg1(K)	0.0757497		0.0219131	0.0383611	0.0602742
Yg1(N)	-0.0100349		Yg1(P)	0.026862		Yg1(N)	0.175273		Yg2(Irrigation+N)	0.205157		Yg1(K)	0.105235		0.0683603	0.0804531	0.148813
Yg1(N)	0.0304598		Yg1(P)	0.0533242		Yg1(N)	0.181779		Yg2(Irrigation+N)	0.287748		Yg1(K)	0.368505		0.0843441	0.0514139	0.135758
Yg1(N)	-0.00679256		Yg1(P)	0		Yg1(N)	0.268161		Yg2(Irrigation+N)	0.260924		Yg1(K)	0.169981		0.121026	0.0180697	0.139095
Yg1(N)	0.0198443		Yg1(P)	0.603865		Yg1(N)	0.334367		Yg2(Irrigation+N)	0.113351		Yg1(K)	0.405939		0	0.100751	0.100751
Yg1(N)	0.0215589		Yg1(P)	0.0809296		Yg1(N)	0.245068		Yg2(Irrigation+N)	0.187917		Yg1(K)	0.165042		0	0.0649895	0.0649895
Yg1(N)	0.00670397		Yg1(P)	0.0382726		Yg1(N)	0.256832		Yg2(Irrigation+N)	0.254286		Yg1(K)	0.35819		0	0	0
Yg1(N)	0.102233		Yg1(P)	0.025611		Yg1(N)	0.298646		Yg2(Irrigation+N)	0.124657		Yg1(K)	0.615579		0.00233209	0.0731492	0.0754813
Yg1(N)	0		Yg1(P)	0.00355466		Yg1(N)	0.245006		Yg2(Irrigation+N)	0.122123		Yg1(K)	0.441477		0.0703847	0.132971	0.203356
Yg1(N)	-0.00325117		Yg1(P)	0.0937797		Yg1(N)	0.231313		Yg2(Irrigation+N)	0.096899		Yg1(K)	0.3483		0.258771	0.068867	0.327638
Yg1(N)	0.0114203		Yg1(P)	0.0749761		Yg1(N)	0.142176		Yg2(Irrigation+N)	0.133818		Yg1(K)	0.259641		0	0	0
Yg1(N)	0.000507709		Yg1(P)	0.0267274		Yg1(N)	0.210717		Yg2(Irrigation+N)	0.205253		Yg1(K)	0.447092		0	0.0875845	0.0875845
Yg1(N)	-0.000139063		Yg1(P)	0.326086		Yg1(N)	0.335053		Yg2(Irrigation+N)	0.12863		Yg1(K)	0.4068		0.0156892	0	0.0156892
Yg1(N)	-0.00459234		Yg1(P)	0		Yg1(N)	0.299058		Yg2(Irrigation+N)	0.263563		Yg1(K)	0.274617		0	0.00072311	0.00072311
Yg1(N)	-0.00298112		Yg1(P)	0.108939		Yg1(N)	0.22575		Yg2(Irrigation+N)	0.248748		Yg1(K)	0.446859		0.0370372	0.102016	0.139054
Yg1(N)	-0.00459234		Yg1(P)	0.0850599		Yg1(N)	0.295914		Yg2(Irrigation+N)	0.0536608		Yg1(K)	0.370006		0	0.102591	0.102591
Yg1(N)	0.0412705		Yg1(P)	0.00582299		Yg1(N)	0.185739		Yg2(Irrigation+N)	0.220907		Yg1(K)	0.394003		0	0.0304031	0.0304031
Yg1(N)	-8.38963e-05		Yg1(P)	0.0176176		Yg1(N)	0.460939		Yg2(Irrigation+N)	0.172439		Yg1(K)	0.375758		0	0.0852925	0.0852925
Yg1(N)	0.00294025		Yg1(P)	0.376676		Yg1(N)	0.366358		Yg2(Irrigation+N)	0.2909		Yg1(K)	0.225023		0	0	0
Yg1(N)	0		Yg1(P)	0.026862		Yg1(N)	0.151427		Yg2(Irrigation+N)	0.166811		Yg1(K)	0.29135		0	0.109071	0.109071
Yg1(N)	-0.0150096		Yg1(P)	0.0533242		Yg1(N)	0.124123		Yg2(Irrigation+N)	0		Yg1(K)	0.781248		0	0.0371705	0.0371705
Yg1(N)	0.0109818		Yg1(P)	0		Yg1(N)	0.479234		Yg2(Irrigation+N)	0.203852		Yg1(K)	0.519675		0.118976	0.0662179	0.185194
Yg1(N)	0.0161242		Yg1(P)	0.137601		Yg1(N)	0.138266		Yg2(Irrigation+N)	0.135575		Yg1(K)	0.681839		0.133498	0.0223099	0.155808
Yg1(N)	0		Yg1(P)	0.137601		Yg1(N)	0.13204		Yg2(Irrigation+N)	0.271828		Yg1(K)	0.49069		0	0.0452932	0.0452932
Yg1(N)	0.130408		Yg1(P)	0.159818		Yg1(N)	0.198148		Yg2(Irrigation+N)	0.0964092		Yg1(K)	0.754724		0	0.00961706	0.00961706
Yg1(N)	0.145404		Yg1(P)	0.0339274		Yg1(N)	0.14459		Yg2(Irrigation+N)	0.19075		Yg1(K)	0.466696		0	0.0529099	0.0529099
Yg1(N)	0.123309		Yg1(P)	0.101323		Yg1(N)	0.218128		Yg2(Irrigation+N)	0.121832		Yg1(K)	0.577739		0.0541805	0	0.0541805
Yg1(N)	0.145438		Yg1(P)	0.159818		Yg1(N)	0.217976		Yg2(Irrigation+N)	0.135117		Yg1(K)	0.631558		0.234808	0.15949	0.394298
Yg1(N)	0.0723466		Yg1(P)	0.0339274		Yg1(N)	0.204606		Yg2(Irrigation+N)	0.0961171		Yg1(K)	0.516312		0.249267	0.20837	0.457637
Yg1(N)	0.0974287		Yg1(P)	0.101323		Yg1(N)	0.151911		Yg2(Irrigation+N)	0.0758869		Yg1(K)	0.744083		0.548186	0.17744	0.725627
Yg1(N)	0.4046		Yg1(P)	0.026089		Yg1(N)	0.254326		Yg2(Irrigation+N)	0.0194911		Yg1(K)	0.40012		0.0457419	0.113982	0.159724
Yg1(N)	0.128963		Yg1(P)	0.0201422		Yg1(N)	0.201896		Yg2(Irrigation+N)	0.278225		Yg1(K)	0.630315		0	0.00247305	0.00247305
Yg1(N)	0.0473763		Yg1(P)	0.026089		Yg1(N)	0.134232		Yg2(Irrigation+N)	0.0333798		Yg1(K)	0.323475		0	0	0
Yg1(N)	0.166144		Yg1(P)	0.0201422		Yg1(N)	0.201115		Yg2(Irrigation+N)	0.0266561		Yg1(K)	0.70042		0.06558	0.0079813	0.0735613
Yg1(N)	0.0886121		Yg1(P)	0.000615025		Yg1(N)	0.274667		Yg2(Irrigation+N)	0.348609		Yg1(K)	0.562336		0.0023146	0.0555489	0.0578635
Yg1(N)	0.084482		Yg1(P)	0.000615025		Yg1(N)	0.221801		Yg2(Irrigation+N)	0.338754		Yg1(K)	0.733068		0	0.0466454	0.0466454
Yg1(N)	0.0640823		Yg1(P)	0.0181489		Yg1(N)	0.271406		Yg2(Irrigation+N)	0.37545		Yg1(K)	0.639654		0.0654095	0.311331	0.37674
Yg1(N)	0.0500705		Yg1(P)	0.0181489		Yg1(N)	0.404427		Yg2(Irrigation+N)	0.326654		Yg1(K)	0.731125		0.376077	0.224507	0.600584
Yg1(N)	0.104297		Yg1(P)	0.151526		Yg1(N)	0.240965		Yg2(Irrigation+N)	0.31817		Yg1(K)	0.500007		0.301815	0.213339	0.515154
Yg1(N)	0.0708866		Yg1(P)	0.439388		Yg1(N)	0.172883		Yg2(Irrigation+N)	0.368435		Yg1(K)	0.287062		0.428419	0.142461	0.57088
Yg1(N)	0.0978286		Yg1(P)	0.122605		Yg1(N)	0.181454		Yg2(Irrigation+N)	0.343438		Yg1(K)	0.147649		0.172478	0.0493409	0.221819
Yg1(N)	0.0659321		Yg1(P)	0.256609		Yg1(N)	0.222641		Yg2(Irrigation+N)	0.433979		Yg1(K)	0.417511		0	0.0168085	0.0168085
Yg1(N)	0.140309		Yg1(P)	0.0114321		Yg1(N)	0.149503		Yg2(Irrigation+N)	0.304841		Yg1(K)	0.287986		0	0	0
Yg1(N)	0.0601455		Yg1(P)	0.115688		Yg1(N)	0.272576		Yg2(Irrigation+N)	0.276101		Yg1(K)	0.651162		0.0480167	0.0987273	0.146744
Yg1(N)	0.0475889		Yg1(P)	0.382276		Yg1(N)	0.217709		Yg2(Irrigation+N)	0.32404		Yg1(K)	0.348372		0.0345275	0.117448	0.151976
Yg1(N)	0.0322243		Yg1(P)	0.0318192		Yg1(N)	0.160706		Yg2(Irrigation+N)	0.266063		Yg1(K)	0.255767		0	0.022839	0.022839
Yg1(N)	0.0245821		Yg1(P)	0.0850151		Yg1(N)	0.122682		Yg2(Irrigation+N)	0.248288		Yg1(K)	0.21613		0	0	0
Yg1(N)	0.0291366		Yg1(P)	0.0600197		Yg1(N)	0.298865		Yg2(Irrigation+N)	0.186271		Yg1(K)	0.532824		0	0	0
Yg1(N)	0.0345085		Yg1(P)	0.0394261		Yg1(N)	0.138292		Yg2(Irrigation+N)	0.34593		Yg1(K)	0.25796		0	0.0657783	0.0657783
Yg1(N)	0.047606		Yg1(P)	0.12307		Yg1(N)	0.189863		Yg2(Irrigation+N)	0.293165		Yg1(K)	0.0548099		0	0	0
Yg1(N)	0.100287		Yg1(P)	0.134429		Yg1(N)	0.0867983		Yg2(Irrigation+N)	0.261226		Yg1(K)	-0.00204632		0.0563384	0.000151981	0.0564904
Yg1(N)	0.0752136		Yg1(P)	0.14412		Yg1(N)	0.033756		Yg2(Irrigation+N)	0.190705		Yg1(K)	0.301201		0.0452856	0.0384304	0.0837161
Yg1(N)	0.0965376		Yg1(P)	0.031655		Yg1(N)	0.220148		Yg2(Irrigation+N)	0.225841		Yg1(K)	-0.00703213		0.143609	0.0547104	0.198319
Yg1(N)	0.0571356		Yg1(P)	0.0279455		Yg1(N)	0.0678355		Yg2(Irrigation+N)	0.0036421		Yg1(K)	-0.00687844		0	0.000784201	0.000784201
Yg1(N)	0.0922692		Yg1(P)	0.0143137		Yg1(N)	0.175966		Yg2(Irrigation+N)	0.202483		Yg1(K)	0.00612556		0.11895	0.0108043	0.129755
Yg1(N)	0.0584247		Yg1(P)	0.0208637		Yg1(N)	0.221025		Yg2(Irrigation+N)	0.143225		Yg1(K)	0.0161118		0.0495724	0.0141149	0.0636873
Yg1(N)	0.00668481		Yg1(P)	0.114597		Yg1(N)	0.126596		Yg2(Irrigation+N)	0.254965		Yg1(K)	0.0505347		0	0	0
Yg1(N)	0.0208808		Yg1(P)	0.703861		Yg1(N)	0.245466		Yg2(Irrigation+N)	0.132524		Yg1(K)	-0.00682779		0.0249859	0.0409015	0.0658875
Yg1(N)	0.0310422		Yg1(P)	0.0313158		Yg(Total)	0.138823		Yg2(Irrigation+N)	0.000833236		Yg1(K)	0.00130809		0.125538	0.0726884	0.198226
Yg1(N)	0.0735321		Yg1(P)	0.0656446		Yg(Total)	0		Yg2(Irrigation+N)	0.0216744		Yg1(K)	0.00448136		0.114793	0.0620645	0.176857
Yg1(N)	0.0259851		Yg1(P)	0.151526		Yg(Total)	0.028653		Yg2(Irrigation+N)	0.181759		Yg1(K)	0.016651		0.052687	0.131626	0.184313
Yg1(N)	0.0355982		Yg1(P)	0.439388		Yg(Total)	0.626633		Yg2(Irrigation+N)	0.125594		Yg1(K)	0.000701338		0.103016	0.00250927	0.105526
Yg1(N)	0.0370067		Yg1(P)	0.122605		Yg(Total)	0.333319		Yg2(Irrigation+N)	0.0489086		Yg1(K)	0.207566		0	0.0256058	0.0256058
Yg1(N)	0.0434462		Yg1(P)	0.256609		Yg(Total)	0.318456		Yg2(Irrigation+N)	0.176604		Yg1(K)	0.33729		0.445237	0.173311	0.618548
Yg1(N)	0.160712		Yg1(P)	0.0114321		Yg(Total)	0.10882		Yg2(Irrigation+N)	0.225647		Yg1(K)	0.661612		0.0932883	0.155723	0.249012
Yg1(N)	0.104043		Yg1(P)	0.115688		Yg(Total)	0		Yg2(Irrigation+N)	0.0583764		Yg1(K)	0.372128		0.25097	0.101485	0.352455
Yg1(N)	0.0455687		Yg1(P)	0.382276		Yg(Total)	0.11464		Yg2(Irrigation+N)	0.0610708		Yg1(K)	0.169821		0	0.000674442	0.000674442
Yg1(N)	0.0424419		Yg1(P)	0.0318192		Yg(Total)	0.432406		Yg2(Irrigation+N)	0.266478		Yg1(K)	0.0706151		0.134052	0.0412947	0.175347
Yg1(N)	0.0413538		Yg1(P)	0.0850151		Yg(Total)	0.147674		Yg2(Irrigation+N)	0.0523202		Yg1(K)	0.212994		0.0514191	0.0684123	0.119831
Yg1(N)	0.0813921		Yg1(P)	0.0600197		Yg(Total)	0		Yg2(Irrigation+N)	0.0574757		Yg1(K)	0.0286796		0.00987483	0	0.00987483
Yg1(N)	0.0770543		Yg1(P)	0.0394261		Yg(Total)	0.0922944		Yg2(Irrigation+N)	0.166699		Yg1(K)	0.258872		0	0.0607503	0.0607503
Yg1(N)	0.030161		Yg1(P)	0.12307		Yg(Total)	0.0687173		Yg2(Irrigation+N)	0.139619		Yg1(K)	0.256098		0.215666	0.0404461	0.256112
Yg1(N)	0.0545534		Yg1(P)	0.134429		Yg(Total)	0.152481		Yg2(Irrigation+N)	0.168697		Yg1(K)	0.0884338		7.31379097871354e-05	0.0499757	0.0500489
Yg1(N)	-0.000156446		Yg1(P)	0.14412		Yg(Total)	0.468905		Yg2(Irrigation+N)	0.0861882		Yg1(K)	0.224022		0	0.053576	0.053576
Yg1(N)	0.0205446		Yg1(P)	0.031655		Yg(Total)	0.632374		Yg2(Irrigation+N)	0.0366672		Yg1(K)	0.206218		0	0.122417	0.122417
Yg1(N)	0.219409		Yg1(P)	0.0279455		Yg(Total)	0.695592		Yg2(Irrigation+N)	0.0154175		Yg1(K)	0.149955		0	0.0627194	0.0627194
Yg1(N)	0.0304336		Yg1(P)	0.0143137		Yg(Total)	0.684076		Yg2(Irrigation+N)	0.000410323		Yg1(K)	0.211942		0	0	0
Yg1(N)	0.00678248		Yg1(P)	0.0208637		Yg(Total)	0.0655428		Yg2(Irrigation+N)	0.254486		Yg1(K)	0.196036		0	0.0955413	0.0955413
Yg1(N)	0.048999		Yg1(P)	0.114597		Yg(Total)	0.328098		Yg2(Irrigation+N)	0.0984625		Yg1(K)	0.394359		0	0	0
Yg1(N)	0		Yg1(P)	0.703861		Yg(Total)	0.106718		Yg2(Irrigation+N)	0.185583		Yg1(K)	0.100315		0	0	0
Yg1(N)	0.0124412		Yg1(P)	0.0313158		Yg(Total)	0.000281799		Yg2(Irrigation+N)	0.201274		Yg1(K)	0.218532		0.0628322	0.00749742	0.0703296
Yg1(N)	0.0046821		Yg1(P)	0.0656446		Yg(Total)	0.106718		Yg2(Irrigation+N)	0.313648		Yg1(K)	0.32272		0.0840779	0.0806945	0.164772
Yg1(N)	0.0455764		Yg1(P)	0.452825		Yg(Total)	0.104307		Yg2(Irrigation+N)	0.366005		Yg1(K)	0.227932		0.00667217	0.00492451	0.0115967
Yg1(N)	0.0366332		Yg1(P)	0.452825		Yg(Total)	0.0268425		Yg2(Irrigation+N)	0.355246		Yg1(K)	0.253476		0	0.00884151	0.00884151
Yg1(N)	0.0567291		Yg1(P)	0.0548478		Yg(Total)	0.132745		Yg2(Irrigation+N)	0.318744		Yg1(K)	-0.00622943		0.0234299	0.0497086	0.0731385
Yg1(N)	0.000141962		Yg1(P)	0.0548478		Yg(Total)	0		Yg2(Irrigation+N)	0.332383		Yg1(K)	0.103012		0.0665107	0.0442156	0.110726
Yg1(N)	0.0142353		Yg1(P)	0.0198923		Yg(Total)	0.823076		Yg2(Irrigation+N)	0.265656		Yg1(K)	0.0739728		0.0521735	0.0035799	0.0557534
Yg1(N)	0.0643397		Yg1(P)	0.0149004		Yg(Total)	0		Yg2(Irrigation+N)	0.306213		Yg1(K)	0.0582167		0.172665	0.0871226	0.259788
Yg1(N)	0.0516683		Yg1(P)	0		Yg(Total)	0.0483544		Yg2(Irrigation+N)	0.153114		Yg1(K)	0.073526		0.299051	0.136693	0.435744
Yg1(N)	0.0180875		Yg1(P)	0.120526		Yg(Total)	0.090942		Yg2(Irrigation+N)	0.299921		Yg1(K)	0.311774		0	0.0481091	0.0481091
Yg1(N)	0.0283063		Yg1(P)	0.41598		Yg(Total)	0		Yg2(Irrigation+N)	0.155562		Yg1(K)	0		0.106601	0	0.106601
Yg1(N)	0.00967767		Yg1(P)	0.0532219		Yg(Total)	0.171137		Yg2(Irrigation+N)	0.238305		Yg1(K)	0		0.139745	0.0928567	0.232602
Yg1(N)	-0.00844549		Yg1(P)	0.833764		Yg(Total)	0.445685		Yg2(Irrigation+N)	0.247874		Yg1(K)	-0.00354851		0.00749314	0.078342	0.0858351
Yg1(N)	0.0727751		Yg1(P)	0.0142036		Yg(Total)	0.321776		Yg2(Irrigation+N)	0.159418		Yg1(K)	0.162824		0.10193	0.186099	0.288029
Yg1(N)	0.0336558		Yg1(P)	0.0675456		Yg(Total)	0		Yg2(Irrigation+N)	0.251709		Yg1(K)	0.56752		0.251772	0.103197	0.354969
Yg1(N)	0.0635975		Yg1(P)	0.0843675		Yg(Total)	0.294375		Yg2(Irrigation+N)	0.1928		Yg1(K)	0.388604		0.16919	0.0305766	0.199766
Yg1(N)	0.0188748		Yg1(P)	0.0264883		Yg(Total)	0		Yg2(Irrigation+N)	0.152468		Yg1(K)	0.47174		0.00168913	0.0153289	0.017018
Yg1(N)	0.0438337		Yg1(P)	0.0395156		Yg(Total)	0		Yg2(Irrigation+N)	0.154521		Yg1(K)	0.650173		0.0452728	0.0863388	0.131612
Yg1(N)	0.016167		Yg1(P)	0.0537481		Yg(Total)	0		Yg2(Irrigation+N)	0.217116		Yg1(K)	0.658421		0.161932	0.182896	0.344828
Yg1(N)	0.020326		Yg1(P)	0.0198923		Yg(Total)	0.0243999		Yg2(Irrigation+N)	0.201538		Yg1(K)	0.575199		0	8.59849507151011e-07	8.59849507151011e-07
Yg1(N)	0.0300074		Yg1(P)	0.0149004		Yg(Total)	0.522469		Yg2(Irrigation+N)	0.172534		Yg1(K)	0.633863		0.0461871	0.0813622	0.127549
Yg1(N)	0.0092108		Yg1(P)	0		Yg(Total)	0		Yg2(Irrigation+N)	0.181122		Yg1(K)	0.572577		0.0349423	0.21546	0.250402
Yg1(N)	0.0467537		Yg1(P)	0.120526		Yg(Total)	0.201473		Yg2(Irrigation+N)	0.180211		Yg1(K)	0.120574		0.0334679	0.0347067	0.0681745
Yg1(N)	0.00116766		Yg1(P)	0.41598		Yg(Total)	0.147451		Yg2(Irrigation+N)	0.273999		Yg1(K)	0.136594		0.00515358	0.12308	0.128234
Yg1(N)	0.0221854		Yg1(P)	0.0532219		Yg(Total)	0.651933		Yg2(Irrigation+N)	0.0021413		Yg1(K)	0.512605		0.0503021	0.344122	0.394424
Yg1(N)	0.0125103		Yg1(P)	0.833764		Yg(Total)	0.82146		Yg2(Irrigation+N)	0.339914		Yg1(K)	0.423772		0.00640114	0.035403	0.0418042
Yg1(N)	0.0166522		Yg1(P)	0.0142036		Yg(Total)	0.0628868		Yg2(Irrigation+N)	0.344075		Yg1(K)	0.148826		0.0326845	0.0323892	0.0650737
Yg1(N)	0.00128952		Yg1(P)	0.0675456		Yg(Total)	0.869394		Yg2(Irrigation+N)	0.244287		Yg1(K)	-0.0162648		0.0792786	0.11083	0.190108
Yg1(N)	0.103499		Yg1(P)	0.0843675		Yg(Total)	0.0988251		Yg2(Irrigation+N)	0.276276		Yg1(K)	-0.0049452		0.0218546	0.176753	0.198608
Yg1(N)	0.0480007		Yg1(P)	0.0264883		Yg(Total)	0		Yg2(Irrigation+N)	0.0193343		Yg1(K)	0.0222465		0.0474841	0.132846	0.18033
Yg1(N)	0.0100075		Yg1(P)	0.0395156		Yg(Total)	0		Yg2(Irrigation+N)	0.138897		Yg1(K)	0.203461		0	0	0
Yg1(N)	0.0149032		Yg1(P)	0.0537481		Yg(Total)	0.77181		Yg2(Irrigation+N)	0.0193904		Yg1(K)	0.201524		0.169679	0.0962105	0.265889
Yg1(N)	0.022949		Yg1(P)	0.0682346		Yg(Total)	0.0108951		Yg2(Irrigation+N)	0.0594454		Yg1(K)	0.364037		0.301224	0.021253	0.322477
Yg1(N)	-0.0142673		Yg1(P)	0.0682346		Yg(Total)	0		Yg2(Irrigation+N)	0.61228		Yg1(K)	0.478096		0	0.0633307	0.0633307
Yg1(N)	0		Yg1(P)	0.0898348		Yg(Total)	0.80123		Yg2(Irrigation+N)	0.19726		Yg1(K)	0.318448		0	0.0466615	0.0466615
Yg1(N)	0.0454093		Yg1(P)	0.270909		Yg(Total)	0.764585		Yg2(Irrigation+N)	0.011784		Yg1(K)	0.227107		0.650098	0.0534879	0.703586
Yg1(N)	0.00606829		Yg1(P)	0.185851		Yg(Total)	0.141107		Yg2(Irrigation+N)	0.365927		Yg1(K)	0.25787		0.750869	0.0271417	0.778011
Yg1(N)	-0.00047591		Yg1(P)	0.0898348		Yg(Total)	0		Yg2(Irrigation+N)	0.325717		Yg1(K)	0.0698887		0.172683	0.00137898	0.174062
Yg1(N)	0.0371144		Yg1(P)	0.270909		Yg(Total)	0		Yg(Total)	0		Yg1(K)	0.214131		0.009941	0.0121492	0.0220902
Yg1(N)	0.00463596		Yg1(P)	0.185851		Yg(Total)	0		Yg(Total)	0		Yg1(K)	0.0161546		0.00367018	0.0105107	0.0141809
Yg1(N)	0.0187732		Yg1(P)	0.513754		Yg(Total)	0		Yg(Total)	0		Yg1(K)	0.0775105		0.193613	0.0400421	0.233655
Yg1(N)	0.162794		Yg1(P)	0.679291		Yg(Total)	0		Yg(Total)	0.0408138		Yg1(K)	0.0894671		0	0.00147735	0.00147735
Yg1(N)	0.0711822		Yg1(P)	0.0755462		Yg(Total)	0		Yg(Total)	0		Yg1(K)	0.171799		0.0347911	0.119015	0.153806
Yg1(N)	-0.00245057		Yg1(P)	0.0633236		Yg(Total)	0		Yg(Total)	0		Yg1(K)	0.358885		0.0383568	0.158288	0.196645
Yg1(N)	0.0031073		Yg1(P)	0.041175		Yg(Total)	0.037539		Yg(Total)	0		Yg1(K)	0.432479		0	0.0099625	0.0099625
Yg1(N)	0.0374134		Yg1(P)	0.649193		Yg(Total)	0.813757		Yg(Total)	0		Yg1(K)	0.410904		0.117394	0.191204	0.308598
Yg1(N)	0.0175282		Yg1(P)	0.319542		Yg(Total)	0		Yg(Total)	0		Yg1(K)	0.451272		0.0106266	0.023843	0.0344697
Yg1(N)	0.0260924		Yg1(P)	0.513754		Yg(Total)	0.456858		Yg(Total)	0		Yg1(K)	0.323273		0.844279	0.294415	1.13869
Yg1(N)	0.0714906		Yg1(P)	0.679291		Yg(Total)	0		Yg(Total)	0		Yg1(K)	0.395065		0.0760049	0.0472036	0.123209
Yg1(N)	0.00513574		Yg1(P)	0.0755462		Yg(Total)	0		Yg(Total)	0		Yg1(K)	0.284241		0	0.0616924	0.0616924
Yg1(N)	0.0117003		Yg1(P)	0.0633236		Yg(Total)	0.212517		Yg(Total)	0.0433827		Yg1(K)	0.227286		0.0472913	0.357523	0.404814
Yg1(N)	0		Yg1(P)	0.041175		Yg(Total)	0		Yg(Total)	0		Yg1(K)	0.349572		0.0638506	0.062756	0.126607
Yg1(N)	0.0187365		Yg1(P)	0.649193		Yg(Total)	0.0294275		Yg(Total)	0		Yg1(K)	0.328647		0.269934	0.0649775	0.334911
Yg1(N)	0.00238175		Yg1(P)	0.319542		Yg(Total)	0.0326792		Yg(Total)	0		Yg1(K)	0.363598		0.447647	0.115498	0.563145
Yg1(N)	0.0242135		Yg1(P)	0.27227		Yg(Total)	0.164227		Yg(Total)	0.000765652		Yg1(K)	0.165731		0.0243388	0.133066	0.157405
Yg1(N)	0.024304		Yg1(P)	0.326874		Yg(Total)	0		Yg(Total)	0		Yg1(K)	0.236479		0.088463	0.0707705	0.159234
Yg1(N)	0.080314		Yg1(P)	0.485386		Yg(Total)	0		Yg(Total)	0.281512		Yg1(K)	0.150477		0	0.218822	0.218822
Yg1(N)	0.0085883		Yg1(P)	0.326874		Yg(Total)	0.34064		Yg(Total)	0.239566		Yg1(K)	0.0590103		0	0.031276	0.031276
Yg1(N)	0.0354264		Yg1(P)	0.485386		Yg(Total)	0		Yg(Total)	0.334293		Yg1(K)	0.068019		0	0.0937918	0.0937918
Yg1(N)	0.112116		Yg1(P)	0.559188		Yg(Total)	0		Yg(Total)	0.298664		Yg1(K)	0.125449		0.22446	0	0.22446
Yg1(N)	0.052647		Yg1(P)	0.559188		Yg(Total)	0.00541737		Yg(Total)	0		Yg1(K)	0.165891		0.086936	0.00914771	0.0960837
Yg1(N)	0		Yg1(P)	0.0621022		Yg(Total)	0		Yg(Total)	0.059603		Yg1(K)	0.467315		0.0260845	0.00949656	0.035581
Yg1(N)	0.0400384		Yg1(P)	0.0621022		Yg(Total)	0.0751351		Yg(Total)	0		Yg1(K)	0.438248		0.34016	0.0649942	0.405154
Yg1(N)	0.000161324		Yg1(P)	0.151407		Yg(Total)	0.350941		Yg(Total)	0.827732		Yg1(K)	0.423992		0.0394522	0.0351711	0.0746233
Yg1(N)	0.0234462		Yg1(P)	0.151407		Yg(Total)	0.00793524		Yg(Total)	0		Yg1(K)	0.417239		0.232003	0.0920453	0.324049
Yg1(N)	0.0043375		Yg1(P)	0.567096		Yg(Total)	0		Yg(Total)	0		Yg1(K)	0.37856		0.165589	0.414456	0.580045
Yg1(N)	-0.00451566		Yg1(P)	0.851746		Yg(Total)	0		Yg(Total)	0.133107		Yg1(K)	0.00167446		0.0812608	0.000589887	0.0818506
Yg1(N)	0.0992251		Yg1(P)	0.15367		Yg(Total)	0		Yg(Total)	0		Yg1(K)	0.115961		0.0144405	0.000506619	0.0149471
Yg1(N)	-0.00112515		Yg1(P)	0.166334		Yg(Total)	0		Yg(Total)	0.218837		Yg1(K)	0.130915		0.22839	0.116589	0.344979
Yg1(N)	0		Yg1(P)	0.170935		Yg(Total)	0.432964		Yg(Total)	0		Yg1(K)	0.1558		0	0.0609633	0.0609633
Yg1(N)	-0.0351553		Yg1(P)	0.142682		Yg(Total)	0.153837		Yg(Total)	0		Yg1(K)	0.0300568		0.0752239	0.00765216	0.0828761
Yg1(N)	-0.00352359		Yg1(P)	0.191461		Yg(Total)	0		Yg(Total)	0.0043972		Yg1(K)	0.00609888		0.436556	0.0802576	0.516814
Yg1(N)	0.0167176		Yg1(P)	0.112617		Yg(Total)	0.518374		Yg(Total)	0		Yg1(K)	-0.00199042		0.0340454	0.00631502	0.0403604
Yg1(N)	0.0294044		Yg1(P)	0.00209182		Yg(Total)	0.171836		Yg(Total)	0.182458		Yg1(K)	0.00709112		0.340135	0.0360609	0.376196
Yg1(N)	0.00580305		Yg1(P)	0.113665		Yg(Total)	0.088241		Yg(Total)	0		Yg1(K)	0.131923		0.268256	0.0871583	0.355414
Yg1(N)	0.00995531		Yg1(P)	0.0978993		Yg(Total)	0		Yg(Total)	0		Yg1(K)	0.448099		0.357455	0.0977251	0.45518
Yg1(N)	0.0144038		Yg1(P)	0.139911		Yg(Total)	0.501847		Yg(Total)	0.0234833		Yg1(K)	0.331638		0.597215	0.0659131	0.663128
Yg1(N)	0.00522257		Yg1(P)	0.0623227		Yg(Total)	0.130592		Yg(Total)	0.469161		Yg1(K)	0.481153		0	0.188442	0.188442
Yg1(N)	0.00722452		Yg1(P)	0.567096		Yg(Total)	0		Yg(Total)	0.0324861		Yg1(K)	0.735925		0	0.0186464	0.0186464
Yg1(N)	0.0338989		Yg1(P)	0.851746		Yg(Total)	0		Yg(Total)	0.25304		Yg1(K)	0.639945		0.148117	0.0857988	0.233915
Yg1(N)	0.02137		Yg1(P)	0.15367		Yg(Total)	0		Yg(Total)	0.285982		Yg1(K)	0.124707		0.156949	0.121233	0.278182
Yg1(N)	0.0181399		Yg1(P)	0.166334		Yg(Total)	0		Yg(Total)	0.140578		Yg1(K)	0.638003		0.266457	0.0711415	0.337599
Yg1(N)	0		Yg1(P)	0.170935		Yg(Total)	0.216258		Yg(Total)	0.0169766		Yg1(K)	0.498975		0.00317464	0.0651691	0.0683438
Yg1(N)	0.01388		Yg1(P)	0.142682		Yg(Total)	0		Yg(Total)	0		Yg1(K)	0.213577		0.0956735	0.127723	0.223396
Yg1(N)	0.0112276		Yg1(P)	0.191461		Yg(Total)	0		Yg(Total)	0		Yg1(K)	0.231693		0.21226	0.0876037	0.299864
Yg1(N)	0		Yg1(P)	0.112617		Yg(Total)	0.0629809		Yg(Total)	0		Yg1(K)	0.477205		0.168215	0.0930017	0.261216
Yg1(N)	0.00941874		Yg1(P)	0.00209182		Yg(Total)	0		Yg(Total)	0.18195		Yg1(K)	0.735375		0.190056	0.126281	0.316336
Yg1(N)	-0.0158259		Yg1(P)	0.113665		Yg(Total)	0.0392563		Yg(Total)	0.131686		Yg1(K)	0.631607		0.316149	0.120178	0.436327
Yg1(N)	0		Yg1(P)	0.0978993		Yg(Total)	0.376985		Yg(Total)	0		Yg1(K)	0.452646		0	0.0238344	0.0238344
Yg1(N)	-0.00748893		Yg1(P)	0.139911		Yg(Total)	0.763545		Yg(Total)	0.181523		Yg1(K)	0.876579		0.0917747	0.0697134	0.161488
Yg1(N)	0.00572094		Yg1(P)	0.0623227		Yg(Total)	0.749401		Yg(Total)	0		Yg1(K)	0.908537		0.0731447	0.150766	0.22391
Yg1(N)	0.0179796		Yg1(P)	0.260093		Yg(Total)	1.07588		Yg(Total)	0		Yg1(K)	0.404263		0.0931445	0.0963478	0.189492
Yg1(N)	-0.0110627		Yg1(P)	0.260093		Yg(Total)	0.440305		Yg(Total)	0.286643		Yg1(K)	0.162934		0.319086	0.12009	0.439176
Yg1(N)	0.0793551		Yg1(P)	0.173669		Yg(Total)	1.16391		Yg(Total)	0		Yg1(K)	0.405573		0.647204	0.16536	0.812564
Yg1(N)	-0.001544		Yg1(P)	0.173669		Yg(Total)	0.292763		Yg(Total)	0		Yg1(K)	0.00446322		0.00327659	0.131076	0.134353
Yg1(N)	0.0103608		Yg1(P)	0.107477		Yg(Total)	0.723964		Yg(Total)	0.224536		Yg1(K)	0.00937366		0.431289	0.188533	0.619822
Yg1(N)	0.0125391		Yg1(P)	0.758708		Yg(Total)	0.419221		Yg(Total)	0		Yg1(K)	0.384754		0.256098	0.10274	0.358838
Yg1(N)	-0.000419218		Yg1(P)	0.499386		Yg(Total)	0.650822		Yg(Total)	0.503081		Yg1(K)	0.154682		0	0.145785	0.145785
Yg1(N)	0.0267055		Yg1(P)	0.262113		Yg(Total)	0.673938		Yg(Total)	0.199129		Yg1(K)	0.228177		0.214501	0.170666	0.385167
Yg1(N)	-0.0340496		Yg1(P)	0.143769		Yg(Total)	0.775565		Yg(Total)	0		Yg1(K)	0.121995		0.20767	0.188822	0.396493
Yg1(N)	-0.00559121		Yg1(P)	0.184004		Yg(Total)	0.735096		Yg(Total)	0		Yg1(K)	0.00874069		0.800745	0.430017	1.23076
Yg1(N)	0.00798436		Yg1(P)	0.188505		Yg(Total)	0.719254		Yg(Total)	0.273744		Yg1(K)	0.163727		0.146382	0.145316	0.291698
Yg1(N)	-0.0126833		Yg1(P)	0.197044		Yg(Total)	0.687035		Yg(Total)	0.493793		Yg1(K)	0.150545		0.533127	0.0267502	0.559877
Yg1(N)	0.0248833		Yg1(P)	0.0894363		Yg(Total)	0.820121		Yg(Total)	0		Yg1(K)	0.409769		0.154046	0.0896447	0.243691
Yg1(N)	0.401107		Yg1(P)	1.10401		Yg(Total)	0.524434		Yg(Total)	0		Yg1(K)	0.361564		0.442318	0.150947	0.593266
Yg1(N)	0.366455		Yg1(P)	0.0861716		Yg(Total)	0.256457		Yg(Total)	0		Yg1(K)	0.121183		0.382233	0.128384	0.510617
Yg1(N)	0.432068		Yg1(P)	0.689921		Yg(Total)	0.393989		Yg(Total)	0.139451		Yg1(K)	0.36958		0.641841	0.166685	0.808526
Yg1(N)	0.452505		Yg1(P)	0.12652		Yg(Total)	0.262811		Yg(Total)	0.020258		Yg1(K)	0.40605		0.326965	0.074787	0.401752
Yg1(N)	0.558408		Yg1(P)	0.107477		Yg(Total)	0.198896		Yg(Total)	0		Yg1(K)	0.189801		0.132719	0.112999	0.245718
Yg1(N)	0.585634		Yg1(P)	0.758708		Yg(Total)	0.20364		Yg(Total)	0.146972		Yg1(K)	0.254947		0.33816	0.205037	0.543196
Yg1(N)	0.0593972		Yg1(P)	0.499386		Yg(Total)	0.804753		Yg(Total)	0.399794		Yg1(K)	0.158412		0.285492	0.150178	0.43567
Yg1(N)	0.00656063		Yg1(P)	0.262113		Yg(Total)	0.648018		Yg(Total)	0.332985		Yg1(K)	0.340547		0.0112399	0.0994807	0.110721
Yg1(N)	0.173836		Yg1(P)	0.143769		Yg(Total)	0.680174		Yg(Total)	0		Yg1(K)	0.314382		0.106261	0.109758	0.216019
Yg1(N)	0.00501978		Yg1(P)	0.184004		Yg(Total)	0.674282		Yg(Total)	0		Yg1(K)	0.352391		0.640251	0.0862864	0.726538
Yg1(N)	0.00363463		Yg1(P)	0.188505		Yg(Total)	0.629327		Yg(Total)	0.165575		Yg1(K)	0.459921		0.0175895	0.00265989	0.0202494
Yg1(N)	0.0340714		Yg1(P)	0.197044		Yg(Total)	0.556035		Yg(Total)	0		Yg1(K)	0.143356		0	0.106101	0.106101
Yg1(N)	0.0645045		Yg1(P)	0.0894363		Yg(Total)	0.530676		Yg(Total)	0.586546		Yg1(K)	0.235534		0	0.0475075	0.0475075
Yg1(N)	0.0129563		Yg1(P)	1.10401		Yg(Total)	0.433114		Yg(Total)	0.482471		Yg1(K)	0.204431		0.554614	0.0513358	0.605949
Yg1(N)	0.0140505		Yg1(P)	0.0861716		Yg(Total)	0.376397		Yg(Total)	0.250843		Yg1(K)	0.488258		0.128407	0.127805	0.256212
Yg1(N)	0.0257321		Yg1(P)	0.689921		Yg(Total)	0.674921		Yg(Total)	0.329129		Yg1(K)	0.240365		0.0390664	0.176969	0.216036
Yg1(N)	0.0221332		Yg1(P)	0.12652		Yg(Total)	0.596372		Yg(Total)	0.447707		Yg1(K)	0.240824		0	0.176287	0.176287
Yg1(N)	0.00577054		Yg1(P)	0.0969862		Yg(Total)	0.476867		Yg(Total)	0		Yg1(K)	0.147588		0.176364	0.0705775	0.246941
Yg1(N)	0.00675708		Yg1(P)	0.0969862		Yg(Total)	0.728597		Yg(Total)	0.169722		Yg1(K)	0.470063		0	0.035847	0.035847
Yg1(N)	0.0350627		Yg1(P)	0.455386		Yg(Total)	0.597722		Yg(Total)	0.432288		Yg1(K)	0.0549331		0.036925	0.0819437	0.118869
Yg1(N)	0		Yg1(P)	0.242021		Yg(Total)	0.972788		Yg(Total)	0		Yg1(K)	0.380017		0.0642	0.0307033	0.0949033
Yg1(N)	0.000166221		Yg1(P)	1.00458		Yg(Total)	0.760864		Yg(Total)	0.511133		Yg1(K)	0.554788		0.639849	0.0415221	0.681371
Yg1(N)	0.000932888		Yg1(P)	0.892155		Yg(Total)	0.754549		Yg(Total)	0.0851076		Yg1(K)	0.457458		0.32264	0.152871	0.47551
Yg1(N)	0.000987671		Yg1(P)	0.455386		Yg(Total)	0		Yg(Total)	0.226857		Yg1(K)	0.332084		0.39767	0.0345329	0.432203
Yg1(N)	0		Yg1(P)	0.242021		Yg(Total)	0.398998		Yg(Total)	0.321206		Yg1(K)	0.264754		0.373177	0.127452	0.50063
Yg1(N)	0		Yg1(P)	1.00458		Yg(Total)	0.0402804		Yg(Total)	0		Yg1(K)	0.130895		0.1888	0.0848413	0.273641
Yg1(N)	0.000166221		Yg1(P)	0.892155		Yg(Total)	0.30721		Yg(Total)	0.255907		Yg1(K)	0.186116		0	0.025326	0.025326
Yg1(N)	0.00488202		Yg1(P)	0.024546		Yg(Total)	1.20627		Yg(Total)	0		Yg1(K)	0.0953219		0.192107	0.0878402	0.279947
Yg1(N)	0.00299776		Yg1(P)	0.141189		Yg(Total)	0.800806		Yg(Total)	0		Yg1(K)	0.134569		0.0365572	0.0368667	0.0734239
Yg1(N)	0.000932888		Yg1(P)	0.110256		Yg(Total)	0.423531		Yg(Total)	0.548561		Yg1(K)	0.0975589		0.100131	0.0974993	0.197631
Yg1(N)	0.0539516		Yg1(P)	0.0334037		Yg(Total)	0.717135		Yg(Total)	0.363665		Yg1(K)	0.0997964		0.100502	0.0854137	0.185916
Yg1(N)	0.0061192		Yg1(P)	0.021506		Yg(Total)	0.473263		Yg(Total)	0.0890365		Yg1(K)	0.114632		0.0654539	0.100409	0.165863
Yg1(N)	0.00891088		Yg1(P)	0.010712		Yg(Total)	0.509066		Yg(Total)	0.0765085		Yg1(K)	0.121155		0.275721	0.195735	0.471456
Yg1(N)	0.0846197		Yg1(P)	0.440681		Yg(Total)	0.619071		Yg(Total)	0.284791		Yg1(K)	0.415672		0.134842	0.0374905	0.172332
Yg1(N)	0.00630396		Yg1(P)	0.106383		Yg(Total)	0.499875		Yg(Total)	0		Yg1(K)	0.345529		0.0765956	0.113368	0.189964
Yg1(N)	0.00926824		Yg1(P)	0.130112		Yg(Total)	0.0990158		Yg(Total)	0.149575		Yg1(K)	0.158169		0.136754	0.077272	0.214026
Yg1(N)	0.002432		Yg1(P)	1.51558		Yg(Total)	0.465557		Yg(Total)	0.130069		Yg1(K)	0.274751		0.187297	0.0922122	0.279509
Yg1(N)	0.00240421		Yg1(P)	0.124939		Yg(Total)	0.353577		Yg(Total)	0.33258		Yg1(K)	0.0990834		0.0246441	0.15846	0.183104
Yg1(N)	0.0138595		Yg1(P)	0.0703763		Yg(Total)	0.455106		Yg(Total)	0.407536		Yg1(K)	0.285802		0.0737341	0.0266545	0.100389
Yg1(N)	0.00785927		Yg1(P)	0.123899		Yg(Total)	0.640552		Yg(Total)	0.279732		Yg1(K)	0.24629		0.176793	0.149568	0.326361
Yg1(N)	0.0691519		Yg1(P)	0.140064		Yg(Total)	0		Yg(Total)	0.108339		Yg1(K)	0.167106		0.218723	0.241341	0.460064
Yg1(N)	0.0275584		Yg1(P)	0.125376		Yg(Total)	0.312719		Yg(Total)	0.0443702		Yg1(K)	0		0.167898	0.00850373	0.176402
Yg1(N)	0.0074816		Yg1(P)	0.0159408		Yg(Total)	0		Yg(Total)	0.137378		Yg1(K)	0.149253		0.22218	0.0140753	0.236256
Yg1(N)	0.00546469		Yg1(P)	0.241501		Yg(Total)	0.192143		Yg(Total)	0.394673		Yg1(K)	0.0517906		0.243127	0.0280039	0.271131
Yg1(N)	0.0074816		Yg1(P)	0.0835989		Yg(Total)	0.527712		Yg(Total)	0.144315		Yg1(K)	0.0620688		0.232224	0.0238486	0.256073
Yg1(N)	0.00824435		Yg1(P)	0.00898472		Yg(Total)	0.469526		Yg(Total)	0.744476		Yg1(K)	0.118102		0.141614	0.173391	0.315005
Yg1(N)	0.00363821		Yg1(P)	0.326691		Yg(Total)	0.615814		Yg(Total)	0.147376		Yg1(K)	0.0945776		0.0906196	0.148138	0.238758
Yg1(N)	0.00293618		Yg1(P)	0.0217765		Yg(Total)	0.048987		Yg(Total)	0.0342618		Yg1(K)	0.0258373		0.166992	0.0144865	0.181478
Yg1(N)	0.00462574		Yg1(P)	0.0125627		Yg(Total)	0.54938		Yg(Total)	0		Yg1(K)	0.064688		0.00671406	0.0148349	0.0215489
Yg1(N)	0		Yg1(P)	0.198278		Yg(Total)	0.0193899		Yg(Total)	0		Yg1(K)	0.398664		0.172039	0.0906788	0.262718
Yg1(N)	0.208058		Yg1(P)	0.116034		Yg(Total)	0		Yg(Total)	0.244268		Yg1(K)	0.218056		0.614878	0.162585	0.777463
Yg1(N)	0.202039		Yg1(P)	0.315941		Yg(Total)	0		Yg(Total)	0.798893		Yg1(K)	0.392857		0.266209	0.0908421	0.357051
Yg1(N)	0.247836		Yg1(P)	0.0199526		Yg(Total)	0		Yg(Total)	0.151484		Yg1(K)	0.0781661		0	0	0
Yg1(N)	0		Yg1(P)	0.548513		Yg(Total)	0		Yg(Total)	0.272423		Yg1(K)	0.0222223		0	0.163813	0.163813
Yg1(N)	0		Yg1(P)	0.677379		Yg(Total)	0.0358319		Yg(Total)	0.17115		Yg1(K)	0.0298123		0	0	0
Yg1(N)	0.000638738		Yg1(P)	0.953128		Yg(Total)	0.225409		Yg(Total)	0.335744		Yg1(K)	0.0913857		0	0	0
Yg1(N)	0.00413849		Yg1(P)	0.0699407		Yg(Total)	0.378141		Yg(Total)	0		Yg1(K)	0.0441988		0.00502137	0.238188	0.24321
Yg1(N)	0.0124543		Yg1(P)	0.0753994		Yg(Total)	0.0599033		Yg(Total)	0		Yg1(K)	0.142336		0.00308827	0.0776358	0.0807241
Yg1(N)	0.00754304		Yg1(P)	0.0169055		Yg(Total)	0.204562		Yg(Total)	0.160977		Yg1(K)	-0.012466		0	0.0534135	0.0534135
Yg1(N)	0		Yg1(P)	0.263881		Yg(Total)	0.382105		Yg(Total)	0.477863		Yg1(K)	0.144996		0.131212	0.0384864	0.169698
Yg1(N)	0.00228381		Yg1(P)	0.0922289		Yg(Total)	0.437251		Yg(Total)	0.0499086		Yg1(K)	0.270411		0.312356	0.00297214	0.315329
Yg1(N)	0		Yg1(P)	0.440837		Yg(Total)	0.384705		Yg(Total)	0.532753		Yg1(K)	0.0120172		0.239707	0.0336377	0.273345
Yg1(N)	0.00489925		Yg1(P)	0		Yg(Total)	0.494463		Yg(Total)	0		Yg1(K)	0.39665		0.444765	0.326015	0.77078
Yg1(N)	0		Yg1(P)	0.164957		Yg(Total)	0.361468		Yg(Total)	0.114224		Yg1(K)	0.103707		0.231955	0.0015978	0.233553
Yg1(N)	0		Yg1(P)	0.279699		Yg(Total)	0.0707623		Yg(Total)	0		Yg1(K)	0.313855		0.0897411	0.00436083	0.0941019
Yg1(N)	0		Yg1(P)	0.189315		Yg(Total)	0.505963		Yg(Total)	0.52071		Yg1(K)	0.838306		0.0227422	0.0576869	0.0804291
Yg1(N)	0		Yg1(P)	0.282444		Yg(Total)	0.330651		Yg(Total)	0.365779		Yg1(K)	0.554277		0.187686	0.0710806	0.258767
Yg1(N)	0		Yg1(P)	0.310439		Yg(Total)	0.721104		Yg(Total)	0.473363		Yg1(K)	0.736106		0.234754	0.000556414	0.23531
Yg1(N)	0		Yg1(P)	0.0124394		Yg(Total)	0.372454		Yg(Total)	0		Yg1(K)	0.194056		0.197772	0.00435309	0.202125
Yg1(N)	0		Yg1(P)	0.260041		Yg(Total)	0.646397		Yg(Total)	0.425697		Yg1(K)	0.607512		0.178163	0	0.178163
Yg1(N)	0.00413005		Yg1(P)	0		Yg(Total)	0.584026		Yg(Total)	0.871109		Yg1(K)	0.516817		0.0943127	0.0308384	0.125151
Yg1(N)	0		Yg1(P)	0.0271268		Yg(Total)	0.397018		Yg(Total)	0.0882612		Yg1(K)	0.746083		0.280776	0.0706401	0.351416
Yg1(N)	0		Yg1(P)	0.0126184		Yg(Total)	0.487254		Yg(Total)	0.223772		Yg1(K)	0.119419		0.195989	0.32845	0.524439
Yg1(N)	0		Yg1(P)	0.0482755		Yg(Total)	0.515759		Yg(Total)	0.136744		Yg1(K)	0.364173		0.0873461	0.128135	0.215481
Yg1(N)	0		Yg1(P)	0.498145		Yg(Total)	0.203662		Yg(Total)	0.440354		Yg1(K)	0.349624		0.182718	0.153925	0.336644
Yg1(N)	0		Yg1(P)	0.0277428		Yg(Total)	0.586958		Yg(Total)	0.513875		Yg1(K)	0.262868		0	0.130995	0.130995
Yg1(N)	0		Yg1(P)	0.423945		Yg(Total)	0.344376		Yg(Total)	0.254204		Yg1(K)	0.380065		0.0723094	0.0108633	0.0831727
Yg1(N)	0		Yg1(P)	1.30112		Yg(Total)	0.21428		Yg(Total)	0.355629		Yg1(K)	0.26403		0.21705	0.103925	0.320975
Yg1(N)	0		Yg1(P)	0.169232		Yg(Total)	0.266811		Yg(Total)	0		Yg1(K)	0.25635		0.445461	0.0403069	0.485768
Yg1(N)	0.000166221		Yg1(P)	0.0342657		Yg(Total)	0.353939		Yg(Total)	0.45457		Yg1(K)	0.388632		0.02034	0.0645909	0.0849309
Yg1(N)	0		Yg1(P)	0.162003		Yg(Total)	0.291872		Yg(Total)	0.511217		Yg1(K)	0.288755		0.0165218	0.0547229	0.0712446
Yg1(N)	0.000166221		Yg1(P)	0.249633		Yg(Total)	0.324088		Yg(Total)	0.827539		Yg1(K)	0.29303		0.472901	0.177141	0.650042
Yg1(N)	0.000987671		Yg1(P)	0.24883		Yg(Total)	0.254788		Yg(Total)	1.17123		Yg1(K)	0.00704321		0.587614	0.22412	0.811734
Yg1(N)	0.000166221		Yg1(P)	0.0628999		Yg(Total)	0.472569		Yg(Total)	0.45851		Yg1(K)	0.0641438		0.81714	0.0898459	0.906986
Yg1(N)	0		Yg1(P)	0.207838		Yg(Total)	0.297897		Yg(Total)	0.267503		Yg1(K)	0.00390587		0.00590897	0.0615293	0.0674382
Yg1(N)	0		Yg1(P)	0.090208		Yg(Total)	0.456574		Yg(Total)	0.250156		Yg1(K)	0.00763276		0	0.0735325	0.0735325
Yg1(N)	0		Yg1(P)	0.242578		Yg(Total)	0.497542		Yg(Total)	0.842468		Yg1(K)	0.428273		0.283349	0.0116874	0.295036
Yg1(N)	0		Yg1(P)	0.188151		Yg(Total)	0.531844		Yg(Total)	0.439319		Yg1(K)	0.0171473		0.176311	0.0471277	0.223439
Yg1(N)	0.130503		Yg1(P)	0.364909		Yg(Total)	0.381724		Yg(Total)	0.341096		Yg1(K)	-0.0249412		0.350884	0.0468753	0.397759
Yg1(N)	0.125595		Yg1(P)	0.0814095		Yg(Total)	0.506035		Yg(Total)	0.0911256		Yg1(K)	0.201807		0.115773	0.0538706	0.169644
Yg1(N)	0.0562055		Yg1(P)	0.191757		Yg(Total)	0.28924		Yg(Total)	0.830121		Yg1(K)	0.229722		0.435578	0.0938823	0.52946
Yg1(N)	0.0343719		Yg1(P)	0.009823		Yg(Total)	0.26669		Yg(Total)	0.280992		Yg1(K)	0.0160457		0.0432232	0.262811	0.306034
Yg1(N)	0.054758		Yg1(P)	0.1153		Yg(Total)	0.216831		Yg(Total)	0.48629		Yg1(K)	0.113992		0.372422	0.114365	0.486787
Yg1(N)	0.22456		Yg1(P)	0.11376		Yg(Total)	0.237513		Yg(Total)	0.42217		Yg1(K)	-0.0239699		0.360251	0.00557689	0.365828
Yg1(N)	0.243819		Yg1(P)	0.197857		Yg(Total)	0.780891		Yg(Total)	0.531398		Yg1(K)	0.14328		0.263925	0.0523195	0.316245
Yg1(N)	0.182178		Yg1(P)	0.486983		Yg(Total)	0.558336		Yg(Total)	0.177414		Yg1(K)	0.211964		0.241578	0.0856545	0.327232
Yg1(N)	0.233276		Yg1(P)	0		Yg(Total)	0.485056		Yg(Total)	0.394357		Yg1(K)	0.109068		0.312304	0.0669093	0.379214
Yg1(N)	0.0610298		Yg1(P)	0.301785		Yg(Total)	0.397774		Yg(Total)	0.33597		Yg1(K)	0.0852471		0.199941	0.283548	0.483489
Yg1(N)	0.150667		Yg1(P)	0.299922		Yg(Total)	0.33753		Yg(Total)	0.307925		Yg1(K)	0.0581864		0.166637	0.0508422	0.217479
Yg1(N)	0.219768		Yg1(P)	0.0659901		Yg(Total)	0.264525		Yg(Total)	0.205506		Yg1(K)	0.12591		0.242947	0.0771692	0.320117
Yg1(N)	0.136272		Yg1(P)	0.0209393		Yg(Total)	0.55963		Yg(Total)	0		Yg1(K)	0.511551		0.343132	0.102146	0.445278
Yg1(N)	0.0526534		Yg1(P)	0.0568251		Yg(Total)	0.676886		Yg(Total)	0.247659		Yg1(K)	0.100614		0.256596	0.183424	0.44002
Yg1(N)	0.168215		Yg1(P)	0.0419231		Yg(Total)	0.705708		Yg(Total)	0.656045		Yg1(K)	0.302606		0.405398	0.158548	0.563947
Yg1(N)	0.0266434		Yg1(P)	0.0816937		Yg(Total)	0.641348		Yg(Total)	0.147383		Yg1(K)	0.398942		0.41699	0.0626715	0.479662
Yg1(N)	0.205002		Yg1(P)	0.0302406		Yg(Total)	0.165089		Yg(Total)	0.218842		Yg1(K)	0.181765		0.198301	0.463965	0.662267
Yg1(N)	0.15834		Yg1(P)	0.00125698		Yg(Total)	0.539971		Yg(Total)	0.569738		Yg1(K)	0.241683		0.308551	0.0700911	0.378642
Yg1(N)	0.0880071		Yg1(P)	0.0798534		Yg(Total)	0.644218		Yg(Total)	0.0541955		Yg1(K)	0.218186		0.48512	0.116051	0.601171
Yg1(N)	0.123899		Yg1(P)	0.104218		Yg(Total)	0.357603		Yg(Total)	0.275803		Yg1(K)	0.154145		0.404783	0.0630242	0.467807
Yg1(N)	0.0177686		Yg1(P)	0.28703		Yg(Total)	0.505796		Yg(Total)	0.132953		Yg1(K)	0.343226		0.401951	0.428979	0.83093
Yg1(N)	0.104305		Yg1(P)	0.247991		Yg(Total)	0.395383		Yg(Total)	0.158562		Yg1(K)	0.378806		0.331596	0.242951	0.574547
Yg1(N)	0.00732285		Yg1(P)	0.872332		Yg(Total)	0.460728		Yg(Total)	0.3755		Yg1(K)	0.184197		0.350131	0.0469333	0.397065
Yg1(N)	0.09213		Yg1(P)	0.798716		Yg(Total)	0.146312		Yg(Total)	0.307063		Yg1(K)	0.276473		0.0330936	0.274857	0.30795
Yg1(N)	0.100736		Yg1(P)	0.987583		Yg(Total)	0.0415237		Yg(Total)	0.103327		Yg1(K)	0.319853		0.167173	0.0460342	0.213207
Yg1(N)	0.0847006		Yg1(P)	0.45503		Yg(Total)	0.149014		Yg(Total)	0.0803484		Yg1(K)	0.00443446		0.237395	0.0530908	0.290486
Yg1(N)	0.0278989		Yg1(P)	0.767633		Yg(Total)	0.0460242		Yg(Total)	0.281482		Yg1(K)	0.21362		0.0244538	0.481884	0.506338
Yg1(N)	0.0661273		Yg1(P)	0.51047		Yg(Total)	0.271403		Yg(Total)	0.281167		Yg1(K)	0.385778		0.388934	0.0995492	0.488483
Yg1(N)	0.0060785		Yg1(P)	0.54197		Yg(Total)	0.0913493		Yg(Total)	0		Yg1(K)	0.327261		0.376225	0.182287	0.558512
Yg1(N)	0.0469956		Yg1(P)	0.544424		Yg(Total)	0.245918		Yg(Total)	0		Yg1(K)	0.277889		0.551823	0.358865	0.910689
Yg1(N)	0.14042		Yg1(P)	0.801461		Yg(Total)	0.181874		Yg(Total)	0		Yg1(K)	0.20676		0.23559	0.147244	0.382834
Yg1(N)	0.00145104		Yg1(P)	0.937558		Yg(Total)	0.25768		Yg(Total)	0		Yg1(K)	0.333813		0.086792	0.000936985	0.087729
Yg1(N)	0.00409729		Yg1(P)	0.979421		Yg(Total)	0.340094		Yg(Total)	0		Yg1(K)	0.137226		0.178616	0.193209	0.371825
Yg1(N)	0.00476468		Yg1(P)	0.111627		Yg(Total)	0.334161		Yg(Total)	0		Yg1(K)	0.00390243		0.098419	0.0474385	0.145858
Yg1(N)	0.0555436		Yg1(P)	0.00712752		Yg(Total)	0.66707		Yg(Total)	0.303637		Yg1(K)	0.0549265		0	0.0819376	0.0819376
Yg1(N)	0.00978606		Yg1(P)	0.243126		Yg(Total)	0.347607		Yg(Total)	0.640988		Yg1(K)	0.169564		0.243949	0.154727	0.398676
Yg1(N)	0.0756622		Yg1(P)	0.246665		Yg(Total)	0.560405		Yg(Total)	0.196093		Yg1(K)	-0.00425434		0	0.190675	0.190675
Yg1(N)	0.0145765		Yg1(P)	0.216808		Yg(Total)	0.300941		Yg(Total)	0.354882		Yg1(K)	0.531082		0.0982719	0.00805606	0.106328
Yg1(N)	0.0408813		Yg1(P)	0.0104786		Yg(Total)	0.58621		Yg(Total)	0.608495		Yg1(K)	0.594467		0.115341	0.355455	0.470796
Yg1(N)	0.000200524		Yg1(P)	0.126042		Yg(Total)	0.239866		Yg(Total)	0.0978994		Yg1(K)	0.551955		0.107211	0.0753742	0.182585
Yg1(N)	0.016054		Yg1(P)	0.85057		Yg(Total)	0.0438248		Yg(Total)	0.540204		Yg1(K)	0.438545		0.0593525	0.105701	0.165054
Yg1(N)	0.120518		Yg1(P)	0.13545		Yg(Total)	0.085583		Yg(Total)	0.795241		Yg1(K)	0.493789		0.522857	0.0954396	0.618296
Yg1(N)	0.02193		Yg1(P)	1.00164		Yg(Total)	0.311902		Yg(Total)	0.662252		Yg1(K)	-0.00962806		0.461819	0.0937313	0.55555
Yg1(N)	0.113269		Yg1(P)	1.23599		Yg(Total)	0.135863		Yg(Total)	0.756253		Yg1(K)	-0.00472954		0.0518441	0.0245564	0.0764005
Yg1(N)	0		Yg1(P)	0.11871		Yg(Total)	0.272828		Yg(Total)	0.664776		Yg1(K)	0.121903		0.22882	0.102763	0.331584
Yg1(N)	0		Yg1(P)	0.317076		Yg(Total)	0.822456		Yg(Total)	0.32509		Yg1(K)	0.256256		0.162427	0.144756	0.307184
Yg1(N)	0.017642		Yg1(P)	0.0237539		Yg(Total)	0.271802		Yg(Total)	0.712604		Yg1(K)	0.339152		0.374293	0.238036	0.612329
Yg1(N)	0.0271307		Yg1(P)	0.140288		Yg(Total)	0.572383		Yg(Total)	0.609577		Yg1(K)	0.0317356		0.36967	0.218828	0.588498
Yg1(N)	0.0172791		Yg1(P)	0.171766		Yg(Total)	0.271473		Yg(Total)	0.231716		Yg1(K)	0.252474		0	0.0119409	0.0119409
Yg1(N)	0.0614616		Yg1(P)	0.0181728		Yg(Total)	0.312105		Yg(Total)	0.342636		Yg1(K)	0.541597		0.0212999	0.248827	0.270127
Yg1(N)	0		Yg1(P)	0.10567		Yg(Total)	0.324548		Yg(Total)	0.569398		Yg1(K)	0.570334		0.0710069	0.0296926	0.100699
Yg1(N)	0.0518726		Yg1(P)	1.09944		Yg(Total)	0.513991		Yg(Total)	0.300283		Yg1(K)	0.517747		0.79868	0.0303601	0.82904
Yg1(N)	-0.0178713		Yg1(P)	1.41193		Yg(Total)	0.738569		Yg(Total)	0.175411		Yg1(K)	0.544409		0	0	0
Yg1(N)	0.0103163		Yg1(P)	0.295115		Yg(Total)	0.78594		Yg(Total)	0.290162		Yg1(K)	0.159591		0	0	0
Yg1(N)	-0.00222637		Yg1(P)	0.79648		Yg(Total)	0.186219		Yg(Total)	0.713042		Yg1(K)	0.407222		0.288522	0.172436	0.460958
Yg1(N)	-0.00174901		Yg1(P)	1.15748		Yg(Total)	0.926157		Yg(Total)	0.528307		Yg1(K)	0.218861		0.331186	0.210007	0.541192
Yg1(N)	0.0873889		Yg1(P)	0.819194		Yg(Total)	0.773474		Yg(Total)	0.291823		Yg1(K)	0.0912482		0.388126	0.0805178	0.468644
Yg1(N)	0.1848		Yg1(P)	0.719181		Yg(Total)	0.866735		Yg(Total)	0.308558		Yg1(K)	0.363827		0	0	0
Yg1(N)	0.102658		Yg1(P)	0.0143284		Yg(Total)	0.374084		Yg(Total)	0.274509		Yg1(K)	0.165391		0	0	0
Yg1(N)	0.164819		Yg1(P)	0.184335		Yg(Total)	0.501278		Yg(Total)	0.386624		Yg1(K)	0.202547		0	0	0
Yg1(N)	0.192563		Yg1(P)	1.96183		Yg(Total)	0		Yg(Total)	0.095809		Yg1(K)	0.275128		0.390457	0.152833	0.54329
Yg1(N)	0.171863		Yg1(P)	1.12255		Yg(Total)	0.646777		Yg(Total)	0.284359		Yg1(K)	0.381975		0	0.263124	0.263124
Yg1(N)	0.138049		Yg1(P)	0.436934		Yg(Total)	0.664858		Yg(Total)	0.104634		Yg1(K)	0.0908389		0	0.166398	0.166398
Yg1(N)	0.138809		Yg1(P)	0.855703		Yg(Total)	0.662671		Yg(Total)	0.385625		Yg1(K)	0.0888369		0.00624456	0.0837009	0.0899454
Yg1(N)	0.100377		Yg1(P)	0.193408		Yg(Total)	0.39859		Yg(Total)	0.139109		Yg1(K)	0.191288		0.27797	0.0724434	0.350414
Yg1(N)	0.0597301		Yg1(P)	0.308233		Yg(Total)	0		Yg(Total)	0.112375		Yg1(K)	0.206862		0.255639	0.232058	0.487697
Yg1(N)	0.0268152		Yg1(P)	0.201249		Yg(Total)	0		Yg(Total)	0.164217		Yg1(K)	0.0671645		0	0.114425	0.114425
Yg1(N)	0.0752558		Yg1(P)	0.940883		Yg(Total)	0.145314		Yg(Total)	0.0736013		Yg1(K)	0.184119		0.384062	0.0669868	0.451049
Yg1(N)	0.130384		Yg1(P)	0.0675362		Yg(Total)	0.606157		Yg(Total)	0.268637		Yg1(K)	0.340155		0	0.00781425	0.00781425
Yg1(N)	0.0673676		Yg1(P)	0.0465041		Yg(Total)	0.389874		Yg(Total)	0.118471		Yg1(K)	0.2926		0	0.048541	0.048541
Yg1(N)	0.127376		Yg1(P)	0.195558		Yg(Total)	0.18973		Yg(Total)	0.165607		Yg1(K)	0.280889		0.180481	0.0915313	0.272012
Yg1(N)	0.0343526		Yg1(P)	0.127068		Yg(Total)	0.642559		Yg(Total)	0		Yg1(K)	0.386627		0.171332	0.194809	0.366141
Yg1(N)	0.110093		Yg1(P)	0.768508		Yg(Total)	0.665826		Yg(Total)	0.200664		Yg1(K)	0.150472		0	0	0
Yg1(N)	0.0394526		Yg1(P)	0.676238		Yg(Total)	0		Yg(Total)	0.319184		Yg1(K)	0.111488		0.00609361	0.200971	0.207064
Yg1(N)	0.172739		Yg1(P)	0.0362902		Yg(Total)	0.262372		Yg(Total)	0.270331		Yg1(K)	0.189274		0.154601	0.157102	0.311703
Yg1(N)	0.0991751		Yg1(P)	0.0279996		Yg(Total)	0.16843		Yg(Total)	0.17821		Yg1(K)	0.362405		0.248565	0.143518	0.392083
Yg1(N)	0.178134		Yg1(P)	1.0032		Yg(Total)	0		Yg(Total)	0.153395		Yg1(K)	0.270496		0.35518	0.107951	0.46313
Yg1(N)	0.195989		Yg1(P)	0.316988		Yg(Total)	0.219063		Yg(Total)	0.138717		Yg1(K)	0.253208		0.413888	0.0492458	0.463134
Yg1(N)	0.133209		Yg1(P)	0.695309		Yg(Total)	0.179193		Yg(Total)	0.232751		Yg1(K)	0.302117		0.372907	0.104952	0.477859
Yg1(N)	0.117001		Yg1(P)	0.46169		Yg(Total)	0.0751213		Yg(Total)	0.201578		Yg1(K)	0.29379		0.195831	0.185276	0.381107
Yg1(N)	0.129804		Yg1(P)	1.1863		Yg(Total)	0		Yg(Total)	0.179137		Yg1(K)	0.498987		0.240756	0.221374	0.46213
Yg1(N)	0.0858376		Yg1(P)	0.801265		Yg(Total)	0.652581		Yg(Total)	0.169798		Yg1(K)	0.345404		0.00617062	0.0965406	0.102711
Yg1(N)	0.0828899		Yg1(P)	0.128351		Yg(Total)	0.527046		Yg(Total)	0.373336		Yg1(K)	0.444392		0.166079	0.0906593	0.256739
Yg1(N)	0.130241		Yg1(P)	0.0641585		Yg(Total)	0.313778		Yg(Total)	0.286185		Yg1(K)	0.2001		0	0.196869	0.196869
Yg1(N)	0.0827473		Yg1(P)	0.481316		Yg(Total)	0.068256		Yg(Total)	1.06073		Yg1(K)	0.117157		0	0.00810254	0.00810254
Yg1(N)	0.104944		Yg1(P)	0.0369901		Yg(Total)	0		Yg(Total)	0.230652		Yg1(K)	0		0.278353	0.047863	0.326216
Yg1(N)	0.0947583		Yg1(P)	0.104886		Yg(Total)	0		Yg(Total)	0.322819		Yg1(K)	0.0376574		0.141876	0.0330838	0.17496
Yg1(N)	0.0546351		Yg1(P)	0.582996		Yg(Total)	0.0636219		Yg(Total)	0.564881		Yg1(K)	0.0478175		0.284059	0.0290532	0.313112
Yg1(N)	0.120251		Yg1(P)	0.00592122		Yg(Total)	0		Yg(Total)	0.226268		Yg1(K)	0.674638		0.139228	0.17749	0.316717
Yg1(N)	0.0983522		Yg1(P)	0.0411049		Yg(Total)	0		Yg(Total)	0.349089		Yg1(K)	0.734706		0.295864	0.0168521	0.312716
Yg1(N)	0.095537		Yg1(P)	0.0557415		Yg(Total)	0.376666		Yg(Total)	0.312599		Yg1(K)	0.626963		0.0327923	0.106645	0.139437
Yg1(N)	0.107234		Yg1(P)	0.13079		Yg(Total)	0.254818		Yg(Total)	0.136273		Yg1(K)	0.19779		0.276432	0.0163983	0.29283
Yg1(N)	0.0948051		Yg1(P)	0.586813		Yg(Total)	0.358598		Yg(Total)	0.287702		Yg1(K)	0.572928		0.0624386	0.0387927	0.101231
Yg1(N)	0.0973621		Yg1(P)	0.642661		Yg(Total)	0.129901		Yg(Total)	0.23494		Yg1(K)	0.519413		0.155697	0.0411012	0.196798
Yg1(N)	0.0824868		Yg1(P)	0.600061		Yg(Total)	0.322734		Yg(Total)	0.312275		Yg1(K)	0.65041		0.218963	0.030421	0.249384
Yg1(N)	0.0925111		Yg1(P)	1.05653		Yg(Total)	0.3014		Yg(Total)	0.237768		Yg1(K)	0.139767		0.128239	0.0404293	0.168668
Yg1(N)	0.0217036		Yg1(P)	0.188465		Yg(Total)	0.207145		Yg(Total)	0.227033		Yg1(K)	0.514961		0.351479	0.0317365	0.383216
Yg1(N)	0.0943476		Yg1(P)	0.570197		Yg(Total)	0.31485		Yg(Total)	0.239985		Yg1(K)	0.410137		0.606093	0.11736	0.723453
Yg1(N)	0.133618		Yg1(P)	0.430006		Yg(Total)	0.13914		Yg(Total)	0.263182		Yg1(K)	0.410855		0.491912	0.145225	0.637138
Yg1(N)	0.070378		Yg1(P)	0.177914		Yg(Total)	0.173675		Yg(Total)	0.52482		Yg1(K)	0.146117		0.765814	0.0893499	0.855164
Yg1(N)	0.0494271		Yg1(P)	0.253993		Yg(Total)	0		Yg(Total)	0.134602		Yg1(K)	0.03917		0.303252	0.0679158	0.371168
Yg1(N)	0.0182041		Yg1(P)	0.212668		Yg(Total)	0.0985497		Yg(Total)	0.179606		Yg1(K)	0.0727217		0.779047	0.199594	0.978642
Yg1(N)	0.00344345		Yg1(P)	0.747572		Yg(Total)	1.07444		Yg(Total)	0.218581		Yg1(K)	0.144061		0.427937	0.281169	0.709106
Yg1(N)	0.0554144		Yg1(P)	0.254646		Yg(Total)	1.41651		Yg(Total)	0.233589		Yg1(K)	0.0414146		0.3931	0.18943	0.582529
Yg1(N)	0.032526		Yg1(P)	0.289665		Yg(Total)	1.48897		Yg(Total)	0.149901		Yg1(K)	0.210075		0.518932	0.454644	0.973576
Yg1(N)	0.0364715		Yg1(P)	0.20502		Yg(Total)	1.42666		Yg(Total)	0.235521		Yg1(K)	0.11185		0.40305	0.426794	0.829844
Yg1(N)	0.177693		Yg1(P)	0.77935		Yg(Total)	1.40861		Yg(Total)	0.119379		Yg1(K)	0.224042		0.556329	0.235343	0.791672
Yg1(N)	0.055808		Yg1(P)	0.79911		Yg(Total)	1.38846		Yg(Total)	0.180803		Yg1(K)	0.0335285		0.475465	0.102859	0.578324
Yg1(N)	0.166709		Yg1(P)	0.180846		Yg(Total)	0.836525		Yg(Total)	0.258678		Yg1(K)	0.0925636		0.398036	0.360353	0.75839
Yg1(N)	0.0188162		Yg1(P)	0.158261		Yg(Total)	0.854527		Yg(Total)	0.0917528		Yg1(K)	0.17968		0.610584	0.137101	0.747685
Yg1(N)	0.123888		Yg1(P)	0.191447		Yg(Total)	0.705632		Yg(Total)	0.13897		Yg1(K)	0.143378		0.0530703	0.46149	0.514561
Yg1(N)	0.0264289		Yg1(P)	0.317096		Yg(Total)	1.14431		Yg(Total)	0.374121		Yg1(K)	0.182883		0.302073	0.0807216	0.382795
Yg1(N)	0.108331		Yg1(P)	1.02416		Yg(Total)	0.935311		Yg(Total)	0.209597		Yg1(K)	0.200157		0.255904	0.184688	0.440592
Yg1(N)	0.118609		Yg1(P)	0.196569		Yg(Total)	1.14531		Yg(Total)	0.23564		Yg1(K)	0.138999		0.366756	0.332648	0.699404
Yg1(N)	0.0946729		Yg1(P)	0.0312817		Yg(Total)	0.712481		Yg(Total)	0.144272		Yg1(K)	0.13633		0.122813	0.197489	0.320302
Yg1(N)	0.14522		Yg1(P)	0.217201		Yg(Total)	1.22327		Yg(Total)	0.13481		Yg1(K)	0.0941562		0.175974	0.190671	0.366645
Yg1(N)	0.0460205		Yg1(P)	0		Yg(Total)	1.47642		Yg(Total)	0.200919		Yg1(K)	0.00909292		0.283833	0.131324	0.415157
Yg1(N)	0.0801527		Yg1(P)	0.208015		Yg(Total)	1.48403		Yg(Total)	0.215136		Yg1(K)	-0.00571752		0	0.182806	0.182806
Yg1(N)	0.0554288		Yg1(P)	0.153451		Yg(Total)	1.45886		Yg(Total)	0.491336		Yg1(K)	0.194883		0.0122307	0.0667341	0.0789648
Yg1(N)	0.170123		Yg1(P)	0.178558		Yg(Total)	0.679184		Yg(Total)	0.378165		Yg1(K)	0.731899		0.406946	0.157135	0.564082
Yg1(N)	0.184734		Yg1(P)	0.319996		Yg(Total)	1.06241		Yg(Total)	0.338303		Yg1(K)	0.708056		0	0.0201846	0.0201846
Yg1(N)	0.1265		Yg1(P)	0.0527189		Yg(Total)	0.78021		Yg(Total)	0.302913		Yg1(K)	0.66036		0.168379	0.257608	0.425987
Yg1(N)	0.114068		Yg1(P)	0.209408		Yg(Total)	0.981451		Yg(Total)	0.349594		Yg1(K)	0.663501		0.150758	0.133798	0.284556
Yg1(N)	0.161812		Yg1(P)	0.183418		Yg(Total)	0.981058		Yg(Total)	0.303617		Yg1(K)	0.734889		0.616082	0.308819	0.9249
Yg1(N)	0.0814312		Yg1(P)	1.00374		Yg(Total)	1.04111		Yg(Total)	0.304034		Yg1(K)	0.703538		0.605601	0.046044	0.651645
Yg1(N)	0.100984		Yg1(P)	0.772465		Yg(Total)	0.971475		Yg(Total)	0.170017		Yg1(K)	0.638442		0.316754	0.33591	0.652663
Yg1(N)	0.121886		Yg1(P)	0.532723		Yg(Total)	0.942798		Yg(Total)	0.190875		Yg1(K)	0.234488		0.369969	0.202324	0.572293
Yg1(N)	0.0568151		Yg1(P)	0.254933		Yg(Total)	1.02302		Yg(Total)	0.214092		Yg1(K)	0.463517		0.526907	0.124362	0.651269
Yg1(N)	0.0762997		Yg1(P)	0.0195442		Yg(Total)	1.02157		Yg(Total)	0.191453		Yg1(K)	0.457514		0.245661	0.113756	0.359417
Yg1(N)	0.0744561		Yg1(P)	0.0827268		Yg(Total)	1.4069		Yg(Total)	0.174849		Yg1(K)	0.521707		0.260746	0.268685	0.529431
Yg1(N)	0.0828868		Yg1(P)	0.16574		Yg(Total)	1.01822		Yg(Total)	0.867335		Yg1(K)	0.606559		0.261204	0.0391827	0.300386
Yg1(N)	0.0581775		Yg1(P)	0.0421518		Yg(Total)	1.29625		Yg(Total)	0.945811		Yg1(K)	0.703573		0.239527	0.123985	0.363512
Yg1(N)	0.0777172		Yg1(P)	0.0613695		Yg(Total)	1.41651		Yg(Total)	0.982202		Yg1(K)	0.409876		0	0.184246	0.184246
Yg1(N)	0.104245		Yg1(P)	0.259913		Yg(Total)	1.30191		Yg(Total)	1.21384		Yg1(K)	0.324826		0	0.0143597	0.0143597
Yg1(N)	0.0454052		Yg1(P)	0		Yg(Total)	1.32226		Yg(Total)	0.965637		Yg1(K)	0.474829		0.283143	0.210028	0.493172
Yg1(N)	0.0902397		Yg1(P)	0.210513		Yg(Total)	1.25819		Yg(Total)	0.912099		Yg1(K)	0.500606		0.214052	0.181832	0.395885
Yg1(N)	0.0947686		Yg1(P)	0.206634		Yg(Total)	1.14285		Yg(Total)	0.984383		Yg1(K)	0.080671		0.546427	0.0604603	0.606887
Yg1(N)	0.0298034		Yg1(P)	0.510414		Yg(Total)	1.01945		Yg(Total)	1.07877		Yg1(K)	0.252366		0	0.019405	0.019405
Yg1(N)	0.0774406		Yg1(P)	0.406597		Yg(Total)	1.01465		Yg(Total)	1.42772		Yg1(K)	0.214476		0.260798	0.390966	0.651765
Yg1(N)	0.12657		Yg1(P)	0.248511		Yg(Total)	0.748435		Yg(Total)	1.19697		Yg1(K)	0.208372		0.702967	0.238384	0.941351
Yg1(N)	0.135348		Yg1(P)	0.217025		Yg(Total)	0.946503		Yg(Total)	1.10366		Yg1(K)	0.0201107		0.493843	0.201986	0.695829
Yg1(N)	0.0537423		Yg1(P)	0.676563		Yg(Total)	1.32797		Yg(Total)	1.29664		Yg1(K)	0.13335		0.337742	0.225832	0.563574
Yg1(N)	0.0839046		Yg1(P)	0.513826		Yg(Total)	1.40893		Yg(Total)	0		Yg1(K)	0.0555606		0.407091	0.225145	0.632236
Yg1(N)	0.0466344		Yg1(P)	0.851722		Yg(Total)	1.24885		Yg(Total)	0		Yg1(K)	0.192778		0.284269	0.129379	0.413648
Yg1(N)	0.0115631		Yg1(P)	0.28576		Yg(Total)	1.20921		Yg(Total)	0.505877		Yg1(K)	0.0103182		0.430948	0.0747298	0.505678
Yg1(N)	0.131473		Yg1(P)	0.0714016		Yg(Total)	1.01296		Yg(Total)	0.34496		Yg1(K)	0.1152		0.367139	0.242803	0.609942
Yg1(N)	0.0796732		Yg1(P)	0.675955		Yg(Total)	1.22417		Yg(Total)	0.672558		Yg1(K)	0.261797		0.415652	0.334152	0.749804
Yg1(N)	0.0925268		Yg1(P)	0.0785746		Yg(Total)	1.10353		Yg(Total)	0.151812		Yg1(K)	0.280919		0.242339	0.206747	0.449087
Yg1(N)	0.0853053		Yg1(P)	0.0877604		Yg(Total)	1.12409		Yg(Total)	0.24951		Yg1(K)	0.213796		0.584874	0.176782	0.761656
Yg1(N)	0.190346		Yg1(P)	0.293315		Yg(Total)	0.211151		Yg(Total)	0.165863		Yg1(K)	0.205852		0.63253	0.197427	0.829957
Yg1(N)	0.039581		Yg1(P)	0.452508		Yg(Total)	0		Yg(Total)	0.188398		Yg1(K)	0.157461		0.547153	0.202381	0.749534
Yg1(N)	0.0114364		Yg1(P)	0.0392698		Yg(Total)	0		Yg(Total)	0.896109		Yg1(K)	0.120226		0.588281	0.174764	0.763045
Yg1(N)	0.0918288		Yg1(P)	0.0476224		Yg(Total)	0.536037		Yg(Total)	0.068019		Yg1(K)	0.189665		0.382933	0.237636	0.620568
Yg1(N)	0.154537		Yg1(P)	0.422245		Yg(Total)	0.472629		Yg(Total)	0.404564		Yg1(K)	0.121972		0.426265	0.106857	0.533122
Yg1(N)	0.0755395		Yg1(P)	0.116185		Yg(Total)	0.268492		Yg(Total)	0.261739		Yg1(K)	0.235523		0.018693	0.249663	0.268356
Yg1(N)	0.0836789		Yg1(P)	0.14315		Yg(Total)	0.307609		Yg(Total)	0		Yg1(K)	0.169451		0.0380781	0.183421	0.221499
Yg1(N)	0.116119		Yg1(P)	0.0120768		Yg(Total)	0.859993		Yg(Total)	0		Yg1(K)	0.282697		0.34231	0.225738	0.568048
Yg1(N)	0.00175789		Yg1(P)	0.115059		Yg(Total)	1.01977		Yg(Total)	0		Yg1(K)	0.231594		0.16429	0.0825258	0.246816
Yg1(N)	0.00724052		Yg1(P)	0.00117642		Yg(Total)	1.22222		Yg(Total)	0.441147		Yg1(K)	0.159698		0.340165	0.188811	0.528976
Yg1(N)	0.0755953		Yg1(P)	0.263485		Yg(Total)	0.882093		Yg(Total)	0.418595		Yg1(K)	0.204947		0.338142	0.39969	0.737832
Yg1(N)	0.0447054		Yg1(P)	1.26645		Yg(Total)	1.22535		Yg(Total)	0.49452		Yg1(K)	0.2276		0.0785224	0.10076	0.179283
Yg1(N)	0.019689		Yg1(P)	0.233372		Yg(Total)	1.19754		Yg(Total)	0.249849		Yg1(K)	0.283991		0.311779	0.139562	0.451341
Yg1(N)	0.0753747		Yg1(P)	0.0176136		Yg(Total)	1.39168		Yg(Total)	0		Yg1(K)	0.321174		0.254053	0.109722	0.363775
Yg1(N)	0.11688		Yg1(P)	0.278822		Yg(Total)	1.39462		Yg(Total)	0.0773623		Yg1(K)	0.0980156		0.718698	0.155561	0.874259
Yg1(N)	0.125039		Yg1(P)	0.862038		Yg(Total)	1.47412		Yg(Total)	0.400306		Yg1(K)	0.0604644		0.268479	0.246685	0.515164
Yg1(N)	0.0867074		Yg1(P)	0.0291821		Yg(Total)	0.526738		Yg(Total)	0.640083		Yg1(K)	0.0739819		0.515809	0.124191	0.64
Yg1(N)	0.0587765		Yg1(P)	0.0524152		Yg(Total)	0.693209		Yg(Total)	1.28392		Yg1(K)	0.0971895		0.456407	0.0492488	0.505656
Yg1(N)	0.0682005		Yg1(P)	0.389522		Yg(Total)	0.20185		Yg(Total)	1.20916		Yg1(K)	0.313512		0.348793	0.133664	0.482457
Yg1(N)	0.0911028		Yg1(P)	0.629509		Yg(Total)	0.201186		Yg(Total)	1.10682		Yg1(K)	0.147531		0.258753	0.448516	0.707268
Yg1(N)	0.0999942		Yg1(P)	0.947866		Yg(Total)	0.0231224		Yg(Total)	0		Yg1(K)	0.0643292		0.0137535	0.0888235	0.102577
Yg1(N)	0.0618284		Yg1(P)	0.0412264		Yg(Total)	0.225915		Yg(Total)	0.355721		Yg1(K)	0.348168		0.302616	0.180304	0.48292
Yg1(N)	0.0540837		Yg1(P)	0		Yg(Total)	0.59233		Yg(Total)	1.07187		Yg1(K)	0.140769		0.233604	0.178668	0.412271
Yg1(N)	0.0539646		Yg1(P)	0.0010907		Yg(Total)	0.192952		Yg(Total)	0.337127		Yg1(K)	0.00174041		0.328958	0.347537	0.676495
Yg1(N)	0.0311588		Yg1(P)	0.164828		Yg(Total)	0.182936		Yg(Total)	0.232693		Yg1(K)	0.106691		0	0.204138	0.204138
Yg1(N)	0.140381		Yg1(P)	0.0122279		Yg(Total)	0.297388		Yg(Total)	0.217362		Yg1(K)	0.429105		0.304676	0.0380263	0.342703
Yg1(N)	0.115915		Yg1(P)	0.037896		Yg(Total)	0.777786		Yg(Total)	0.0171324		Yg1(K)	0.539792		0.253208	0.122628	0.375836
Yg1(N)	0.129395		Yg1(P)	0.0436322		Yg(Total)	0.259191		Yg(Total)	0.414853		Yg1(K)	0.473214		0.279652	0.186671	0.466323
Yg1(N)	0.0679679		Yg1(P)	0		Yg(Total)	0.188266		Yg(Total)	0.332197		Yg1(K)	0.436075		0.377611	0.17757	0.555181
Yg1(N)	0.0667386		Yg1(P)	0.386479		Yg(Total)	0.174326		Yg(Total)	0.236596		Yg1(K)	0.389074		0.138227	0.0595857	0.197813
Yg1(N)	0.000822286		Yg1(P)	1.07686		Yg(Total)	0.372289		Yg(Total)	0.0380012		Yg1(K)	0.159066		0.699985	0.183287	0.883272
Yg1(N)	0.00419819		Yg1(P)	0.275933		Yg(Total)	0.371449		Yg(Total)	0		Yg1(K)	0.507621		0	0.047504	0.047504
Yg1(N)	0.0503644		Yg1(P)	0.23195		Yg(Total)	0.594191		Yg(Total)	0.510767		Yg1(K)	0.329826		0.083212	0.0345878	0.1178
Yg1(N)	0.129617		Yg1(P)	0.181211		Yg(Total)	0.339686		Yg(Total)	0.552236		Yg1(K)	0.0044554		0.0687444	0.0334321	0.102177
Yg1(N)	0.0171078		Yg1(P)	0.0386356		Yg(Total)	0.30996		Yg(Total)	0.756573		Yg1(K)	0.0734123		0.0129605	0.129032	0.141992
Yg1(N)	0.0475414		Yg1(P)	0.274182		Yg(Total)	0.158024		Yg(Total)	0.515689		Yg1(K)	0.00550213		0.444676	0.0971893	0.541866
Yg1(N)	0.0812477		Yg1(P)	0.408995		Yg(Total)	0.137607		Yg(Total)	0.269136		Yg1(K)	0.143967		0.222218	0.0812635	0.303482
Yg1(N)	0.0675844		Yg1(P)	0.219292		Yg(Total)	0.27887		Yg(Total)	0.245251		Yg1(K)	0.0750264		0.169197	0.0816413	0.250838
Yg1(N)	0.0424558		Yg1(P)	0.0321201		Yg(Total)	0.295826		Yg(Total)	0.218405		Yg1(K)	0.177207		0.33194	0.00962882	0.341568
Yg1(N)	0.111321		Yg1(P)	0.459396		Yg(Total)	0.286249		Yg(Total)	0.283925		Yg1(K)	0.209903		0.272792	0.0198666	0.292659
Yg1(N)	0.0465513		Yg1(P)	0.132238		Yg(Total)	0.193488		Yg(Total)	0.670538		Yg1(K)	0.397101		0.228146	0.00495277	0.233098
Yg1(N)	0.00644186		Yg1(P)	0.115623		Yg(Total)	0.062164		Yg(Total)	0.416037		Yg1(K)	0.261177		0.0913517	0.0979659	0.189318
Yg1(N)	0		Yg1(P)	0.230853		Yg(Total)	0.0316269		Yg(Total)	0.470805		Yg1(K)	0.168086		0.354306	0.358321	0.712628
Yg1(N)	0.00582453		Yg1(P)	0.486113		Yg(Total)	0.169651		Yg(Total)	0.606374		Yg1(K)	0.21077		0	0.0472603	0.0472603
Yg1(N)	0.0614352		Yg1(P)	0.170316		Yg(Total)	0.351845		Yg(Total)	0.488462		Yg1(K)	0.122788		0.580105	0.11926	0.699365
Yg1(N)	0.0442541		Yg1(P)	0.488233		Yg(Total)	0.191628		Yg(Total)	0.387032		Yg1(K)	0.160105		0.111825	0.0659792	0.177805
Yg1(N)	0.0169724		Yg1(P)	0.0592971		Yg(Total)	0.223329		Yg(Total)	0.495873		Yg1(K)	0.164447		0.455599	0.216775	0.672374
Yg1(N)	0.0316395		Yg1(P)	0.0532068		Yg(Total)	0.333383		Yg(Total)	0.270476		Yg1(K)	0.362581		0.640476	0.178495	0.818971
Yg1(N)	0.00545201		Yg1(P)	0		Yg(Total)	0.278451		Yg(Total)	0.34952		Yg1(K)	0.0764153		0.611038	0.16747	0.778508
Yg1(N)	0.0202341		Yg1(P)	0.242695		Yg(Total)	0.216113		Yg(Total)	0.405487		Yg1(K)	0.158523		0.484677	0.0183539	0.503031
Yg1(N)	0.0332894		Yg1(P)	0.0730121		Yg(Total)	0.157206		Yg(Total)	0.768894		Yg1(K)	0.179061		0.591611	0.129451	0.721062
Yg1(N)	0.0734217		Yg1(P)	0.0489304		Yg(Total)	0.96979		Yg(Total)	0.635038		Yg1(K)	0.149522		0.647241	0.0676641	0.714906
Yg1(N)	0.0563065		Yg1(P)	0.266422		Yg(Total)	1.05413		Yg(Total)	0.294772		Yg1(K)	0.0851119		0.477022	0.164895	0.641917
Yg1(N)	0.0611208		Yg1(P)	0.612526		Yg(Total)	1.14834		Yg(Total)	0.356638		Yg1(K)	0.247027		0.553988	0.119755	0.673743
Yg1(N)	0.00219595		Yg1(P)	0.227124		Yg(Total)	0.884221		Yg(Total)	0.361097		Yg1(K)	0.0553443		0.569354	0.0924386	0.661792
Yg1(N)	0		Yg1(P)	1.25999		Yg(Total)	1.14342		Yg(Total)	0.256941		Yg1(K)	0.363502		0.385542	0.11647	0.502012
Yg1(N)	0.0227427		Yg1(P)	1.02184		Yg(Total)	1.12537		Yg(Total)	0.300779		Yg1(K)	0.0930473		0.506462	0.258062	0.764524
Yg1(N)	0.0657902		Yg1(P)	0.789367		Yg(Total)	1.34611		Yg(Total)	0.44152		Yg1(K)	0.100622		0.660408	0.277661	0.938068
Yg1(N)	0.0338091		Yg1(P)	0.227498		Yg(Total)	1.44151		Yg(Total)	0.381081		Yg1(K)	0.141117		0.356142	0.244425	0.600567
Yg1(N)	0.0010625		Yg1(P)	0.140458		Yg(Total)	1.56202		Yg(Total)	0.207021		Yg1(K)	0.141394		0.375569	0.123216	0.498785
Yg1(N)	-0.00155254		Yg1(P)	0.216884		Yg(Total)	0.914329		Yg(Total)	0.237458		Yg1(K)	0.0804873		0.248576	0.307547	0.556123
Yg1(N)	0.0920804		Yg1(P)	0.123293		Yg(Total)	0.770831		Yg(Total)	0.238248		Yg1(K)	0.153114		0.867311	0.294962	1.16227
Yg1(N)	0.0494201		Yg1(P)	0.157062		Yg(Total)	1.22273		Yg(Total)	0.380958		Yg1(K)	0.0742902		0.461516	0.157721	0.619237
Yg1(N)	0.0379771		Yg1(P)	0.00661711		Yg(Total)	1.4651		Yg(Total)	0.298136		Yg1(K)	0.157622		0.453683	0.150742	0.604425
Yg1(N)	0.0183476		Yg1(P)	0.00567743		Yg(Total)	0.656837		Yg(Total)	0.30092		Yg1(K)	0.123116		0.231612	0.142414	0.374026
Yg1(N)	0.0967073		Yg1(P)	0		Yg(Total)	1.3345		Yg(Total)	0.255888		Yg1(K)	0.129798		0.386561	0.219415	0.605976
Yg1(N)	0.0499478		Yg1(P)	0.0298706		Yg(Total)	1.3262		Yg(Total)	0.269269		Yg1(K)	0.153043		0.259733	0.0565163	0.316249
Yg1(N)	0.0688465		Yg1(P)	0.0254287		Yg(Total)	1.13215		Yg(Total)	0.198968		Yg1(K)	0.170024		0.428154	0.209184	0.637338
Yg1(N)	0.065189		Yg1(P)	0.0834884		Yg(Total)	0.675395		Yg(Total)	0.556267		Yg1(K)	0.00121037		0.626254	0.43357	1.05982
Yg1(N)	0.00718803		Yg1(P)	0.587388		Yg(Total)	1.12873		Yg(Total)	0.481997		Yg1(K)	0.0447396		0.433102	0.0991071	0.532209
Yg1(N)	0		Yg1(P)	0.0919527		Yg(Total)	1.35318		Yg(Total)	0.539265		Yg1(K)	0.125969		0.715963	0.0946629	0.810626
Yg1(N)	0.0293264		Yg1(P)	0.335292		Yg(Total)	0.639144		Yg(Total)	0.180043		Yg1(K)	0.1667		0.716579	0.339647	1.05623
Yg1(N)	0.131305		Yg1(P)	0.192851		Yg(Total)	1.03041		Yg(Total)	1.32269		Yg1(K)	0.0576095		0.579263	0.0710954	0.650359
Yg1(N)	0.0006387		Yg1(P)	0.117572		Yg(Total)	0.99129		Yg(Total)	0.326112		Yg1(K)	0.0622168		0.787564	0.118334	0.905898
Yg1(N)	0.0127163		Yg1(P)	0.170062		Yg(Total)	0.951646		Yg(Total)	0.311751		Yg1(K)	0.11659		0.939137	0.0322204	0.971357
Yg1(N)	-0.00372355		Yg1(P)	0.457523		Yg(Total)	0.685412		Yg(Total)	0		Yg1(K)	0.10693		0.388076	0.399217	0.787293
Yg1(N)	0.00636184		Yg1(P)	0.283601		Yg(Total)	0.700222		Yg(Total)	0.249181		Yg1(K)	0.134325		0.790813	0.268838	1.05965
Yg1(N)	0.02902		Yg1(P)	0.122761		Yg(Total)	0.891836		Yg(Total)	0.332264		Yg1(K)	0.126816		0	0.268314	0.268314
Yg1(N)	0.0702405		Yg1(P)	0.90483		Yg(Total)	0.683573		Yg(Total)	0.423915		Yg1(K)	0.0984769		0.202303	0.155925	0.358228
Yg1(N)	0.0159868		Yg1(P)	0.0645738		Yg(Total)	0.879323		Yg(Total)	0.563523		Yg1(K)	0.0827795		0.343313	0.14778	0.491093
Yg1(N)	-0.00712189		Yg1(P)	0.378551		Yg(Total)	0.808153		Yg(Total)	1.1083		Yg1(K)	0.175159		0.472989	0.222251	0.69524
Yg1(N)	0		Yg1(P)	0.650054		Yg(Total)	1.15123		Yg(Total)	0.933204		Yg1(K)	0.0598014		0.466406	0.186195	0.6526
Yg1(N)	-0.00134668		Yg1(P)	0.222645		Yg(Total)	0.818422		Yg(Total)	0.395056		Yg1(K)	0.184581		0.944865	0.123885	1.06875
Yg1(N)	0		Yg1(P)	0.00464391		Yg(Total)	1.01477		Yg(Total)	0.236619		Yg1(K)	0.167646		0.232749	0.291858	0.524607
Yg1(N)	0.000448122		Yg1(P)	0.359491		Yg(Total)	0.440908		Yg(Total)	0.610564		Yg1(K)	0.135281		0.249767	0.134053	0.383819
Yg1(N)	0.00543879		Yg1(P)	0.017117		Yg(Total)	0.594168		Yg(Total)	0.327814		Yg1(K)	0.123402		0.307616	0.102405	0.410021
Yg1(N)	0.0130579		Yg1(P)	0.510245		Yg(Total)	0.642928		Yg(Total)	0.319322		Yg1(K)	0.182752		0.575478	0.12028	0.695758
Yg1(N)	0.0764061		Yg1(P)	0.397233		Yg(Total)	0.780211		Yg(Total)	0.584045		Yg1(K)	0.257237		1.10282	0.336039	1.43886
Yg1(N)	0.00944275		Yg1(P)	0.454953		Yg(Total)	0.882579		Yg(Total)	0.486089		Yg1(K)	0.0739778		0.536833	0.325635	0.862468
Yg1(N)	0.000282955		Yg1(P)	0.225681		Yg(Total)	0.747642		Yg(Total)	0.547797		Yg1(K)	0.00904087		0.60981	0.13656	0.746371
Yg1(N)	0		Yg1(P)	0.274665		Yg(Total)	0.835493		Yg(Total)	0.164818		Yg1(K)	-0.00395911		0.339269	0.274196	0.613465
Yg1(N)	-0.00191609		Yg1(P)	0.0364703		Yg(Total)	0.673		Yg(Total)	0.0214505		Yg1(K)	-0.00102438		0.72052	0.211533	0.932053
Yg1(N)	0		Yg1(P)	1.19767		Yg(Total)	1.37569		Yg(Total)	0.793087		Yg1(K)	0.174458		0.366771	0.14271	0.50948
Yg1(N)	0.00106422		Yg1(P)	0.17781		Yg(Total)	1.47284		Yg(Total)	0.629392		Yg1(K)	0.126525		0.173772	0.0508964	0.224668
Yg1(N)	0		Yg1(P)	0.148451		Yg(Total)	1.14845		Yg(Total)	0.799899		Yg1(K)	0.0828988		0.0630169	0.239224	0.302241
Yg1(N)	-0.0132751		Yg1(P)	0.226352		Yg(Total)	0.726983		Yg(Total)	0.760225		Yg1(K)	0.0533864		0.0646171	0.23237	0.296987
Yg1(N)	0.00289242		Yg1(P)	0.300597		Yg(Total)	1.45		Yg(Total)	0.894134		Yg1(K)	0.157402		0.726749	0.0481996	0.774949
Yg1(N)	0.0145593		Yg1(P)	0.162696		Yg(Total)	1.50971		Yg(Total)	1.09605		Yg1(K)	0.119432		0.654381	0.0355425	0.689923
Yg1(N)	0.558596		Yg1(P)	0.132323		Yg(Total)	1.51251		Yg(Total)	1.10679		Yg1(K)	0.000324042		0.671226	0.0975965	0.768823
Yg1(N)	0.32978		Yg1(P)	0.149752		Yg(Total)	1.47143		Yg(Total)	1.1332		Yg1(K)	0.0837081		0.703964	0.106316	0.81028
Yg1(N)	0.141165		Yg1(P)	0.13408		Yg(Total)	1.43177		Yg(Total)	1.16825		Yg1(K)	0.0310276		0.677186	0.16004	0.837226
Yg1(N)	0.309413		Yg1(P)	0.214204		Yg(Total)	1.45141		Yg(Total)	1.13874		Yg1(K)	0.0755361		0.71755	0.141297	0.858847
Yg1(N)	0.28241		Yg1(P)	0.660618		Yg(Total)	0.992759		Yg(Total)	1.04033		Yg1(K)	0.140804		0.592209	0.14167	0.733879
Yg1(N)	0.246745		Yg1(P)	0.493644		Yg(Total)	1.03226		Yg(Total)	1.12559		Yg1(K)	0.0738895		0.762674	0.0512619	0.813936
Yg1(N)	0.283265		Yg1(P)	0.482763		Yg(Total)	1.09472		Yg(Total)	1.51213		Yg1(K)	0.0981971		0.629646	0.109215	0.738862
Yg1(N)	0.214366		Yg1(P)	0.119322		Yg(Total)	1.24896		Yg(Total)	1.06078		Yg1(K)	0.120541		0.613422	0.0901925	0.703615
Yg1(N)	0.189213		Yg1(P)	0.595067		Yg(Total)	1.00002		Yg(Total)	0.905169		Yg1(K)	0.0913675		0.389743	0.0506363	0.44038
Yg1(N)	0.272905		Yg1(P)	0.179654		Yg(Total)	0.894394		Yg(Total)	1.36256		Yg1(K)	0.146604		0.375422	0.0888282	0.46425
Yg1(N)	0.278556		Yg1(P)	1.27119		Yg(Total)	1.13837		Yg(Total)	0.383087		Yg1(K)	0.0617611		0.777967	0.0544167	0.832384
Yg1(N)	0.266141		Yg1(P)	0.0850214		Yg(Total)	0.664356		Yg(Total)	0.733889		Yg1(K)	0.0981984		0.746435	0.0844475	0.830883
Yg1(N)	0.288728		Yg1(P)	0		Yg(Total)	0.638399		Yg(Total)	1.00102		Yg1(K)	0.0728768		0.576518	0.115281	0.691799
Yg1(N)	0.230969		Yg1(P)	0.207255		Yg(Total)	1.34806		Yg(Total)	1.2982		Yg1(K)	0.0638003		0.375514	0.0844577	0.459972
Yg1(N)	0.222739		Yg1(P)	0.66461		Yg(Total)	0.986264		Yg(Total)	0.375355		Yg1(K)	0.123367		0.832292	0.106491	0.938782
Yg1(N)	0.231198		Yg1(P)	0.883477		Yg(Total)	0.980694		Yg(Total)	0.704874		Yg1(K)	0.0727971		0.641124	0.10235	0.743473
Yg1(N)	0.241716		Yg1(P)	0.180885		Yg(Total)	0.929972		Yg(Total)	0.566743		Yg1(K)	0.16657		0.36555	0.120211	0.485761
Yg1(N)	0.246378		Yg1(P)	0.133761		Yg(Total)	0.970611		Yg(Total)	0.634041		Yg1(K)	0.0844004		0.379648	0.126575	0.506223
Yg1(N)	0.175858		Yg1(P)	0.234702		Yg(Total)	1.03647		Yg(Total)	0.450616		Yg1(K)	0.0667721		0.679513	0.100119	0.779632
Yg1(N)	0.15821		Yg1(P)	0.175025		Yg(Total)	0.785091		Yg(Total)	1.24279		Yg1(K)	0.0867567		0.748224	0.0779431	0.826167
Yg1(N)	0.023822		Yg1(P)	0.884456		Yg(Total)	0.817365		Yg(Total)	1.52723		Yg1(K)	0.0662404		0.673382	0.0674147	0.740797
Yg1(N)	0.128847		Yg1(P)	0.111485		Yg(Total)	1.02124		Yg(Total)	0.859549		Yg1(K)	0.347182		0.71373	0.0776719	0.791402
Yg1(N)	0.151416		Yg1(P)	0.704032		Yg(Total)	0.980557		Yg(Total)	0.432706		Yg1(K)	0.0562841		0.768008	0.0540787	0.822087
Yg1(N)	0.176684		Yg1(P)	0		Yg(Total)	0.800731		Yg(Total)	0.722701		Yg1(K)	0.0915817		0.819959	0.0791815	0.89914
Yg1(N)	0.173795		Yg1(P)	0.0236875		Yg(Total)	0.970412		Yg(Total)	0.19853		Yg1(K)	0.184104		0.742882	0.0503837	0.793265
Yg1(N)	0.222403		Yg1(P)	0		Yg(Total)	0.684027		Yg(Total)	0.461793		Yg1(K)	0.0734185		0.823165	0.121368	0.944532
Yg1(N)	0.122909		Yg1(P)	0.166584		Yg(Total)	1.2326		Yg(Total)	0.318867		Yg1(K)	0.0461333		0.673029	0.145589	0.818618
Yg1(N)	0.219865		Yg1(P)	0.0876906		Yg(Total)	0.608888		Yg(Total)	0.379135		Yg1(K)	0.100213		0.732741	0.05054	0.783281
Yg1(N)	0.154425		Yg1(P)	0.870146		Yg(Total)	0.334192		Yg(Total)	0.256083		Yg1(K)	0.0462469		0.781739	0.0045901	0.786329
Yg1(N)	0.17785		Yg1(P)	0.973342		Yg(Total)	0.808181		Yg(Total)	1.37886		Yg1(K)	0.0617611		0.332081	0.0930952	0.425176
Yg1(N)	0.238075		Yg1(P)	0.0216597		Yg(Total)	0.755875		Yg(Total)	0.884044		Yg1(K)	0.0775738		0.698507	0.115028	0.813535
Yg1(N)	0.289315		Yg1(P)	0.0197555		Yg(Total)	0.806418		Yg(Total)	0.622837		Yg1(K)	0.0194236		0.684707	0.041017	0.725724
Yg1(N)	0.233491		Yg1(P)	0.0216597		Yg(Total)	0.858782		Yg(Total)	0.578888		Yg1(K)	0.0190468		0.807544	0.0987234	0.906267
Yg1(N)	0.233181		Yg1(P)	0.24363		Yg(Total)	0.692644		Yg(Total)	0.687396		Yg1(K)	0.0696147		0.501087	0.0652001	0.566287
Yg1(N)	0.279645		Yg1(P)	0.0501697		Yg(Total)	0.681583		Yg(Total)	0.607694		Yg1(K)	0.414492		0.75648	0.05463	0.81111
Yg1(N)	0.233491		Yg1(P)	0.546372		Yg(Total)	0.981954		Yg(Total)	0.430955		Yg1(K)	0.353063		0.875719	0.0900094	0.965728
Yg1(N)	0.242406		Yg1(P)	0.258522		Yg(Total)	0.914088		Yg(Total)	0.654953		Yg1(K)	0.00119325		0.812908	0.0890653	0.901974
Yg1(N)	0.185871		Yg1(P)	0.324403		Yg(Total)	1.25771		Yg(Total)	0.439592		Yg1(K)	0.0809014		0.668536	0.0813505	0.749887
Yg1(N)	0.241794		Yg1(P)	0.416187		Yg(Total)	0.780981		Yg(Total)	1.05266		Yg1(K)	0.012713		0.867673	0.0911117	0.958785
Yg1(N)	0.245107		Yg1(P)	0.219891		Yg(Total)	0.760846		Yg(Total)	0.653024		Yg1(K)	0.00854056		0.560442	0.162728	0.72317
Yg1(N)	0.191476		Yg1(P)	0.290417		Yg(Total)	1.02443		Yg(Total)	0.443455		Yg1(K)	0.0036033		0.73672	0.0565093	0.793229
Yg1(N)	0.237754		Yg1(P)	0.0624243		Yg(Total)	1.18803		Yg(Total)	0.639599		Yg1(K)	0.133188		0.429371	0.0159104	0.445281
Yg1(N)	0.174605		Yg1(P)	0.184669		Yg(Total)	0.75099		Yg(Total)	1.18489		Yg1(K)	0.00366572		0.776339	0.0824817	0.858821
Yg1(N)	0.153635		Yg1(P)	0.0732386		Yg(Total)	1.13794		Yg(Total)	1.31643		Yg1(K)	0.0944468		0.68422	0.0767752	0.760996
Yg1(N)	0.185707		Yg1(P)	0.133662		Yg(Total)	1.18947		Yg(Total)	1.25921		Yg1(K)	0.423913		0.651203	0.0953776	0.746581
Yg1(N)	0.17553		Yg1(P)	0.035511		Yg(Total)	0.869195		Yg(Total)	0.97957		Yg1(K)	0.196775		0.690675	0.0670839	0.757759
Yg1(N)	0.194486		Yg1(P)	0.15225		Yg(Total)	0.90893		Yg(Total)	1.19951		Yg1(K)	0.158115		0.732161	0.0757678	0.807929
Yg1(N)	0.198999		Yg1(P)	0.483094		Yg(Total)	1.16122		Yg(Total)	1.24107		Yg1(K)	0.0221146		0.622314	0.0702622	0.692577
Yg1(N)	0.202414		Yg1(P)	0.282841		Yg(Total)	1.13754		Yg(Total)	0.991171		Yg1(K)	0.0260106		0.742644	0.0130898	0.755734
Yg1(N)	0.257285		Yg1(P)	0.0452333		Yg(Total)	1.01336		Yg(Total)	1.16283		Yg1(K)	0.0189052		0.556505	0.0342702	0.590775
Yg1(N)	0.0968386		Yg1(P)	0.152609		Yg(Total)	1.13631		Yg(Total)	1.40966		Yg1(K)	0.321182		0.908049	0.0893927	0.997442
Yg1(N)	0.196313		Yg1(P)	0.119163		Yg(Total)	0.769386		Yg(Total)	0.193673		Yg1(K)	0.260548		0.905849	0.114054	1.0199
Yg1(N)	0.199539		Yg1(P)	0.233984		Yg(Total)	1.33365		Yg(Total)	0.614023		Yg1(K)	0.0116255		0.843102	0.0836645	0.926766
Yg1(N)	0.231156		Yg1(P)	0.0255037		Yg(Total)	0.863664		Yg(Total)	1.09476		Yg1(K)	0.0114462		0.613367	0.0529594	0.666327
Yg1(N)	0.223406		Yg1(P)	0.0595294		Yg(Total)	0.59714		Yg(Total)	0.269096		Yg1(K)	0.0150847		0.746134	0.0471544	0.793289
Yg1(N)	0.154636		Yg1(P)	0.0776294		Yg(Total)	0.779402		Yg(Total)	0.783626		Yg1(K)	0.019885		0.495142	0.126279	0.621421
Yg1(N)	0.152837		Yg1(P)	0.119279		Yg(Total)	0.729484		Yg(Total)	0.58344		Yg1(K)	0.0195846		0.860073	0.0760924	0.936165
Yg1(N)	0.263996		Yg1(P)	0.081482		Yg(Total)	0.566883		Yg(Total)	0.860302		Yg1(K)	0.105556		0.874206	0.109563	0.983769
Yg1(N)	0.224627		Yg1(P)	0.113798		Yg(Total)	0.712518		Yg(Total)	0.544597		Yg1(K)	0.420933		0.814793	0.065133	0.879926
Yg1(N)	0.229625		Yg1(P)	0.684333		Yg(Total)	0.635795		Yg(Total)	0.590492		Yg1(K)	0.116748		0.685006	0.070354	0.75536
Yg1(N)	0.241026		Yg1(P)	0		Yg(Total)	0.0921201		Yg(Total)	0.415667		Yg1(K)	0.501424		0.863943	0.109677	0.97362
Yg1(N)	0.260275		Yg1(P)	0.158076		Yg(Total)	0		Yg(Total)	1.01709		Yg1(K)	0		0.764844	0.0846317	0.849476
Yg1(N)	0.205609		Yg1(P)	0.217046		Yg(Total)	1.13296		Yg(Total)	0.307807		Yg1(K)	0.00194389		0.649711	0.0879443	0.737656
Yg1(N)	0.108145		Yg1(P)	0.0988225		Yg(Total)	1.14721		Yg(Total)	0.315555		Yg1(K)	0.00151662		0.655165	0.124056	0.779221
Yg1(N)	0.0194432		Yg1(P)	0.0918979		Yg(Total)	1.18351		Yg(Total)	0.198914		Yg1(K)	0.348391		0.762127	0.0771723	0.839299
Yg1(N)	0.184533		Yg1(P)	0.943268		Yg(Total)	0.905597		Yg(Total)	0.241878		Yg1(K)	0.309216		0.759751	0.102515	0.862265
Yg1(N)	0.00551536		Yg1(P)	0.28841		Yg(Total)	1.1486		Yg(Total)	0.398095		Yg1(K)	0.0310899		0.634785	0.138768	0.773554
Yg1(N)	0.223989		Yg1(P)	0.00499865		Yg(Total)	0.46312		Yg(Total)	0.792157		Yg1(K)	0.151362		0.810403	0.143272	0.953676
Yg1(N)	0.148574		Yg1(P)	0.471926		Yg(Total)	1.08688		Yg(Total)	1.73597		Yg1(K)	0.0457672		0.761495	0.146078	0.907573
Yg1(N)	0.115983		Yg1(P)	0.263166		Yg(Total)	1.06987		Yg(Total)	1.73159		Yg1(K)	-0.0061375		0.732534	0.0489695	0.781504
Yg1(N)	0.0277911		Yg1(P)	0.11722		Yg(Total)	1.20317		Yg(Total)	0.470198		Yg1(K)	0.0248819		0.749113	0.080741	0.829854
Yg1(N)	0.240231		Yg1(P)	0		Yg(Total)	1.2495		Yg(Total)	0.827645		Yg1(K)	0.00140554		0.710523	0.0933474	0.803871
Yg1(N)	0.136214		Yg1(P)	0.0744496		Yg(Total)	1.31492		Yg(Total)	0.598479		Yg1(K)	0.0813631		0.57341	0.158039	0.731449
Yg1(N)	0.0353323		Yg1(P)	0.090705		Yg(Total)	1.09148		Yg(Total)	1.23113		Yg1(K)	0.378587		0.607503	0.131959	0.739461
Yg1(N)	0.210678		Yg1(P)	0.805789		Yg(Total)	1.32806		Yg(Total)	0.565431		Yg1(K)	0.407252		0.806002	0.11681	0.922812
Yg1(N)	0.154969		Yg1(P)	0.947504		Yg(Total)	1.37423		Yg(Total)	0.446881		Yg1(K)	0.00684231		0.870451	0.115601	0.986053
Yg1(N)	0.190574		Yg1(P)	0.284846		Yg(Total)	1.18872		Yg(Total)	0.532018		Yg1(K)	0.377583		0.685051	0.161111	0.846162
Yg1(N)	0.129229		Yg1(P)	0.480179		Yg(Total)	1.20887		Yg(Total)	0.341212		Yg1(K)	0.000991676		0.738554	0.140151	0.878706
Yg1(N)	0.220251		Yg1(P)	0.433382		Yg(Total)	0.898681		Yg(Total)	1.65437		Yg1(K)	0.278328		0.807828	0.0693971	0.877225
Yg1(N)	0.0790783		Yg1(P)	0.387053		Yg(Total)	1.04751		Yg(Total)	1.55989		Yg1(K)	0.0109651		0.759929	0.110275	0.870204
Yg1(N)	0.216598		Yg1(P)	0.0825913		Yg(Total)	1.45917		Yg(Total)	1.60779		Yg1(K)	0.0996565		0.856527	0.0957455	0.952272
Yg1(N)	0.145091		Yg1(P)	0.0220912		Yg(Total)	0.536333		Yg(Total)	1.32348		Yg1(K)	0.0683789		0.673899	0.0930123	0.766911
Yg1(N)	0.231883		Yg1(P)	0.0589839		Yg(Total)	0.693505		Yg(Total)	1.23767		Yg1(K)	0.176101		0.67792	0.086715	0.764635
Yg1(N)	0.277063		Yg1(P)	0.0852731		Yg(Total)	0.428525		Yg(Total)	0.823499		Yg1(K)	0.0118243		0.911627	0.10305	1.01468
Yg1(N)	0.215162		Yg1(P)	0.179408		Yg(Total)	0.890821		Yg(Total)	0.639246		Yg1(K)	-0.000738629		0.76103	0.0548706	0.815901
Yg1(N)	0.230848		Yg1(P)	0.127322		Yg(Total)	1.11937		Yg(Total)	0.455967		Yg1(K)	0.0141437		0.719823	0.0497709	0.769593
Yg1(N)	0.19319		Yg1(P)	0		Yg(Total)	0.417998		Yg(Total)	0		Yg1(K)	0		0.773667	0.112691	0.886358
Yg1(N)	0.147301		Yg1(P)	0.0107167		Yg(Total)	0.219633		Yg(Total)	0.498823		Yg1(K)	-0.000440695		0.819188	0.1411	0.960288
Yg1(N)	0.150716		Yg1(P)	0.192317		Yg(Total)	0.445613		Yg(Total)	0.573823		Yg1(K)	0.413385		0.677304	0.134163	0.811467
Yg1(N)	0.152617		Yg1(P)	0		Yg(Total)	0.308436		Yg(Total)	1.47243		Yg1(K)	0.00118018		0.580045	0.178354	0.758399
Yg1(N)	0.144764		Yg1(P)	0		Yg(Total)	0.268003		Yg(Total)	1.39444		Yg1(K)	0.148868		0.764947	0.199093	0.96404
Yg1(N)	0.152617		Yg1(P)	0.0414747		Yg(Total)	0.296543		Yg(Total)	1.18045		Yg1(K)	0.260724		0.684556	0.159024	0.84358
Yg1(N)	0.198847		Yg1(P)	0.127058		Yg(Total)	0.470988		Yg(Total)	1.27959		Yg1(K)	0.00830892		0.81829	0.159508	0.977797
Yg1(N)	0.154774		Yg1(P)	0.106838		Yg(Total)	0.23837		Yg(Total)	1.10355		Yg1(K)	-0.000425107		0.638997	0.130538	0.769535
Yg1(N)	0.221621		Yg1(P)	0.566492		Yg(Total)	1.05155		Yg(Total)	1.45361		Yg1(K)	0.414254		0.566021	0.122768	0.68879
Yg1(N)	0.18469		Yg1(P)	0.057279		Yg(Total)	1.41975		Yg(Total)	0.747073		Yg1(K)	0.382157		0.735547	0.0487282	0.784275
Yg1(N)	0.253959		Yg1(P)	0.26496		Yg(Total)	1.38045		Yg(Total)	0.264556		Yg1(K)	0.0153908		0.77622	0.054048	0.830268
Yg1(N)	0.244883		Yg1(P)	0.566646		Yg(Total)	1.46472		Yg(Total)	0.516456		Yg1(K)	0.239359		0.520161	0.0883557	0.608517
Yg1(N)	0.14244		Yg1(P)	0.156267		Yg(Total)	1.60804		Yg(Total)	1.24921		Yg1(K)	0.115149		0.491144	0.166971	0.658115
Yg1(N)	0.210209		Yg1(P)	0.456674		Yg(Total)	1.58536		Yg(Total)	1.46031		Yg1(K)	0.103101		1.05423	0.126215	1.18045
Yg1(N)	0.19561		Yg1(P)	0.707121		Yg(Total)	1.0424		Yg(Total)	0.56044		Yg1(K)	0.0164284		0.852961	0.104273	0.957235
[truncated: 8,718 more rows]

## Sheet: Figure 3
SHAP values of individual production practices were used to generate the figure 3. All SHAP values are in t/ha. From the column AA, it contains the exact value for the feature.
	total_N_ha	Tmax_avg	rad_avg	Tmin_avg	irrigTimes	Rain_avg	total_p_ha	dur	Sow	total_K_ha	droughtSeverity	total_Zn_ha	drainClass	J.manualWeedTimes	land_prep_rotavator	floodSeverity	year	prev_till_rotavator	trans_get_rain	prevCrop	FYM	cropResiduePcnt	varType	irri_flo		total_N_ha	Tmax_avg	rad_avg	Tmin_avg	irrigTimes	Rain_avg	total_p_ha	dur	Sow	total_K_ha	droughtSeverity	total_Zn_ha	drainClass	J.manualWeedTimes	land_prep_rotavator	floodSeverity	year	prev_till_rotavator	trans_get_rain	prevCrop	FYM	cropResiduePcnt	varType	irri_flo
1	0.0471922	0.0740761	-0.0177867	0.145022	0.456486	-0.0121119	0.0237017	-0.0185594	0.00477785	0.00113179	0.0625143	-0.0166913	-0.0138383	0.00685279	0.102697	0.0126183	0.0291791	0.0642539	-0.00906191	0.0229778	0.00519709	0.00145871	-0.00792081	-0.00355065		148.649	31.885	1955.68	22.1622	10	443.4	62.1622	124	207	0	None	0	LowLand	2	No	None	2018	No	No	Wheat	no	Retained	Improved	Yes
2	0.0468502	-0.00493188	0.0557548	-0.0174557	0.0946216	-0.0689242	-0.0516785	-0.00230186	-0.00166674	0.00743523	0.0131826	-0.0355693	0.000325657	-0.000244514	-0.0612685	0.00780706	0.00958003	-0.0159454	-0.00211478	0.00245811	0.00311123	0.00083661	-0.0183567	-0.0287195		149.6	32.6109	2139.26	23.3191	5	513.64	41.4	133	190	0	Medium	0	MediumLand	1	Yes	None	2018	Yes	Yes	Wheat	no	Retained	Improved	Yes
3	-0.0883062	0.031595	0.132311	-0.0267789	0.200979	-0.049443	-0.0704036	-0.0342938	0.0331876	0.0424124	0.0118334	-0.0314829	-0.00396936	0.0105509	-0.0611029	0.00686897	0.00936341	-0.0143324	-0.0024412	0.00641349	0.00380605	-0.000423224	-0.00685182	-0.0146037		73.4043	32.8425	2270.35	23.5926	7	555.71	0	141	182	23.9362	Medium	0	MediumLand	2	Yes	None	2018	Yes	Yes	Wheat	no	Retained	Improved	Yes
4	-0.0856043	0.143153	0.0685655	0.179003	0.618835	0.0402787	-0.0257264	0.0440561	0.00445043	0.00267686	0.0831019	-0.0114758	0.0034735	0.0104774	0.110107	0.0191433	0.0455647	0.067642	-0.00365972	0.0413778	0.0104771	0.0036881	0.00829601	0.0177258		88.1757	31.3873	2083.64	21.2959	10	357.66	46.6216	134	209	0	None	0	LowLand	2	No	None	2018	No	No	Wheat	no	Retained	Hybrid	Yes
5	0.119101	0.0729013	0.146913	-0.00366792	-0.0541524	-0.0477765	0.0841404	-0.0403725	0.0439517	0.0516797	0.0127109	-0.0282225	0.00320943	0.00148434	-0.0241062	0.00509088	0.0265381	-0.00384776	0.0230066	0.013856	0.00150187	0.000148568	-0.00346493	0.0078721		168.351	32.8764	2283.35	23.6398	2	560.8	55.0532	142	181	71.8085	Medium	0	MediumLand	0	Yes	None	2018	Yes	Yes	Wheat	no	Retained	Improved	No
6	0.103537	0.0912531	0.172112	0.0128141	-0.0585665	-0.00329377	0.113111	0.00627352	0.0658302	0.0131427	0.101514	-0.0238807	0.0100673	-0.00277862	-0.0193661	0.0123667	0.0434718	-0.00522919	-0.00273943	0.0140149	0.00186094	0.00344294	0.00859904	-0.00151081		149.206	32.9362	2191.34	23.7836	3	531.13	54.7619	135	184	0	None	0	MediumLand	1	Yes	None	2018	Yes	No	Wheat	no	Retained	Hybrid	Yes
7	0.062772	0.0665027	0.140607	0.00663208	0.279117	-0.0272376	0.106924	0.0280873	0.0665317	0.0105076	0.103429	-0.0267223	0.00684298	0.00257537	-0.0127511	0.00956661	0.0306449	-0.00177363	-0.000892859	0.0113986	0.00568723	0.00266217	-0.00636837	0.029856		131.649	32.9319	2164.69	23.8073	8	522.02	55.0532	133	185	0	None	0	MediumLand	1	Yes	None	2018	Yes	No	Wheat	no	Retained	Improved	No
8	0.0740259	0.0121677	0.153572	-0.00288082	0.116199	-0.0815736	0.0960096	-0.00609091	0.0265408	0.00759664	0.00467205	-0.0330227	0.000802492	-0.0125964	-0.0323645	0.00460236	0.0107578	-0.00571505	-0.0116388	0.0046797	0.00310832	-0.0108004	0.00763247	-0.0293932		170.161	32.6761	2377.9	23.2295	6	560.8	55.6452	149	181	0	Medium	0	MediumLand	0	Yes	None	2018	Yes	Yes	Wheat	no	Retained	Hybrid	Yes
9	0.0618072	0.164421	0.0715188	0.290499	0.380621	0.0156369	0.0949418	0.0518001	0.0089573	0.0134049	0.115726	-0.0129916	0.0106432	0.00500788	0.139555	0.0215276	0.0515427	0.094982	-0.00703335	0.0288196	0.0194042	0.00184342	0.00280823	0.000289533		133.065	31.6064	2123.52	21.9914	6	567.35	55.6452	133	198	0	None	0	MediumLand	1	No	None	2018	No	No	Wheat	no	Retained	Improved	Yes
10	0.155702	0.16244	0.0389679	0.216253	0.492674	0.0226496	0.071945	0.034802	0.021175	0.00606393	0.0901032	-0.013091	0.00952903	0.0111364	0.143918	0.0173446	0.0432408	0.0926694	-0.00463437	0.0333995	0.0106798	0.00380787	-0.00434311	0.00586563		188.71	31.7094	1993.08	21.7886	10	343.9	55.6452	126	210	0	None	0	MediumLand	2	No	None	2018	No	No	Wheat	no	Retained	Improved	Yes
11	0.0967966	0.0281738	-0.0280614	0.00830171	0.284502	-0.0444971	0.0911837	0.010156	-0.00291627	0.0112227	0.0839587	-0.0339229	0.00479007	-0.0014749	-0.015729	0.0108283	0.0368827	0.000922348	-0.00386128	0.00549621	0.00336534	-0.000637077	-0.0155689	0.03904		140.323	32.6305	1923.78	23.6202	7	507.37	74.1935	120	195	0	None	0	MediumLand	1	Yes	None	2018	Yes	No	Wheat	no	Retained	Improved	No
12	0.140728	0.0975402	-0.0183822	0.165726	0.461338	-0.00424842	0.0300768	0.00346937	0.0143322	0.00337209	0.0675191	-0.0160217	-0.01386	0.00946947	0.119234	0.0133298	0.0334257	0.0737339	-0.00735931	0.0240488	0.00686618	0.00387159	-0.00702342	-0.00252362		179.73	31.9123	1942.11	22.2164	10	443.4	62.1622	123	207	0	None	0	LowLand	2	No	None	2018	No	No	Wheat	no	Retained	Improved	Yes
13	-0.140452	0.153438	0.0835864	0.166331	0.602391	0.010588	-0.052616	0.0491234	0.00122991	0.00119047	0.0671902	-0.0127767	0.00584503	0.0116503	0.098117	0.0175844	0.0360989	0.0592544	-0.00437779	0.0325273	0.00879949	0.00576834	0.00732929	0.0140418		74.3243	31.7515	2103.65	21.9955	10	500.96	31.0811	137	201	0	None	0	LowLand	2	No	None	2018	No	No	Wheat	no	Retained	Hybrid	Yes
14	0.0929335	0.140201	0.0247439	0.189882	0.547063	0.0101631	-0.0324605	0.0296999	0.0248132	0.00232961	0.0811999	-0.0143626	-0.0064115	0.00925696	0.10908	0.0187584	0.0446852	0.0801186	-0.00376488	0.0314392	0.009701	0.00439703	-0.00792314	0.00719939		158.108	31.8169	1975.05	22.0313	10	428.58	46.6216	125	208	0	None	0	LowLand	2	No	None	2018	No	No	Wheat	no	Retained	Improved	Yes
15	0.0173506	0.1504	0.0514372	0.177531	0.574123	0.0380547	-0.0454671	0.0328135	-0.00102839	0.0150336	0.0827969	-0.0117328	-0.00362885	0.00960051	0.112776	0.0192391	0.0449874	0.0715047	-0.00368744	0.0354494	0.0119086	0.00435391	0.00699894	0.0139108		113.176	31.4097	2054.77	21.2915	10	326.12	31.0811	131	211	20.2703	None	0	LowLand	2	No	None	2018	No	No	Wheat	no	Retained	Hybrid	Yes
16	0.0160712	0.147481	0.029241	0.17074	0.557751	0.0290647	-0.0328734	0.0227189	0.0157201	0.00298787	0.0829147	-0.0136728	-0.00169251	0.0089231	0.111047	0.0183925	0.0412782	0.0745518	-0.00287528	0.0329599	0.0105538	0.00330905	0.007541	0.0111406		119.257	31.6729	2004.66	21.7211	10	343.9	46.6216	127	210	0	None	0	LowLand	2	No	None	2018	No	No	Wheat	no	Retained	Hybrid	Yes
17	-0.0633628	0.144714	0.0635714	0.164471	0.576943	0.014659	-0.0406684	0.0384681	0.00127996	0.000536736	0.0748492	-0.0127448	0.00496519	0.01031	0.0991846	0.0189298	0.0407303	0.0606454	-0.003625	0.0347133	-0.0307442	0.00455402	0.00927528	0.0125383		93.2432	31.5631	2078.68	21.6728	10	473.41	9.7973	135	205	0	None	0	MediumLand	2	No	None	2018	No	No	Wheat	yes	Retained	Hybrid	Yes
18	0.143012	0.0952859	-0.0225893	0.112725	0.509281	-0.00574199	-0.0301916	0.000928051	0.00499669	0.00248733	0.0206759	-0.0170108	-0.0055603	0.00440818	0.0921345	0.00882543	0.0217418	0.0564183	-0.0027786	0.0197295	0.00684647	0.00669827	0.00806191	0.00399048		173.649	31.978	1926.06	22.3763	10	466.19	46.6216	122	206	0	Medium	0	LowLand	1	No	None	2018	No	No	Wheat	no	Retained	Hybrid	Yes
19	-0.0490046	0.043965	-0.0361814	0.0363851	0.480166	0.00654461	0.0744071	-0.0268184	0.0308668	0.0142264	0.0636298	-0.0175699	0.00303129	0.00185868	0.115702	0.0120298	0.0174513	0.0431454	-0.00567323	0.0170005	0.00317006	0.00379201	-0.00626172	0.00592757		93.9474	32.2058	1742.69	23.0699	10	428.58	54.4737	108	208	11.8421	None	0	MediumLand	1	No	None	2018	No	No	Wheat	no	Retained	Improved	Yes
20	0.123134	0.0775472	0.126607	0.0038836	0.453296	-0.0202668	0.124255	0.0394404	0.0622081	0.011231	0.0896972	-0.0216582	0.00709	0.00243688	0.00391081	0.0102046	0.0401311	0.00189113	0.00215962	0.0158741	0.00480387	0.00162952	0.0048625	-0.0108413		170.161	32.9685	2171.85	24.0013	10	555.71	55.6452	134	182	0	None	0	MediumLand	1	Yes	None	2018	Yes	No	Wheat	no	Retained	Hybrid	Yes
21	0.119785	-0.00876106	0.168267	0.0311901	0.377601	-0.0230371	0.0805093	0.0223909	-0.00686493	0.000697722	0.0142913	-0.0159991	0.00301881	0.00369888	-0.031413	-0.00449616	0.0202117	0.0342417	0.00928129	0.0161076	-0.0092156	0.000239288	-0.00516633	-0.00586082		170.161	30.7454	2435.37	20.2808	10	513.19	55.6452	163	199	0	Low	0	MediumLand	1	Yes	Low	2018	No	Yes	Wheat	yes	Retained	Improved	Yes
22	0.11386	0.0633424	-0.0457744	0.149533	0.439651	-0.00461478	0.027193	-0.00826696	0.0149678	0.00257341	0.0560601	-0.0181948	-0.0104155	0.00832779	0.101099	0.0116916	0.029965	0.0636365	-0.0083709	0.0204556	0.00586869	0.00530573	-0.00820657	-0.00485202		164.189	31.978	1926.06	22.3763	10	466.19	62.1622	122	206	0	None	0	LowLand	2	No	None	2018	No	No	Wheat	no	Retained	Improved	Yes
23	0.0140965	0.135899	0.0217172	0.159335	0.544129	0.0420423	-0.0431187	0.00425893	0.0244619	0.0180981	0.0766835	-0.0144891	-0.00350539	0.00684875	0.126074	0.0172333	0.0362958	0.0741697	-0.00221777	0.0289841	-0.0190118	0.00333447	-0.00984585	0.0125136		120.946	31.8177	1954.14	21.9376	10	326.12	31.0811	122	211	20.2703	None	0	LowLand	2	No	None	2018	No	No	Wheat	yes	Retained	Improved	Yes
24	0.0457074	0.0137398	0.0841217	-0.0122324	0.211659	-0.0349234	0.0896827	0.0154892	0.0557859	0.00692478	0.0845452	-0.0220837	0.0039036	0.00338468	0.037919	0.0118348	0.0343851	0.0163431	-0.00263277	0.0102265	0.00383207	0.00147331	0.00721003	-0.0203102		132.589	32.9998	2146.77	24.031	7	541.71	55.4464	132	183	0	None	0	MediumLand	1	No	None	2018	No	No	Wheat	no	Retained	Hybrid	Yes
25	0.202738	0.08452	0.169888	0.0172907	-0.0723646	0.013577	0.0253012	0.00939339	0.0613493	0.0110992	0.0384666	-0.0209565	0.00687394	-0.00126799	-0.0238692	0.00991518	0.0369769	-0.00197415	-0.00156265	0.0118804	0.00352941	0.0162253	0.017972	0.00553238		198.718	32.727	2166.14	23.4679	3	515.3	36.859	134	188	0	Medium	0	MediumLand	1	Yes	None	2018	Yes	No	Wheat	no	Retained	Hybrid	No
26	-0.204062	0.117188	0.136063	0.0124265	-0.132652	0.0496097	-0.0464884	0.0401641	0.0361765	0.0327204	0.0631539	-0.0235375	0.00013515	-0.000811602	0.0379893	0.0177884	0.0234157	-0.00340387	-0.0117851	0.0207161	0.000955275	0.0156912	-0.0112693	-0.00310957		71.4394	32.7733	2137.54	23.5959	2	515.3	0	132	188	22.7273	None	0	MediumLand	1	No	None	2018	No	No	Wheat	no	Retained	Improved	No
27	0.0749817	0.0899937	0.0927592	0.00921574	-0.0748877	-0.000106495	0.0285273	0.0148687	0.0153814	-0.00240406	0.0341392	-0.0167337	0.00485179	-0.00221228	-0.0211975	0.00934403	0.0246767	0.00268885	-0.00850281	0.0132117	0.00307354	0.0144219	-0.0136671	0.00379764		125.357	32.6109	2139.26	23.3191	3	513.64	36.9643	133	190	48.2143	Low	0	MediumLand	1	Yes	None	2018	Yes	No	Wheat	no	Retained	Improved	No
28	0.126928	0.0757598	0.143923	0.0119417	0.0530164	0.000553665	0.00731954	0.0186704	0.0597378	0.0100665	0.0904212	-0.0202831	0.00894977	0.0139621	-0.0152565	0.0155433	0.0374654	-0.00109252	-0.0024627	0.0120733	0.00586763	0.0127061	0.0156546	0.00191533		162.903	32.8949	2160.61	23.7328	4	518.94	37.0968	133	186	0	None	0	MediumLand	2	Yes	None	2018	Yes	No	Wheat	no	Retained	Hybrid	Yes
29	-0.15075	0.0889253	-0.0630212	0.0658083	0.474273	0.0584591	-0.0336331	-0.0196682	-0.032761	-0.000967078	0.0490203	0.0874048	0.00200657	0.00500884	0.0937822	0.0139794	0.0223515	0.03465	-0.00183419	0.0234956	-0.00459805	0.00250107	-0.00882442	0.0080065		72.3684	31.9812	1837.58	22.0712	10	291.95	30.2632	112	216	0	None	15	LowLand	2	No	None	2018	No	No	Wheat	yes	Retained	Improved	Yes
30	-0.0739502	0.072848	-0.0365007	0.0614087	0.396941	0.0527456	-0.0269215	-0.0112214	0.00805779	0.0250861	0.0657099	-0.0173136	0.00159237	0.00141088	0.107438	0.0145606	0.0184276	0.0478719	-0.00293962	0.0237923	-0.00526553	0.00249079	-0.00840059	0.00151279		89.8649	32.0567	1846.13	22.447	9	326.12	31.0811	114	211	40.5405	None	0	LowLand	1	No	None	2018	No	No	Wheat	yes	Retained	Improved	Yes
31	0.00616764	0.0257416	-0.0561348	0.0282333	0.489049	-0.00486613	-0.0217946	-0.0390004	0.0291597	0.0129727	0.0590973	-0.0198747	0.00274682	0.00130689	0.108143	0.0156089	0.0259036	0.0384409	-0.00407943	0.0121877	0.00102842	0.00343141	-0.00863738	0.00358574		111.486	32.3813	1660.72	23.5699	10	443.4	46.6216	103	207	10.1351	None	0	LowLand	1	No	None	2018	No	No	Wheat	yes	Retained	Improved	Yes
32	0.0646071	0.0581496	-0.0411848	0.0896078	0.320357	0.0262276	-0.0401834	-0.00640193	0.0108871	0.028818	0.082295	-0.0183657	-0.00858401	0.00259138	0.110636	0.0144786	0.0206939	0.0657731	-0.00362632	0.0201444	0.00663341	0.00375477	-0.00891667	-0.00864949		136.486	32.0567	1846.13	22.447	7	326.12	31.0811	114	211	20.2703	None	0	LowLand	1	No	None	2018	No	No	Wheat	no	Retained	Improved	Yes
33	-0.147317	0.0744082	-0.0662719	0.0351698	0.496015	0.0647123	-0.0348341	-0.020387	0.00811202	0.021006	0.0510871	-0.0175437	0.00581891	0.00209629	0.112148	0.0131873	0.0145269	0.0400616	-0.00310633	0.0219132	-0.00365104	0.00262341	-0.00936792	0.00805052		75.6579	32.1059	1820.28	22.5396	10	326.12	0	112	211	39.4737	None	0	LowLand	1	No	None	2018	No	No	Wheat	yes	Retained	Improved	Yes
34	0.0896043	0.148337	0.0469078	0.187154	0.554408	0.0270301	-0.0483686	0.0260121	0.00400966	0.00267949	0.0782327	-0.0115263	0.00695665	0.00999293	0.116595	0.0188697	0.0442096	0.0832765	-0.00409663	0.0340845	0.01273	0.00432219	-0.00824867	0.00963718		155.405	31.4594	2041.38	21.3795	10	326.12	0	130	211	0	None	0	MediumLand	2	No	None	2018	No	No	Wheat	no	Retained	Improved	Yes
35	0.0434646	0.133467	0.0552786	0.1792	0.540592	0.0185995	-0.0438939	0.0346364	0.0024125	0.003	0.0880432	-0.0121646	-0.00658979	0.0105342	0.0890023	0.0202035	0.0452525	0.0702097	-0.00598379	0.0314505	0.0113905	0.00388278	-0.00945539	0.00873664		134.797	31.4833	2068.66	21.5159	10	443.4	46.6216	134	207	0	None	0	LowLand	2	No	None	2018	No	No	Wheat	no	Retained	Improved	Yes
36	-0.00751254	0.148311	0.0396157	0.172391	0.568855	0.0323885	-0.0356096	0.0257621	0.00373126	0.00316693	0.0834529	-0.0120087	-0.00344067	0.00859071	0.108876	0.0184268	0.043165	0.0723423	-0.0041475	0.0335361	0.0119229	0.002809	-0.0102561	0.0133057		103.716	31.5165	2036.76	21.5018	10	343.9	46.6216	130	210	0	None	0	LowLand	2	No	None	2018	No	No	Wheat	no	Retained	Improved	Yes
37	0.102688	0.128437	0.0621122	0.175916	0.545689	0.0241041	-0.0337915	0.0370341	0.00303598	0.00393628	0.0859895	-0.0112513	-0.00664261	0.010384	0.0972391	0.0190946	0.0499311	0.0763457	-0.00479157	0.0336874	0.0122399	0.0042336	-0.0084167	0.00959912		165.878	31.3316	2085.14	21.2005	10	343.91	46.6216	134	210	0	None	0	LowLand	2	No	None	2018	No	No	Wheat	no	Retained	Improved	Yes
38	0.128936	0.103863	0.0335949	0.180172	0.464882	-0.0291494	0.0417449	0.0489989	-0.0072385	0.00569095	0.0706522	-0.0142441	0.00739582	0.00434985	0.0847101	0.0166744	0.0377151	0.0675776	-0.00931677	0.0269748	0.0103228	0.00395247	-0.00219573	-0.00235178		179.73	31.9344	2036.49	22.243	10	494.16	62.1622	131	202	0	None	0	MediumLand	1	No	None	2018	No	No	Wheat	no	Retained	Improved	Yes
39	-0.00232826	0.125789	-0.00682621	0.148495	0.527544	0.0418849	-0.0359448	-0.000526126	0.0271205	0.0187041	0.0715659	-0.0148155	-0.00234744	0.00752868	0.121649	0.0173713	0.0347412	0.0664614	-0.00229342	0.0274583	-0.0146638	0.00422284	-0.008948	0.011434		105.405	31.8758	1936.61	22.07	10	343.9	31.0811	121	210	20.2703	None	0	LowLand	2	No	None	2018	No	No	Wheat	yes	Retained	Improved	Yes
40	0.0186082	0.133186	-0.0108628	0.159633	0.526163	0.0393028	-0.0381463	-0.00788077	0.0210453	0.0181969	0.0746815	-0.014292	-0.00454007	0.00662754	0.119229	0.0170396	0.0343067	0.0739593	-0.00262502	0.029428	0.00805479	0.00512954	-0.00856182	0.0115793		113.176	31.8725	1928.4	22.0359	10	326.12	31.0811	120	211	20.2703	None	0	LowLand	2	No	None	2018	No	No	Wheat	no	Retained	Improved	Yes
41	0.000181667	0.130344	5.61149e-05	0.150358	0.533668	0.0384753	-0.0410725	0.00385616	0.0295998	-0.000474487	0.0695077	-0.0143287	-0.0024969	0.00748154	0.115094	0.0173102	0.037366	0.0679387	-0.00208794	0.0270064	-0.0165946	0.00410626	-0.00954368	0.0118004		105.405	31.877	1944.54	22.1022	10	357.66	31.0811	122	209	0	None	0	LowLand	2	No	None	2018	No	No	Wheat	yes	Retained	Improved	Yes
42	-0.00383465	0.146437	0.0196375	0.1709	0.562992	0.034162	-0.0249772	0.00166561	0.0245011	0.00226393	0.0781247	-0.0135818	-0.00320891	0.00618161	0.125886	0.0163507	0.0388477	0.0818091	-0.00219001	0.0308765	0.00970259	0.00324619	-0.00879219	0.0122464		103.716	31.8177	1954.14	21.9376	10	326.12	46.6216	122	211	0	None	0	LowLand	2	No	None	2018	No	No	Wheat	no	Retained	Improved	Yes
43	-0.00181928	0.135227	0.0104916	0.157835	0.539282	0.0414984	-0.0412504	0.00446875	0.0282724	-0.000182153	0.0709054	-0.0141157	-0.00225483	0.00733	0.120489	0.0170853	0.0378072	0.0719418	-0.00192418	0.0279048	-0.0199547	0.00396509	-0.00995173	0.0126629		105.405	31.8527	1949.85	22.0219	10	343.9	31.0811	122	210	0	None	0	LowLand	2	No	None	2018	No	No	Wheat	yes	Retained	Improved	Yes
44	0.0720791	0.13148	0.0256108	0.177855	0.516142	0.0164578	-0.0637117	0.026019	0.00956758	0.016556	0.0770158	-0.0133215	-0.00626757	0.0122808	0.0898377	0.0189557	0.0417528	0.0627677	-0.00479392	0.0312186	0.0098379	0.00447538	-0.00973594	0.00656245		152.027	31.617	2031.67	21.7568	10	443.4	31.0811	131	207	20.2703	None	0	LowLand	2	No	None	2018	No	No	Wheat	no	Retained	Improved	Yes
45	0.0153533	0.156521	0.0331907	0.184229	0.569156	0.0297008	-0.0361261	0.0300225	0.0218355	0.00289017	0.0830165	-0.0137503	-0.00241764	0.00714498	0.111763	0.018024	0.0395023	0.0771903	-0.00335315	0.0337365	0.0111508	0.00313991	-0.00961337	0.0135652		119.257	31.7496	1991.49	21.8944	10	357.66	46.6216	126	209	0	None	0	LowLand	2	No	None	2018	No	No	Wheat	no	Retained	Improved	Yes
46	-0.162037	0.143428	0.00596523	0.167668	0.601075	0.0282917	-0.0641097	0.0336731	0.00836463	-0.000345721	0.0700662	-0.0128902	0.00117297	0.00973206	0.109106	0.0175319	0.0356064	0.0593829	-0.00395086	0.0344014	0.00800855	0.00391868	-0.00997807	0.015577		74.3243	31.6863	2023.73	21.817	10	443.4	31.0811	130	207	0	None	0	LowLand	2	No	None	2018	No	No	Wheat	no	Retained	Improved	Yes
47	0.0993574	0.0255019	0.112142	-0.00823495	-0.042185	-0.0872495	0.0525085	-0.0605291	0.0308891	0.00673707	0.0124787	-0.0351707	0.00094877	-0.00371436	-0.0300227	-0.00194376	0.0267376	-0.00954924	-0.00268479	0.00750018	-0.000375396	-0.00419451	0.000437849	-0.0101644		166.579	32.8425	2270.35	23.5926	3	555.71	54.4737	141	182	0	Medium	0	MediumLand	0	Yes	Medium	2018	Yes	Yes	Wheat	no	Retained	Hybrid	Yes
48	0.151069	0.0483724	0.111822	0.111016	0.256738	-0.0140715	0.00949152	0.00936448	0.0397096	0.00568635	0.0274948	-0.0194126	0.00654131	0.0173976	-0.0266509	0.0136146	0.0306208	-0.0143674	0.00200895	0.0130556	0.00614655	0.00211611	0.0124634	-0.00929515		181.144	31.0902	2174.72	22.4144	6	621.06	37.0339	134	186	0	Low	0	MediumLand	2	Yes	None	2018	Yes	No	Wheat	no	Retained	Hybrid	Yes
49	0.0392428	0.011636	0.110049	-0.00362395	0.258539	-0.0346652	0.0578745	0.00437507	0.0477194	0.00481393	0.0116652	-0.0190901	0.00244097	0.00461816	0.0283283	0.00415526	0.0237342	0.00570237	-0.0042731	0.00963601	0.00302498	0.00489971	0.00498604	-0.0217627		130.263	32.9198	2179	23.7539	9	522.02	54.4737	134	185	0	Medium	0	MediumLand	1	No	None	2018	No	No	Wheat	no	Retained	Hybrid	Yes
50	-0.0862528	0.0717893	0.125364	-0.0013458	0.3417	-0.0180775	-0.00405695	0.0134224	0.0674021	0.0272048	0.0289081	-0.0234806	-3.20785e-05	0.00307141	-0.0267661	0.00731799	0.0232646	-0.00258559	0.00119203	0.0124538	0.00566994	0.00723229	0.0105469	-0.0139739		88	32.975	2159.84	23.9698	9	541.71	36.8	133	183	24	Low	0	MediumLand	1	Yes	None	2018	Yes	No	Wheat	no	Retained	Hybrid	Yes
51	0.148987	0.0352161	0.128759	0.133057	0.236651	-0.0112734	0.00613126	0.00591813	0.032492	0.00571211	0.0295765	-0.0203199	0.00637982	0.0173902	-0.0332219	0.0135033	0.030411	-0.0157254	0.00110112	0.0148163	0.0047294	0.00202183	0.0156131	-0.00797019		180.804	30.9688	2213.2	22.1652	5	613.98	36.9643	137	187	0	Medium	0	MediumLand	2	Yes	None	2018	Yes	No	Wheat	no	Retained	Hybrid	Yes
52	0.00474175	0.0444635	0.16875	-0.00511622	0.191568	-0.0337663	-0.00312002	0.00297951	0.0575268	0.00547585	0.0297753	-0.0271237	0.00188221	0.00246226	-0.0298956	0.00642554	0.0184971	-0.00248211	0.00260886	0.00766542	0.00706727	0.00617705	-0.00912983	-0.0217512		106.875	32.6796	2193.54	23.3648	6	515.3	36.9643	136	188	0	Medium	0	MediumLand	1	Yes	None	2018	Yes	No	Wheat	no	Retained	Improved	Yes
53	0.142003	0.0129417	-0.0426223	0.0190865	0.398563	-0.0363727	0.0406874	-0.00757797	-0.0164065	0.00543294	0.045012	-0.0195337	-0.00676739	-0.0135767	0.0442059	0.0105288	0.027638	0.0261031	-0.00572368	0.0108867	0.00330534	0.00410239	-0.00631098	-0.0202572		192.857	32.3177	1926.98	22.9972	10	501.49	73.0159	122	200	0	None	0	LowLand	0	No	None	2018	No	No	Wheat	no	Retained	Improved	Yes
54	-0.07123	0.0482487	0.0595451	-0.000368729	0.305909	-0.0167416	-0.0217837	0.0115883	0.0564605	0.0337089	0.0128561	-0.0206472	7.71134640037463e-05	0.00390338	0.0628566	0.00633327	0.024399	0.0116118	-0.00180964	0.0131997	0.0042713	0.00595604	-0.00977294	-0.00724613		88.7097	33.0341	2131.59	24.0994	6	541.71	37.0968	131	183	24.1935	Low	0	MediumLand	1	No	None	2018	No	No	Wheat	no	Retained	Improved	Yes
55	0.122246	0.0416347	0.07011	0.117939	0.240887	-0.0117285	0.00717307	0.0165467	0.0370562	0.00604692	0.0290716	-0.0200055	0.00664489	0.0203143	-0.0262632	0.0148556	0.0304856	-0.0133851	0.000634032	0.0137211	0.00510024	0.00120819	0.0180672	-0.00865877		161.66	31.0091	2137.54	22.3568	5	613.76	36.7021	132	188	0	Low	0	MediumLand	2	Yes	None	2018	Yes	No	Wheat	no	Retained	Hybrid	Yes
56	0.160581	0.0289643	0.0450644	0.125358	0.239213	-0.0124151	-0.000995862	0.0161237	0.0130207	0.0057512	0.0255764	-0.0204432	0.00647241	0.0187051	-0.0341553	0.0156007	0.0276366	-0.0169189	0.000592105	0.0130172	0.00472718	0.000948624	0.0183547	-0.00888403		181.985	30.8861	2125.61	22.1687	5	611.28	37.2059	132	190	0	Medium	0	MediumLand	2	Yes	None	2018	Yes	No	Wheat	no	Retained	Hybrid	Yes
57	-0.13083	0.0421444	0.165394	0.000199868	0.302301	-0.000401911	-0.0290913	0.0252967	0.0415188	0.0145748	0.0633792	-0.0185934	0.000251558	0.00864604	0.0488231	0.0110248	0.0207567	0.00854273	-0.0105177	0.0188756	0.00583793	0.00950951	-0.00782604	-0.00443202		51.4286	32.8041	2171.83	23.5703	7	515.93	36.9643	134	187	18.75	None	0	MediumLand	2	No	None	2018	No	No	Wheat	no	Retained	Improved	Yes
58	0.0802424	0.0137164	0.155127	0.00729344	0.352302	-0.0410206	0.112854	-0.0105589	0.0285678	0.00449951	-0.172367	-0.0231103	0.016341	-9.60903e-05	-0.0493422	0.00182677	0.0190963	-0.00317985	0.00970724	0.0081464	0.00291668	0.00420408	-0.00526015	-0.0170995		158.871	32.7978	2284.19	23.471	10	541.71	74.1935	142	183	0	High	0	LowLand	1	Yes	None	2018	Yes	Yes	Wheat	yes	Retained	Improved	Yes
59	-0.038564	0.0394617	-0.0380436	-0.0027468	0.390415	-0.0277397	-0.0116456	-0.00707502	-0.00944276	0.00311387	0.0497774	0.112601	0.00305946	0.000468747	0.052645	0.0133173	0.0299397	0.0124409	-0.00228554	0.0106738	0.00195278	0.00180239	0.00925917	-0.00299904		96.8182	32.779	1719.34	24.2528	10	507.04	47.0455	107	196	0	None	15	LowLand	1	No	None	2018	No	No	Wheat	yes	Retained	Hybrid	Yes
60	0.0704786	0.0364971	-0.039168	0.0262104	0.479676	0.011468	-0.0428244	-0.0277332	0.016465	0.0151047	0.0270559	-0.0182154	-0.00113156	0.00323962	0.12031	0.00709161	0.0106798	0.0382789	-0.00337202	0.0123428	0.00406562	0.00485823	-0.00926654	0.0052559		152.027	32.2183	1729.99	23.0206	10	343.9	31.0811	106	210	20.2703	Medium	0	LowLand	2	No	None	2018	No	No	Wheat	no	Retained	Improved	Yes
61	-0.0962861	0.133953	-0.0150011	0.17416	0.39721	0.0454454	-0.0462043	-0.0108625	0.010028	-6.18112e-05	0.0773713	-0.0153301	-0.00288624	0.00835734	0.11278	0.0148332	0.0314842	0.0698217	-0.00278639	0.0285655	0.00881216	0.00280106	-0.00746939	0.00440229		89.8649	31.8527	1949.85	22.0219	6	343.9	31.0811	122	210	0	None	0	LowLand	2	No	None	2018	No	No	Wheat	no	Retained	Improved	Yes
62	-0.0256272	0.15842	0.0192281	0.176605	0.569851	0.0376613	-0.0503326	0.0288976	0.0131621	0.00102554	0.0716037	-0.0131797	-0.00225593	0.00728715	0.126315	0.01788	0.0376654	0.0784091	-0.00238081	0.0340403	0.00961101	0.00403428	-0.00909621	0.0138775		101.014	31.7475	1983.56	21.8616	10	343.9	0	125	210	0	None	0	LowLand	2	No	None	2018	No	No	Wheat	no	Retained	Improved	Yes
63	-0.00674367	0.0828932	-0.0580888	0.0850649	0.460748	0.0374009	-0.0333021	-0.0187308	0.0192195	0.0228188	0.0617166	-0.0157743	-0.00257361	0.00492569	0.101657	0.0150491	0.0265684	0.0542297	-0.00273462	0.0219863	-0.00714911	0.00428838	-0.00953825	0.00548953		105.405	31.9925	1881.26	22.3369	10	343.9	31.0811	117	210	20.2703	None	0	LowLand	2	No	None	2018	No	No	Wheat	yes	Retained	Improved	Yes
64	0.159918	0.0321879	-0.0147926	-0.00294506	0.430056	-0.0291121	-0.0155692	-0.00386817	-0.000942099	0.00465078	0.0587523	-0.0173717	0.00373371	0.00307101	0.0394043	0.0127817	0.0357545	0.017489	-0.000676577	0.0106871	0.00412888	0.00232039	-0.00921657	-0.0116318		189.189	32.7687	1954.54	23.8586	10	508.82	46.6216	121	192	0	None	0	MediumLand	2	No	None	2018	No	No	Wheat	yes	Retained	Improved	Yes
65	0.113429	0.109173	0.0480676	0.142314	0.522663	0.00855065	-0.0463759	0.0354573	-0.00757299	0.00351202	0.00351532	-0.012625	-0.00816299	0.00551507	0.080916	0.012964	0.0286281	0.0557037	-0.00471775	0.0248937	0.0105089	0.00710484	-0.00730172	0.00871644		173.649	31.4833	2068.66	21.5159	10	443.4	46.6216	134	207	0	Medium	0	LowLand	1	No	None	2018	No	No	Wheat	no	Retained	Improved	Yes
66	0.00141449	0.133696	0.025828	0.157394	0.534596	0.0321341	-0.0472034	0.0115777	0.0184131	0.000398263	0.0723756	-0.0151518	0.00615902	-0.0199234	0.114255	0.0176508	0.036919	0.071413	-0.00123754	0.0291605	-0.0248388	0.00289885	-0.00994826	0.0112441		105.763	31.8215	1962.35	21.9719	10	343.9	31.1864	123	210	0	None	0	MediumLand	0	No	None	2018	No	No	Wheat	yes	Retained	Improved	Yes
67	0.185424	0.0646943	0.158186	0.00831901	0.0336249	-0.0134178	0.0185146	0.00813168	0.05276	0.00982382	0.0367289	-0.0211966	0.00622005	-0.00147919	-0.0289403	0.00629337	0.0262384	-0.000877015	-0.00262075	0.0112606	0.005917	0.0155316	0.013422	0.00423814		190.769	32.6062	2183.15	23.272	4	514.3	35.3846	136	189	0	Medium	0	MediumLand	1	Yes	None	2018	Yes	No	Wheat	no	Retained	Hybrid	No
68	0.0656172	0.0338177	0.0356802	-0.00348345	0.193719	-0.0536998	0.0633303	0.00618665	0.0434521	0.013659	0.0233657	-0.0328692	0.00188046	0.000398888	-0.026541	0.00286111	0.0243036	-0.00425144	-0.00174422	0.00435361	0.00233317	-0.00410881	0.0143082	-0.0201066		137.368	32.7259	2115.05	23.5535	5	514.3	72.6316	131	189	0	Medium	0	MediumLand	1	Yes	None	2018	Yes	No	Wheat	no	Retained	Hybrid	Yes
69	0.0284936	-0.000921819	0.0709598	0.110285	0.0924216	-0.0220865	-0.0124843	0.0088523	0.0333287	0.00600664	0.0254121	-0.0195793	0.00694509	0.014658	-0.0189385	0.0148183	0.02395	-0.00129484	-0.00336219	0.0186885	0.00491346	0.00258936	0.017709	0.00739829		120	30.9249	2143.65	22.2022	4	613.3	35.3846	133	189	0	Low	0	MediumLand	2	Yes	None	2018	Yes	No	Wheat	no	Retained	Hybrid	Yes
70	0.0412672	0.0371431	0.131301	-0.00906251	0.230277	-0.0429486	0.0969897	-0.0134642	0.0552504	0.0060794	0.0155272	-0.031305	0.00201732	0.00627255	-0.0192828	0.0021278	0.0224358	-0.00606472	0.00363366	0.00477249	0.00411894	-0.00296819	-0.0054872	-0.0283922		137.368	32.9193	2216.09	23.7474	8	541.71	72.6316	137	183	0	Medium	0	MediumLand	2	Yes	None	2018	Yes	No	Wheat	no	Retained	Improved	Yes
71	0.0308516	0.0914678	0.17569	0.00443761	-0.0640187	0.0134018	-0.00479947	-0.0172927	0.0655641	0.00385466	0.0337224	-0.025975	0.00321479	0.0142171	-0.0241781	0.0091721	0.035178	-0.00148546	-0.00168428	0.0112839	0.00280964	0.0115598	0.018897	-0.00382815		121.875	32.8026	2216.97	23.4801	3	518.94	35.9375	137	186	0	Low	0	MediumLand	2	Yes	None	2018	Yes	No	Wheat	no	Retained	Hybrid	Yes
72	0.0963922	-0.0102959	0.0649364	-0.0279136	0.128898	-0.100542	0.0598666	-0.0562583	0.0251549	0.00183489	0.00183688	-0.0384656	-0.00278374	-0.0153942	-0.0392032	0.00358458	0.00658429	-0.0117077	-0.0239478	0.00214123	0.00101334	-0.0121139	0.00554424	-0.0355612		181.053	32.9453	2199.68	23.894	7	555.71	60.5263	136	182	0	Medium	0	MediumLand	0	Yes	None	2018	Yes	Yes	Wheat	no	Retained	Hybrid	Yes
73	0.048259	-0.0274436	0.0605628	-0.029239	0.084573	-0.0834983	0.0360704	-0.0578221	0.0112736	9.02728369812067e-05	-0.00668839	-0.0391029	-0.00210976	0.0124255	-0.0483806	0.00147611	0.00338729	-0.0149907	-0.0353701	-8.765e-05	0.000929459	-0.0100811	0.006762	-0.0323939		168.351	32.8478	2258.34	23.5597	7	541.71	55.0532	140	183	0	Medium	0	MediumLand	2	Yes	None	2018	Yes	Yes	Wheat	no	Retained	Hybrid	Yes
74	0.05746	-0.0024458	0.0714974	-0.0201664	0.14596	-0.0711206	-0.00904571	-0.0592195	0.0231736	0.0326223	0.00719645	-0.035096	6.22582162995e-05	0.00149287	-0.0517078	0.00789463	0.00182759	-0.0162131	-0.0150402	0.00458261	0.00433097	-0.00264742	0.0108778	-0.0273063		161.17	32.793	2296.2	23.504	7	555.71	36.7021	143	182	47.8723	Medium	0	MediumLand	1	Yes	None	2018	Yes	Yes	Wheat	no	Retained	Hybrid	Yes
75	0.0458798	0.0101381	0.12522	-0.00982	0.17916	-0.0360739	0.0881162	0.00623715	0.0446729	0.0080228	0.0832451	-0.0213961	0.00361124	0.00349793	0.0334876	0.0111149	0.0300739	0.0142804	-0.00595482	0.0102244	0.00435819	0.00245011	0.00515531	-0.0207932		132.212	32.9198	2179	23.7539	6	522.02	55.2885	134	185	0	None	0	MediumLand	1	No	None	2018	No	No	Wheat	no	Retained	Hybrid	Yes
76	0.134507	0.0459721	0.066131	0.0238153	0.046144	-0.0410388	0.00159075	0.032555	0.00197292	0.00771294	0.0298005	-0.0214679	0.00483098	0.0211019	-0.0247642	0.00848657	0.0220607	-0.00418788	-0.0050321	0.00575998	0.00484556	0.00849283	0.0125202	0.00194798		161.6	32.3838	2122.72	22.8633	4	507.41	36.8	134	194	0	Medium	0	MediumLand	2	Yes	None	2018	Yes	No	Wheat	no	Retained	Hybrid	Yes
77	0.109832	0.0509885	0.133502	-0.00288572	0.0503343	-0.0263186	0.0120804	-0.0200596	0.0645151	0.00694644	0.0256691	-0.0266819	0.00523128	-0.00202121	-0.030792	0.00642637	0.0280558	-0.000994613	0.000755628	0.0093896	0.00442286	0.0119776	0.0132844	-0.00310305		161.6	32.9393	2201.98	23.8091	4	541.71	36.8	136	183	0	Low	0	MediumLand	1	Yes	None	2018	Yes	No	Wheat	no	Retained	Hybrid	Yes
78	0.0976939	0.00284307	0.0562489	-0.00256576	0.168475	-0.0571849	-0.0150307	0.0175481	-0.00457059	0.00463534	0.0808003	-0.0308196	0.0041445	0.00138367	-0.0208158	0.0169372	0.023125	-0.00821335	-0.00304783	0.006314	0.00640308	0.00210022	-0.0114265	-0.0227746		159.474	32.4169	2108.95	22.9414	6	507.41	36.3158	133	194	0	None	0	MediumLand	1	Yes	None	2018	Yes	No	Wheat	no	Retained	Improved	Yes
79	0.10489	0.0447864	0.0473923	-0.0107096	0.0643763	-0.0544842	-0.00767954	-0.0069817	0.0670089	0.00462027	0.0217655	-0.0286971	0.00350342	-0.00335282	-0.026123	0.00894987	0.0303559	-0.00225582	0.000971911	0.00669722	0.00363794	0.00425641	0.0168536	-0.00296677		159.474	33.1105	2124.91	24.3145	4	560.8	36.3158	131	181	0	Medium	0	MediumLand	1	Yes	None	2018	Yes	Yes	Wheat	no	Retained	Hybrid	Yes
80	0.11102	0.059356	0.0816488	0.000801123	0.051656	-0.0307757	0.00962704	0.00705261	0.0663264	0.00700056	0.0284715	-0.0241448	0.00569028	-0.0030065	-0.0208216	0.00760274	0.0343409	0.00139474	-0.000785721	0.00711724	0.00418917	0.00976641	0.0167521	-0.00159198		160.317	32.997	2136.13	24.0064	4	531.13	36.5079	131	184	0	Medium	0	MediumLand	1	Yes	None	2018	Yes	No	Wheat	no	Retained	Hybrid	Yes
81	0.094296	0.0361067	0.0702055	-0.0100006	0.161175	-0.0548554	0.0574821	-0.00727953	0.0461272	0.0119903	0.0198798	-0.0300046	0.0016026	0.00021471	-0.0300805	0.0024658	0.0276456	-0.00725385	-0.000631292	0.00456959	0.00219187	-0.00290005	0.0128926	-0.0231524		175.532	32.9069	2146.3	23.7864	5	518.94	73.4043	132	186	0	Low	0	MediumLand	1	Yes	None	2018	Yes	No	Wheat	no	Retained	Hybrid	Yes
82	0.124145	0.0402334	0.0425105	0.124523	0.0750731	-0.0220934	0.086413	0.0404241	-0.00982675	0.0360915	0.0828685	-0.0125495	0.0098771	-3.09595e-06	0.0875378	0.0152069	0.0139283	0.0510207	-0.0167114	0.0257833	0.0103849	0.00387342	0.00146926	0.00450874		168.351	32.1254	2102.45	22.485	4	502.43	55.0532	134	198	23.9362	None	0	MediumLand	1	No	None	2018	No	No	Wheat	no	Retained	Improved	Yes
83	-0.0823776	0.0262504	0.130885	0.0011375	0.276854	-0.0162327	-0.0319601	0.0151705	0.0409619	0.0245028	0.0075467	-0.0210372	-0.00287408	0.00762799	0.070011	0.00764967	0.017374	0.0115295	0.00696255	0.0135507	0.0033318	0.00722824	-0.00917657	-0.0100019		87.766	32.975	2159.84	23.9698	7	541.71	42.4867	133	183	22.3404	Medium	0	MediumLand	2	No	None	2018	No	Yes	Wheat	no	Retained	Improved	Yes
84	0.12835	0.0632554	0.108139	-0.00112612	0.214605	-0.0260569	-0.011234	-0.0078346	0.0556964	0.00545802	0.0324193	-0.0222306	0.00554343	0.00289605	-0.0385093	-0.0139493	0.0289063	-0.0130507	0.00172664	0.0104664	0.00790393	-0.00031694	0.0155429	-0.020835		177.632	31.3608	2178.4	22.991	8	666.35	36.3158	134	179	0	Medium	0	MediumLand	1	Yes	Medium	2018	Yes	No	Wheat	no	Retained	Hybrid	Yes
85	0.0422168	0.0933437	0.146653	0.0103606	-0.067738	0.013125	0.00455765	0.00223509	0.0678615	0.00695947	0.0355606	-0.0210866	0.00406677	0.0177606	-0.0178534	0.0102385	0.0377459	0.00196841	-0.00224483	0.00931064	0.00278825	0.0129533	0.0200448	-0.00395626		123.81	32.8297	2157.2	23.6352	3	515.93	36.5079	133	187	0	Low	0	MediumLand	2	Yes	None	2018	Yes	No	Wheat	no	Retained	Hybrid	Yes
86	-0.0810486	0.0118891	0.0507359	-0.00983142	0.331603	-0.0472457	-0.0346734	0.0253463	-0.00708267	0.00206281	0.018046	-0.0164836	0.000430394	0.0114293	0.0422376	0.00525946	0.0134039	0.0137863	-0.00644224	0.0123346	0.00373732	0.00412815	-0.00819391	-0.0074219		88.9706	32.4349	2128.94	22.9787	9	507.83	37.2059	134	193	0	Medium	0	MediumLand	2	No	None	2018	No	No	Wheat	no	Retained	Improved	Yes
87	0.0407495	-0.0138315	0.0721522	0.00415173	0.189481	-0.0449306	0.0421929	0.0126828	0.0256056	0.00903961	0.01051	-0.0202207	0.00166213	0.0084896	0.0289555	0.00416638	0.0218545	0.0108134	-0.00937686	0.0072873	0.00231874	0.00134612	-0.0115412	-0.0200037		139.423	32.68	2143.65	23.4251	6	514.3	73.7179	133	189	0	Low	0	MediumLand	2	No	None	2018	No	No	Wheat	no	Retained	Improved	Yes
88	0.00984302	0.0753706	0.0516437	0.00280408	0.070234	-0.0223092	0.00440773	0.00970589	0.0778933	0.00414803	0.0299274	-0.0261532	0.0035958	-0.00365543	-0.0241932	0.00819474	0.0318111	0.00019182	-0.00132562	0.00784611	0.00404712	0.00695996	0.016724	0.00211964		105.795	33.0341	2131.59	24.0994	4	541.71	36.5909	131	183	0	Medium	0	MediumLand	1	Yes	None	2018	Yes	No	Wheat	no	Retained	Hybrid	Yes
89	0.0562983	-0.0348372	0.0596109	-0.00358992	0.132235	-0.0621821	0.0656524	0.0129436	-0.0103487	0.0127937	0.0118067	-0.0220462	0.00310528	0.00229012	0.0684505	0.00426442	0.0178733	0.0196737	-0.0124541	0.00602066	0.00261047	0.002874	-0.00640439	-0.0183091		150.4	32.6109	2139.26	23.3191	5	513.64	55.2	133	190	0	Medium	0	MediumLand	1	No	None	2018	No	No	Wheat	no	Retained	Improved	Yes
90	0.00433724	0.0756107	0.113142	0.000644697	0.0694129	-0.0328254	-0.00112031	-0.00158954	0.0757453	0.0057804	0.0356161	-0.0233143	0.0046733	-0.00346169	-0.0325323	0.007794	0.0266531	-0.00215468	-0.00282366	0.0111088	0.00430243	0.00730171	-0.0145796	0.000653495		105	32.9931	2158.78	24.0623	4	555.71	36.3158	133	182	0	Medium	0	MediumLand	1	Yes	None	2018	Yes	No	Wheat	no	Retained	Improved	Yes
91	0.0971801	0.0140635	-0.0189113	0.0349203	0.276783	-0.0516226	0.0624151	0.010701	-0.0189826	0.00450893	0.0717117	-0.0340202	0.00610284	0.00105264	-0.0387106	0.0117126	0.0115853	-0.0214537	-0.00701358	0.00652756	0.00459977	-0.00369417	-0.0156768	0.0301512		155.526	32.1494	2007.17	22.624	7	501.49	72.6316	128	200	0	None	0	MediumLand	1	Yes	None	2018	Yes	No	Wheat	no	Retained	Improved	No
92	0.0997294	0.0310911	-0.0639264	0.0429773	0.23734	-0.045667	0.0588046	-0.00974479	-0.0241495	0.00602019	0.0695692	-0.0332353	0.00779693	2.85964968538721e-06	-0.0408535	0.00877807	0.018111	-0.0193825	-0.00672389	0.00680772	0.00289589	-0.00222303	-0.0176478	0.0257337		157.181	32.0886	1896.26	22.6311	6	473.41	73.4043	120	205	0	None	0	MediumLand	1	Yes	None	2018	Yes	No	Wheat	no	Retained	Improved	No
93	0.0631769	-0.0223379	0.0490981	-0.0302536	0.10375	-0.110073	0.0665178	-0.061565	0.0197459	0.000324158	-0.00887497	-0.0404809	-0.00300524	-0.0169812	-0.0428584	0.00284741	0.00295384	-0.013065	-0.0301311	0.00146762	0.000554887	-0.0141184	0.00382326	-0.0369		170.161	32.9453	2199.68	23.894	7	555.71	55.6452	136	182	0	Medium	0	MediumLand	0	Yes	None	2018	Yes	Yes	Wheat	no	Retained	Hybrid	Yes
94	0.0541093	0.019065	0.0685995	-0.000524534	0.156923	-0.063483	0.067301	-0.00165498	0.032198	0.0121114	0.0178653	-0.0332341	-7.59839e-07	3.34215759240486e-05	-0.0418492	0.00418042	0.0168371	-0.00848988	0.000527205	0.00524185	0.00235976	-0.00573852	0.0115581	-0.025047		140.323	32.68	2143.65	23.4251	5	514.3	74.1935	133	189	0	Medium	0	MediumLand	1	Yes	None	2018	Yes	Yes	Wheat	no	Retained	Hybrid	Yes
95	0.0802049	0.0881488	0.0640511	0.0131664	-0.101612	-0.0177905	-0.0185613	0.0295956	0.0130468	0.00806457	0.0900716	-0.0221048	0.00673864	-0.00264941	-0.0245718	0.0175992	0.0200613	-0.00515822	-0.0086748	0.012751	0.00337927	0.00724873	-0.0100602	0.00176432		125.806	32.4349	2128.94	22.9787	2	507.83	37.0968	134	193	0	None	0	MediumLand	1	Yes	None	2018	Yes	No	Wheat	no	Retained	Improved	No
96	0.169037	0.0595706	0.112583	0.067371	0.0583493	-0.0251316	0.0100559	-0.00222664	0.0522924	0.010251	0.0298085	-0.0192874	0.00807923	0.0116026	-0.0170644	0.0107821	0.0302939	-0.00195274	-0.00240994	0.0184135	0.00391347	0.00531465	0.0134681	0.00450778		177.632	31.2065	2184.85	22.7585	4	665.92	36.3158	135	181	0	Low	0	MediumLand	2	Yes	None	2018	Yes	No	Wheat	no	Retained	Hybrid	Yes
97	-0.10205	0.0859684	0.155081	-0.00576296	0.0691936	-0.00878849	-0.0343777	-0.00687377	0.0623289	0.0219765	0.0205644	-0.0278716	-0.00047604	-0.00236718	-0.0365771	0.00618165	0.0159555	-0.000910163	-0.00483865	0.0138194	0.00280271	0.011016	-0.0114966	0.000538692		88.7097	32.9362	2191.34	23.7836	4	531.13	42.9435	135	184	24.1935	Medium	0	MediumLand	1	Yes	None	2018	Yes	No	Wheat	no	Retained	Improved	Yes
98	0.0848946	-0.00950042	-0.0271087	0.0245022	0.246673	-0.0601559	0.0840184	0.00645511	-0.0295673	0.0015117	0.0654149	-0.0366415	0.00651214	-0.00154682	-0.0239241	0.0117062	0.0190415	-0.0140794	-0.00609828	0.00721773	0.00310817	-0.00374952	0.0160429	-0.0324428		158.871	32.2461	1966.48	22.8409	8	501.49	74.1935	125	200	0	None	0	MediumLand	1	Yes	None	2018	Yes	No	Wheat	no	Retained	Hybrid	Yes
99	-0.0727862	0.133373	0.0169493	0.148383	0.56265	0.0442467	-0.0581856	0.0202635	0.0120976	-0.000223742	0.0668487	-0.0144668	0.000874036	0.00277282	0.106565	0.0183079	0.0349226	0.0583135	-0.00225031	0.0357581	-0.0270053	0.00325363	-0.0105943	0.0131402		90.35	31.6729	2004.66	21.7211	10	343.9	31.05	127	210	0	None	0	LowLand	1	No	None	2018	No	No	Wheat	yes	Retained	Improved	Yes
100	0.0317104	0.0823655	-0.00683904	0.125324	0.119611	0.0157616	-0.0586163	-0.00340909	0.00430225	0.000437412	0.0883208	-0.0145179	-0.00455853	0.00878922	0.0846994	0.0179736	0.0196473	0.0460459	-0.00833101	0.0251131	-0.0138327	0.00321687	-0.0106501	0.0162453		120.946	31.8703	1949.31	22.1287	4	428.58	31.0811	123	208	0	None	0	LowLand	2	No	None	2018	No	No	Wheat	yes	Retained	Improved	Yes
101	-0.0964666	0.0612442	-0.0534642	0.0149329	0.126285	0.0525372	-0.0499308	-0.0201912	-0.0101404	-0.00196009	0.0710323	-0.0192644	0.00359944	0.00311769	0.0903458	0.0168094	0.00685558	0.0288557	-0.00761112	0.0174126	-0.00320696	0.00229864	-0.00961137	0.0146597		89.8649	32.2021	1749.61	22.8731	4	326.12	31.0811	107	211	0	None	0	LowLand	2	No	None	2018	No	No	Wheat	yes	Retained	Improved	Yes
102	0.087461	0.13044	0.0433667	0.190089	0.497576	0.0086326	-0.0719045	0.0359909	-0.00151631	0.000924599	0.0761959	-0.0131245	-0.00735239	0.0109571	0.0742902	0.0188749	0.0439678	0.0652712	-0.00464949	0.0287696	0.0110633	0.00458029	-0.00944879	0.00450091		163.158	31.6462	2054.52	21.8278	10	473.41	30.2632	133	205	0	None	0	LowLand	2	No	None	2018	No	No	Wheat	no	Retained	Improved	Yes
103	0.00419491	0.079135	-0.0450224	0.117688	0.398725	0.00282831	-0.0439843	-0.00981908	0.020597	0.0232874	0.0740008	-0.0176675	-0.00468733	0.00643105	0.0984223	0.0145903	0.0283296	0.0621331	-0.00389703	0.0220727	0.00625165	0.00353672	-0.00905879	-0.00114803		105.405	31.9659	1914.1	22.3433	9	443.4	31.0811	121	207	20.2703	None	0	LowLand	2	No	None	2018	No	No	Wheat	no	Retained	Improved	Yes
104	-0.0911491	0.0893912	-0.0655049	0.0701954	0.492618	0.0517646	-0.0294064	-0.0239369	0.00296038	0.0215886	0.051707	-0.0155221	-9.07044e-05	0.00536469	0.109536	0.014138	0.0236966	0.0523485	-0.00323577	0.0259038	0.00379759	0.00446807	-0.00854934	0.0075265		89.8649	31.9901	1873.05	22.3038	10	326.12	31.0811	116	211	20.2703	None	0	LowLand	2	No	None	2018	No	No	Wheat	no	Retained	Improved	Yes
105	-0.000167449	0.0145316	0.128074	-0.00322979	0.38066	-0.0145698	-0.0643609	0.000365047	0.0287275	0.0162892	0.054008	-0.0182253	-0.0101528	0.00148553	0.0575116	0.0121839	0.0306716	0.0123569	-0.00507638	0.0156939	0.0042118	0.00527333	-0.0112084	-0.00602152		122.667	32.6485	2391.47	23.1779	10	560.8	0	150	181	20	None	0	LowLand	1	No	None	2018	No	No	Wheat	no	Retained	Improved	Yes
106	0.0522916	-0.000874258	-0.0693815	0.0215431	0.241114	-0.026727	-0.0462727	-0.0446146	0.00357994	0.00321107	0.0658524	-0.0247928	0.00117769	0.00235105	0.107974	0.0148473	0.02529	0.0365952	-0.00540768	0.00558923	0.00629855	0.0031954	-0.0108791	-0.0035557		136.486	32.4383	1643.16	23.7345	5	466.17	31.0811	102	206	0	None	0	LowLand	2	No	None	2018	No	No	Wheat	yes	Retained	Improved	Yes
107	-0.0556242	0.0505459	-0.0385304	0.0226368	0.508807	0.0102907	-0.0351904	-0.0162084	0.025082	-0.000133192	0.0496425	-0.0168027	0.00629802	0.00121565	0.110079	0.0152812	0.0227823	0.0413132	-0.00377226	0.0165683	0.000188359	0.00300529	-0.0092985	0.00612294		89.8649	32.2849	1698.1	23.2846	10	428.58	31.0811	105	208	0	None	0	LowLand	2	No	None	2018	No	No	Wheat	yes	Retained	Improved	Yes
108	0.0606063	0.0349705	-0.0796301	0.0583622	0.396454	0.0184835	0.0269412	-0.0243703	0.0117979	0.00103686	0.053371	-0.0183829	-0.0102777	0.00332742	0.0952897	0.0104939	0.0175561	0.0453885	-0.00668398	0.0156723	-0.00587154	0.00346861	-0.00917355	-0.00520102		148.649	32.1059	1820.28	22.5396	10	326.12	62.1622	112	211	0	None	0	LowLand	2	No	None	2018	No	No	Wheat	yes	Retained	Improved	Yes
109	0.0523603	0.125249	0.0182092	0.191555	0.476564	-0.0012117	0.03377	0.0226002	0.0117397	0.0155149	0.0800518	-0.0150121	0.00868115	0.0100137	0.117617	0.0159459	0.0366123	0.0727305	-0.00969418	0.0292664	0.00803778	0.00344085	-0.00722335	0.0025359		148.649	31.8318	1981.42	22.065	10	443.4	62.1622	126	207	20.2703	None	0	MediumLand	2	No	None	2018	No	No	Wheat	no	Retained	Improved	Yes
110	0.156756	0.0532425	-0.073303	0.0541642	0.404815	-0.0201056	-0.0393054	-0.017446	-0.00244752	-5.49194e-05	0.0471033	0.0370846	0.00519026	0.00352951	0.0740635	0.0121215	0.0233489	0.0437439	-0.00243309	0.0189123	0.00545502	0.00514806	-0.010992	-0.00258602		186.486	32.053	1909.62	22.5701	10	473.41	0	121	205	0	None	2.7027	MediumLand	2	No	None	2018	No	No	Wheat	no	Retained	Improved	Yes
111	0.0171526	0.0112818	-0.0648006	-0.000239303	0.409268	-0.0374251	-0.0557716	-0.0161567	-0.022219	-0.000705078	0.0474877	-0.019126	0.000328202	0.000540788	0.0576314	0.0124521	0.0248238	0.0243832	-0.00541013	0.00921423	0.00246803	0.00243109	-0.0101836	-0.0116454		124.324	32.2777	1860.38	23.0248	10	494.16	0	118	202	0	None	0	LowLand	2	No	None	2018	No	No	Wheat	no	Retained	Improved	Yes
112	0.0213035	0.00159202	-0.0423501	0.00576548	0.3233	-0.0425235	-0.0292743	-0.00629501	-0.0234242	0.00109711	0.0683873	-0.0211624	8.97747562671469e-06	0.000621849	0.0573798	0.0139433	0.0225227	0.0278576	-0.00560668	0.00707871	0.00226533	0.00283117	-0.0110533	-0.0170525		119.257	32.2719	1822.66	23.111	9	487.65	46.6216	115	203	0	None	0	LowLand	2	No	None	2018	No	No	Wheat	no	Retained	Improved	Yes
113	-0.006084	0.135458	0.0999559	0.179247	0.490662	-0.00859023	-0.0629944	0.0274396	0.00115415	0.00153776	0.0691941	-0.0126784	-0.00479294	0.00738437	0.080992	0.0175311	0.0387293	0.0535268	-0.00904723	0.0249762	0.0114445	0.00896144	-0.00903471	0.00387548		120.946	31.7703	2171.06	21.9406	10	501.56	31.0811	141	199	0	None	0	LowLand	2	No	None	2018	No	No	Wheat	no	Retained	Improved	Yes
114	-0.00306199	0.0319221	-0.0458891	0.017189	0.440745	-0.00276538	-0.0382197	-0.0134577	0.0163892	0.000161768	0.0570874	-0.0176027	0.000907766	0.00115493	0.094531	0.0153839	0.0243893	0.0370732	-0.0040126	0.0104596	0.000472218	0.00339221	-0.00941509	-0.000256538		105.405	32.2194	1774.54	23.0687	10	466.19	31.0811	111	206	0	None	0	LowLand	2	No	None	2018	No	No	Wheat	yes	Retained	Improved	Yes
115	0.00991302	0.0202691	-0.0481237	0.00549342	0.416523	-0.00619581	-0.04513	-0.0156012	0.0145574	-0.000149345	0.0564728	-0.0185767	-0.000744517	0.00172113	0.0811881	0.0136465	0.0220567	0.0374954	-0.00566701	0.0110691	0.00260423	0.00353609	-0.01012	-0.00338845		120.946	32.1896	1817.27	22.8915	10	466.19	31.0811	114	206	0	None	0	LowLand	2	No	None	2018	No	No	Wheat	no	Retained	Improved	Yes
116	0.00458873	0.138476	0.0298319	0.161068	0.550072	0.0286404	-0.0348439	0.0258253	0.0177364	0.00181271	0.078699	-0.0138774	-0.00170161	0.0080228	0.107301	0.018082	0.0371945	0.0677234	-0.00283305	0.0306385	-0.0339722	0.00233898	-0.0109492	0.0125116		111.486	31.7094	1993.08	21.7886	10	343.9	46.6216	126	210	0	None	0	LowLand	2	No	None	2018	No	No	Wheat	yes	Retained	Improved	Yes
117	0.0992599	0.0834974	-0.00120959	0.14558	0.492731	-0.0251752	-0.0415337	0.0191494	-0.0134757	0.00194111	0.0619856	-0.0169761	0.0055043	0.00879516	0.0640427	0.0171218	0.0322406	0.0586795	-0.00442043	0.023817	0.00783555	0.00378104	-0.00916456	-0.00206726		158.108	31.9826	1987.88	22.3553	10	487.65	46.6216	127	203	0	None	0	MediumLand	2	No	None	2018	No	No	Wheat	no	Retained	Improved	Yes
118	0.0921406	0.0212171	-0.064197	0.0213235	0.419275	-0.0371023	-0.0242274	-0.0146175	-0.0197626	0.00279601	0.0542734	-0.0183289	0.00364246	0.000898944	0.0444213	0.0131249	0.0258234	0.0207966	-0.00495735	0.00990669	0.00207078	0.00346513	-0.0109628	-0.0122437		158.108	32.2763	1808.35	23.1647	10	487.65	46.6216	114	203	0	None	0	MediumLand	2	No	None	2018	No	No	Wheat	no	Retained	Improved	Yes
119	0.0435179	0.132988	0.051326	0.190969	0.533416	-0.00251516	-0.0456708	0.0401278	-0.00407299	0.00327861	0.0854559	-0.0129439	-0.00584787	0.00962439	0.0717121	0.0199365	0.0460549	0.0650619	-0.00537905	0.0284906	0.010721	0.00396206	-0.00963096	0.0053323		134.797	31.665	2065.12	21.8616	10	480.67	46.6216	134	204	0	None	0	LowLand	2	No	None	2018	No	No	Wheat	no	Retained	Improved	Yes
120	0.0146719	0.138553	0.0256458	0.161408	0.548068	0.0351156	-0.0461883	0.0063152	0.0231537	-0.000647622	0.0742852	-0.014418	-0.00351149	0.00709142	0.117456	0.0174284	0.0366027	0.0734004	-0.00223982	0.0287249	-0.0250996	0.00310078	-0.0106861	0.0124943		113.176	31.7847	1973.8	21.9124	10	343.9	31.0811	124	210	0	None	0	LowLand	2	No	None	2018	No	No	Wheat	yes	Retained	Improved	Yes
121	0.0563467	0.0196025	-0.0615414	0.0202438	0.382584	-0.0222466	0.0294027	-0.0172522	0.000427456	0.00512988	0.0581203	0.0494049	0.00462099	-8.38942e-05	0.0655786	0.0104824	0.023716	0.0168664	-0.00754598	0.00920196	-0.00252738	0.00339387	0.00610185	-0.00986549		133.108	32.2194	1774.54	23.0687	10	466.19	62.1622	111	206	0	None	2.7027	MediumLand	1	No	None	2018	No	No	Wheat	yes	Retained	Hybrid	Yes
122	0.0972662	0.0237427	-0.0934015	0.0495041	0.360277	-0.0109564	0.0289448	-0.0299896	0.0198545	0.00198006	0.0542285	-0.019806	0.00610875	0.00280935	0.0796962	0.0097998	0.0189533	0.0429597	-0.00881867	0.0154548	0.00453357	0.00441642	-0.0103632	-0.0100967		164.189	32.1114	1847.56	22.6573	10	443.4	62.1622	116	207	0	None	0	MediumLand	2	No	None	2018	No	No	Wheat	no	Retained	Improved	Yes
123	0.0114767	0.034984	-0.0426964	0.0378801	0.141788	0.0209152	-0.0464987	-0.0447603	-0.0221153	0.000759259	0.0823579	-0.0200859	0.00544929	0.00143659	0.0847256	0.0177845	0.0109166	0.0340382	-0.00551698	0.0144637	0.00544111	9.57892183131825e-05	-0.0117134	0.015755		106.364	32.2328	1714.68	22.6827	4	291.95	31.3636	103	216	0	None	0	MediumLand	2	No	None	2018	No	No	Wheat	no	Removed	Improved	Yes
124	0.0951267	-0.00838423	0.0550916	-0.0271061	0.106085	-0.0960306	0.0609601	-0.0626029	0.0194061	0.00166542	0.00370882	-0.0372458	-0.00248964	-0.0161139	-0.0423197	-0.00681713	0.00395764	-0.0143221	-0.0321891	0.00182112	0.000739388	-0.0123547	0.00327248	-0.0375894		187.2	32.9453	2199.68	23.894	7	555.71	55.2	136	182	0	Medium	0	MediumLand	0	Yes	Medium	2018	Yes	Yes	Wheat	no	Retained	Hybrid	Yes
125	0.0246518	0.0625044	0.12724	-0.00707831	0.0531797	-0.0211561	0.0004364	-0.0178164	0.074345	0.00483836	0.0303667	-0.0253432	0.00422148	-0.00265159	-0.032848	0.00735084	0.0264738	0.000363427	-0.000328334	0.00968471	0.00520259	0.0104953	0.0141166	-0.00242119		124.468	32.9515	2187.67	23.8621	4	541.71	36.7021	135	183	0	Medium	0	MediumLand	1	Yes	None	2018	Yes	No	Wheat	no	Retained	Hybrid	Yes
126	-0.105736	0.0424563	-0.0635328	0.0196074	0.103303	-0.0149104	-0.0529612	-0.020049	-0.0269111	-0.0026359	0.06846	-0.0205644	0.0090924	0.00265397	0.0780305	0.0172618	0.0125062	0.021116	-0.00974714	0.0104094	0.00183057	0.00127712	-0.00990599	0.00992673		89.8649	32.3216	1727.32	23.3717	4	473.41	31.0811	108	205	0	None	0	LowLand	2	No	None	2018	No	No	Wheat	yes	Retained	Improved	Yes
127	0.0107792	0.0226715	-0.0383838	0.0198417	0.346716	-0.0068408	-0.0459795	-0.0231685	0.0181177	9.06004679014849e-05	0.066459	-0.0208855	1.32450769331882e-05	0.00228561	0.119964	0.0150932	0.0216135	0.0450435	-0.00276444	0.0103314	0.00113637	0.00284293	-0.00977102	-0.00376186		120.946	32.2758	1709.67	23.1925	9	357.66	31.0811	105	209	0	None	0	LowLand	2	No	None	2018	No	No	Wheat	yes	Retained	Improved	Yes
128	-0.179831	0.11762	-0.00565792	0.15775	0.446122	0.0149498	-0.0560439	0.0183694	-0.00446633	0.0134031	0.0705306	-0.0159391	-0.000142539	0.00993104	0.101207	0.0160151	0.0298862	0.0495953	-0.00382487	0.0282421	-0.020531	0.00157454	-0.00936718	0.00473835		74.3243	31.8445	1993.38	22.0988	9	466.19	31.0811	127	206	40.5405	None	0	LowLand	2	No	None	2018	No	No	Wheat	yes	Retained	Improved	Yes
129	-0.0103516	0.0312534	-0.0603856	0.0263111	0.475468	0.0109975	-0.0357393	-0.0483441	0.0195141	0.00105802	0.0516929	-0.0189084	0.00141383	0.000846897	0.117584	0.0149313	0.0234265	0.0430978	-0.00318364	0.0117833	-0.002383	0.00360133	-0.010383	0.00494388		105.405	32.2993	1685.4	23.238	10	343.9	31.0811	103	210	0	None	0	LowLand	2	No	None	2018	No	No	Wheat	yes	Retained	Improved	Yes
130	-0.0013584	0.0203796	-0.0541458	0.0213722	0.360692	-0.00487982	-0.0411917	-0.035095	0.0158331	-0.000185446	0.0627757	-0.0211383	0.000782356	0.0017004	0.119918	0.0149433	0.022561	0.044135	-0.00297627	0.0101683	-0.000280364	0.00286361	-0.010104	-0.00201468		105.405	32.2967	1693.33	23.2646	9	357.66	31.0811	104	209	0	None	0	LowLand	2	No	None	2018	No	No	Wheat	yes	Retained	Improved	Yes
[truncated: 10,584 more rows]

## Sheet: Figure 4
The map data was used from the ArcGIS software.
	SHAP_N	SHAP_irri	Lat	Long
1	0.0471922	0.456486	24.9979	85.6853
2	0.0468502	0.0946216	24.846	85.4368
3	-0.0883062	0.200979	24.8451	85.4427
[truncated: 10,711 more rows]

## Sheet: Figure 5
The map for following districts were downloaded from the geodata.
[truncated: 46 more rows]

[truncated: 5 more sheets: Supp_figure1, Supp_figure 2, Supp_table 1, Supp_figure 3, Supp_figure5]
